# Supplementary material for: Design of High-Precision Driving Control System for Charge Management
Source: Sensors (Basel). 2024 Apr 30;24(9):2883. doi: 10.3390/s24092883 (PMC11086223; doi:10.3390/s24092883)
Supplement: Supplementary file 1 [file sensors-24-02883-s001.zip]

Archive with 97 entries (72 files):
- 10mA/
- 10mA/1%/
- 10mA/1%/N1 1% 0.1333.xlsx
- 10mA/10%/
- 10mA/10%/N1 10% 0.629.xlsx
- 10mA/20%/
- 10mA/20%/N1 20% 1.08.xlsx
- 10mA/30%/
- 10mA/30%/N1 30% 1.506.xlsx
- 10mA/40%/
- 10mA/40%/N1 40% 1.915.xlsx
- 10mA/50%/
- 10mA/50%/N1 50% 2.326.xlsx
- 10mA/70%/
- 10mA/70%/N1 70% 3.026.xlsx
- 10mA/90%/
- 10mA/90%/N1 90% 3.853.xlsx
- 10mA/98%/
- 10mA/98%/N1 98% 4.188.xlsx
- 10mA/LOAD REGULATION/
- 10mA/LOAD REGULATION/1%full load.xlsx
- 10mA/LOAD REGULATION/1%no load.xlsx
- 10mA/LOAD REGULATION/10% full load.xlsx
- 10mA/LOAD REGULATION/10% no load.xlsx
- 10mA/LOAD REGULATION/20% full load.xlsx
- 10mA/LOAD REGULATION/20% no load.xlsx
- 10mA/LOAD REGULATION/30%full load.xlsx
- 10mA/LOAD REGULATION/30%no load.xlsx
- 10mA/LOAD REGULATION/40%full load.xlsx
- 10mA/LOAD REGULATION/40%no load.xlsx
- 10mA/LOAD REGULATION/50%full load.xlsx
- 10mA/LOAD REGULATION/50%no load .xlsx
- 10mA/LOAD REGULATION/70% no load.xlsx
- 10mA/LOAD REGULATION/70%full load.xlsx
- 10mA/LOAD REGULATION/90%full load.xlsx
- 10mA/LOAD REGULATION/90%no load.xlsx
- 10mA/LOAD REGULATION/98% full load.xlsx
- 10mA/LOAD REGULATION/98%no load.xlsx
- 1mA/
- 1mA/1%/
- 1mA/1%/N 1% 0.02564.xlsx
- 1mA/10%/
- 1mA/10%/N10% 0.15239.xlsx
- 1mA/20%/
- 1mA/20%/N 20% 0.28447.xlsx
- 1mA/30%/
- 1mA/30%/N 30% 0.4138.xlsx
- 1mA/40%/
- 1mA/40%/N 40% 0.5445.xlsx
- 1mA/50%/
- 1mA/50%/N 50% 0.6766.xlsx
- 1mA/70%/
- 1mA/70%/N 70% 0.955.xlsx
- 1mA/90%/
- 1mA/90%/N 90% 1.234.xlsx
- 1mA/98%/
- 1mA/98%/N 98% 1.354.xlsx
- 1mA/LOAD REGULATION/
- 1mA/LOAD REGULATION/1% full load.xlsx
- 1mA/LOAD REGULATION/1% no load.xlsx
- 1mA/LOAD REGULATION/10% full load.xlsx
- 1mA/LOAD REGULATION/10%no load.xlsx
- 1mA/LOAD REGULATION/20%full load.xlsx
- 1mA/LOAD REGULATION/20%no load.xlsx
- 1mA/LOAD REGULATION/30%full load.xlsx
- 1mA/LOAD REGULATION/30%no load .xlsx
- 1mA/LOAD REGULATION/40%full load.xlsx
- 1mA/LOAD REGULATION/40%no load.xlsx
- 1mA/LOAD REGULATION/50% full load.xlsx
- 1mA/LOAD REGULATION/50%no load.xlsx
- 1mA/LOAD REGULATION/70% full load.xlsx
- 1mA/LOAD REGULATION/70%no load.xlsx
- 1mA/LOAD REGULATION/90%full load.xlsx
- 1mA/LOAD REGULATION/90%no load.xlsx
- 1mA/LOAD REGULATION/98%full load.xlsx
- 1mA/LOAD REGULATION/98%no load.xlsx
- Output waveform/
- Output waveform/10mA/
- Output waveform/10mA/0r01 0r1333.png
- Output waveform/10mA/0r10 0r627.png
- Output waveform/10mA/0r20 1r08.png
- Output waveform/10mA/0r30 1r506.png
- Output waveform/10mA/0r40 1r915.png
- Output waveform/10mA/0r50 2r326.png
- Output waveform/10mA/0r70 3r026.png
- Output waveform/10mA/0r90 3r853.png
- Output waveform/10mA/0r98 4r188.png
- Output waveform/1mA/
- Output waveform/1mA/0r01 0r02564.png
- Output waveform/1mA/0r10 0r15239.png
- Output waveform/1mA/0r20 0r28447.png
- Output waveform/1mA/0r30 0r4138.png
- Output waveform/1mA/0r40 0r5445.png
- Output waveform/1mA/0r50 0r6766.png
- Output waveform/1mA/0r70 0r955.png
- Output waveform/1mA/0r90 1r234.png
- Output waveform/1mA/0r98 1r354.png
