# Supplementary material for: Design of High-Precision Driving Control System for Charge Management
Source: Sensors (Basel). 2024 Apr 30;24(9):2883. doi: 10.3390/s24092883 (PMC11086223; doi:10.3390/s24092883)
Supplement: Supplementary file 1 [file sensors-24-02883-s001.zip › 10mA/1%/N1 1% 0.1333.xlsx]

## Sheet: 20231017112356_data
12	11	24	56.144	0.0977119
13	11	25	0.365	0.0977145
14	11	25	4.584	0.0977192
15	11	25	8.801	0.0977259
16	11	25	13.021	0.0977274
17	11	25	17.245	0.0977236
18	11	25	21.461	0.0977233
19	11	25	25.682	0.097725
20	11	25	29.893	0.0977281
21	11	25	34.112	0.0977263
22	11	25	38.327	0.097726
23	11	25	42.545	0.0977281
24	11	25	46.768	0.097727
25	11	25	50.987	0.0977233
26	11	25	55.203	0.0977254
27	11	25	59.419	0.0977261
28	11	26	3.642	0.0977327
29	11	26	7.862	0.0977343
30	11	26	12.083	0.0977326
31	11	26	16.302	0.0977319
32	11	26	20.516	0.0977292
33	11	26	24.736	0.0977309
34	11	26	28.955	0.0977344
35	11	26	33.176	0.0977247
36	11	26	37.394	0.0977271
37	11	26	41.614	0.097741
38	11	26	45.827	0.0977381
39	11	26	50.043	0.0977346
40	11	26	54.265	0.0977351
41	11	26	58.486	0.0977368
42	11	27	2.704	0.0977274
43	11	27	6.917	0.0977233
44	11	27	11.137	0.0977301
45	11	27	15.358	0.0977313
46	11	27	19.574	0.0977339
47	11	27	23.791	0.0977312
48	11	27	28.013	0.0977304
49	11	27	32.232	0.097726
50	11	27	36.447	0.0977198
51	11	27	40.661	0.0977194
52	11	27	44.874	0.0977193
53	11	27	49.095	0.0977107
54	11	27	53.306	0.0977129
55	11	27	57.524	0.0977278
56	11	28	1.749	0.0977254
57	11	28	5.967	0.0977241
58	11	28	10.187	0.0977271
59	11	28	14.403	0.0977349
60	11	28	18.618	0.0977329
61	11	28	22.839	0.0977218
62	11	28	27.055	0.0977268
63	11	28	31.272	0.0977299
64	11	28	35.492	0.0977212
65	11	28	39.706	0.0977249
66	11	28	43.925	0.0977205
67	11	28	48.14	0.0977226
68	11	28	52.362	0.0977229
69	11	28	56.582	0.0977204
70	11	29	0.801	0.0977125
71	11	29	5.019	0.0977109
72	11	29	9.236	0.0977091
73	11	29	13.457	0.097711
74	11	29	17.674	0.0977144
75	11	29	21.894	0.0977166
76	11	29	26.111	0.0977189
77	11	29	30.324	0.097713
78	11	29	34.536	0.0977162
79	11	29	38.752	0.0977161
80	11	29	42.974	0.0977223
81	11	29	47.196	0.097724
82	11	29	51.412	0.0977259
83	11	29	55.628	0.0977278
84	11	29	59.844	0.0977152
85	11	30	4.061	0.09771
86	11	30	8.274	0.0977031
87	11	30	12.488	0.0977149
88	11	30	16.708	0.0977239
89	11	30	20.931	0.0977302
90	11	30	25.15	0.0977302
91	11	30	29.372	0.097722
92	11	30	33.586	0.0977176
93	11	30	37.802	0.097719
94	11	30	42.021	0.0977141
95	11	30	46.236	0.0977189
96	11	30	50.459	0.0977092
97	11	30	54.676	0.0977085
98	11	30	58.899	0.0977092
99	11	31	3.115	0.0977028
100	11	31	7.336	0.0977054
101	11	31	11.547	0.0977085
102	11	31	15.762	0.0977038
103	11	31	19.978	0.097703
104	11	31	24.192	0.0977056
105	11	31	28.408	0.0977059
106	11	31	32.625	0.0976974
107	11	31	36.842	0.0977004
108	11	31	41.061	0.0977023
109	11	31	45.28	0.0977024
110	11	31	49.496	0.0976874
111	11	31	53.711	0.0976861
112	11	31	57.932	0.0976927
113	11	32	2.146	0.0976895
114	11	32	6.365	0.0976838
115	11	32	10.588	0.0976877
116	11	32	14.806	0.0976868
117	11	32	19.017	0.0976872
118	11	32	23.231	0.0976887
119	11	32	27.446	0.0976911
120	11	32	31.663	0.0977003
121	11	32	35.879	0.0977035
122	11	32	40.091	0.0977031
123	11	32	44.308	0.0976982
124	11	32	48.526	0.0976939
125	11	32	52.741	0.0976923
126	11	32	56.957	0.0976981
127	11	33	1.177	0.0976911
128	11	33	5.396	0.0976935
129	11	33	9.617	0.0976927
130	11	33	13.835	0.0976901
131	11	33	18.047	0.0976843
132	11	33	22.266	0.0976912
133	11	33	26.485	0.0976845
134	11	33	30.704	0.0976883
135	11	33	34.921	0.0976888
136	11	33	39.143	0.0976956
137	11	33	43.362	0.0976965
138	11	33	47.583	0.0976944
139	11	33	51.802	0.0977006
140	11	33	56.021	0.0977021
141	11	34	0.242	0.097702
142	11	34	4.463	0.097697
143	11	34	8.68	0.0976969
144	11	34	12.897	0.0976901
145	11	34	17.119	0.0976907
146	11	34	21.34	0.097697
147	11	34	25.564	0.0976976
148	11	34	29.78	0.0976953
149	11	34	34.004	0.097699
150	11	34	38.225	0.0976999
151	11	34	42.443	0.0976987
152	11	34	46.661	0.097694
153	11	34	50.88	0.0976924
154	11	34	55.093	0.0976969
155	11	34	59.312	0.0976944
156	11	35	3.53	0.0976957
157	11	35	7.744	0.0976983
158	11	35	11.957	0.0977094
159	11	35	16.177	0.0977074
160	11	35	20.397	0.0977088
161	11	35	24.616	0.0977023
162	11	35	28.837	0.0977072
163	11	35	33.05	0.0977064
164	11	35	37.268	0.0977
165	11	35	41.484	0.0977045
166	11	35	45.698	0.0977008
167	11	35	49.919	0.0977079
168	11	35	54.132	0.0977075
169	11	35	58.353	0.0977126
170	11	36	2.573	0.0977116
171	11	36	6.79	0.097703
172	11	36	11.01	0.0977051
173	11	36	15.226	0.0977011
174	11	36	19.449	0.0977025
175	11	36	23.67	0.0976994
176	11	36	27.886	0.0977014
177	11	36	32.105	0.097699
178	11	36	36.326	0.0977053
179	11	36	40.54	0.0977036
180	11	36	44.757	0.0977051
181	11	36	48.974	0.097707
182	11	36	53.191	0.0977087
183	11	36	57.411	0.0976966
184	11	37	1.632	0.097702
185	11	37	5.856	0.0977001
186	11	37	10.074	0.0977103
187	11	37	14.295	0.0977088
188	11	37	18.515	0.0977118
189	11	37	22.731	0.0977135
190	11	37	26.947	0.0977156
191	11	37	31.166	0.097716
192	11	37	35.385	0.0977152
193	11	37	39.603	0.0977137
194	11	37	43.817	0.0977137
195	11	37	48.037	0.0977128
196	11	37	52.254	0.0977142
197	11	37	56.473	0.0977103
198	11	38	0.694	0.097714
199	11	38	4.913	0.0977174
200	11	38	9.133	0.0977177
201	11	38	13.353	0.0977224
202	11	38	17.568	0.097727
203	11	38	21.784	0.097722
204	11	38	26.01	0.0977192
205	11	38	30.232	0.0977189
206	11	38	34.45	0.0977172
207	11	38	38.664	0.0977137
208	11	38	42.884	0.0977124
209	11	38	47.106	0.0977131
210	11	38	51.329	0.0977168
211	11	38	55.544	0.097717
212	11	38	59.765	0.0977068
213	11	39	3.982	0.097706
214	11	39	8.2	0.0977095
215	11	39	12.417	0.0977192
216	11	39	16.638	0.097711
217	11	39	20.858	0.0977016
218	11	39	25.074	0.0977027
219	11	39	29.293	0.0977013
220	11	39	33.513	0.097712
221	11	39	37.744	0.0977111
222	11	39	41.965	0.0977002
223	11	39	46.184	0.0976982
224	11	39	50.403	0.0976956
225	11	39	54.628	0.0976979
226	11	39	58.845	0.0977009
227	11	40	3.068	0.0977065
228	11	40	7.289	0.09771
229	11	40	11.513	0.097713
230	11	40	15.74	0.0977092
231	11	40	19.97	0.0977109
232	11	40	24.19	0.0977181
233	11	40	28.412	0.0977215
234	11	40	32.628	0.0977218
235	11	40	36.851	0.0977249
236	11	40	41.068	0.0977275
237	11	40	45.288	0.0977293
238	11	40	49.511	0.0977252
239	11	40	53.735	0.0977307
240	11	40	57.959	0.097746
241	11	41	2.175	0.0977485
242	11	41	6.402	0.097747
243	11	41	10.62	0.0977425
244	11	41	14.84	0.097741
245	11	41	19.068	0.0977403
246	11	41	23.285	0.0977335
247	11	41	27.508	0.0977371
248	11	41	31.729	0.0977367
249	11	41	35.955	0.0977448
250	11	41	40.175	0.097743
251	11	41	44.4	0.0977435
252	11	41	48.626	0.097746
253	11	41	52.85	0.097745
254	11	41	57.07	0.097747
255	11	42	1.292	0.0977429
256	11	42	5.517	0.0977414
257	11	42	9.735	0.0977432
258	11	42	13.955	0.0977471
259	11	42	18.178	0.0977414
260	11	42	22.403	0.0977384
261	11	42	26.625	0.0977368
262	11	42	30.846	0.0977381
263	11	42	35.07	0.0977433
264	11	42	39.204	0.0977402
265	11	42	43.428	0.0977454
266	11	42	47.649	0.0977404
267	11	42	51.785	0.0977463
268	11	42	56.004	0.0977452
269	11	43	0.225	0.0977425
270	11	43	4.444	0.0977457
271	11	43	8.663	0.0977428
272	11	43	12.889	0.0977473
273	11	43	17.106	0.0977423
274	11	43	21.33	0.0977389
275	11	43	25.552	0.09774
276	11	43	29.775	0.0977416
277	11	43	33.995	0.0977416
278	11	43	38.223	0.0977444
279	11	43	42.447	0.0977471
280	11	43	46.667	0.0977477
281	11	43	50.896	0.0977401
282	11	43	55.118	0.0977374
283	11	43	59.331	0.0977376
284	11	44	3.553	0.097734
285	11	44	7.77	0.0977367
286	11	44	11.99	0.0977356
287	11	44	16.206	0.097731
288	11	44	20.427	0.0977291
289	11	44	24.639	0.0977374
290	11	44	28.856	0.0977359
291	11	44	33.077	0.0977382
292	11	44	37.298	0.0977362
293	11	44	41.518	0.0977417
294	11	44	45.737	0.0977364
295	11	44	49.964	0.0977353
296	11	44	54.183	0.0977468
297	11	44	58.401	0.0977445
298	11	45	2.622	0.0977442
299	11	45	6.841	0.0977419
300	11	45	11.059	0.0977487
301	11	45	15.277	0.0977446
302	11	45	19.499	0.097748
303	11	45	23.716	0.0977558
304	11	45	27.932	0.0977574
305	11	45	32.155	0.0977531
306	11	45	36.373	0.097752
307	11	45	40.596	0.0977431
308	11	45	44.821	0.0977443
309	11	45	49.041	0.0977456
310	11	45	53.265	0.0977589
311	11	45	57.486	0.0977518
312	11	46	1.702	0.0977463
313	11	46	5.921	0.097749
314	11	46	10.143	0.0977439
315	11	46	14.366	0.0977423
316	11	46	18.587	0.0977473
317	11	46	22.812	0.0977441
318	11	46	27.036	0.0977516
319	11	46	31.256	0.0977605
320	11	46	35.484	0.0977555
321	11	46	39.7	0.0977508
322	11	46	43.92	0.0977461
323	11	46	48.14	0.0977433
324	11	46	52.364	0.0977397
325	11	46	56.583	0.0977384
326	11	47	0.802	0.0977441
327	11	47	5.024	0.0977428
328	11	47	9.243	0.0977504
329	11	47	13.463	0.0977537
330	11	47	17.687	0.0977484
331	11	47	21.91	0.097747
332	11	47	26.129	0.0977406
333	11	47	30.347	0.0977571
334	11	47	34.569	0.0977448
335	11	47	38.791	0.0977537
336	11	47	43.006	0.0977592
337	11	47	47.222	0.0977626
338	11	47	51.442	0.0977613
339	11	47	55.662	0.0977604
340	11	47	59.88	0.0977652
341	11	48	4.1	0.0977695
342	11	48	8.32	0.0977774
343	11	48	12.538	0.0977664
344	11	48	16.758	0.0977749
345	11	48	20.98	0.0977692
346	11	48	25.199	0.097764
347	11	48	29.419	0.0977785
348	11	48	33.641	0.0977852
349	11	48	37.858	0.0977875
350	11	48	42.075	0.0977863
351	11	48	46.293	0.0977691
352	11	48	50.51	0.0977599
353	11	48	54.725	0.0977597
354	11	48	58.939	0.0977622
355	11	49	3.154	0.0977717
356	11	49	7.375	0.0977717
357	11	49	11.596	0.0977669
358	11	49	15.82	0.0977644
359	11	49	20.036	0.0977681
360	11	49	24.251	0.0977723
361	11	49	28.471	0.0977712
362	11	49	32.692	0.0977653
363	11	49	36.916	0.097762
364	11	49	41.137	0.097753
365	11	49	45.356	0.0977595
366	11	49	49.574	0.0977578
367	11	49	53.787	0.0977677
368	11	49	58.003	0.0977625
369	11	50	2.22	0.0977634
370	11	50	6.435	0.0977603
371	11	50	10.645	0.0977856
372	11	50	14.865	0.0977927
373	11	50	19.077	0.0977967
374	11	50	23.293	0.0977943
375	11	50	27.515	0.0977942
376	11	50	31.734	0.0977925
377	11	50	35.949	0.0977966
378	11	50	40.168	0.0977991
379	11	50	44.389	0.0978051
380	11	50	48.615	0.0978065
381	11	50	52.832	0.0978027
382	11	50	57.056	0.0978036
383	11	51	1.276	0.0978063
384	11	51	5.491	0.0978062
385	11	51	9.706	0.0978066
386	11	51	13.922	0.0977967
387	11	51	18.136	0.0977967
388	11	51	22.346	0.0978037
389	11	51	26.561	0.0978055
390	11	51	30.777	0.0977981
391	11	51	34.995	0.0978004
392	11	51	39.207	0.0978072
393	11	51	43.426	0.0978011
394	11	51	47.646	0.0978044
395	11	51	51.861	0.0978036
396	11	51	56.078	0.0978031
397	11	52	0.296	0.0978082
398	11	52	4.515	0.0978169
399	11	52	8.727	0.0978121
400	11	52	12.947	0.0978051
401	11	52	17.168	0.0978064
402	11	52	21.395	0.0978076
403	11	52	25.614	0.0978114
404	11	52	29.838	0.0978025
405	11	52	34.056	0.0978053
406	11	52	38.275	0.0978105
407	11	52	42.486	0.0978163
408	11	52	46.707	0.0978071
409	11	52	50.925	0.0978082
410	11	52	55.144	0.0978113
411	11	52	59.356	0.0978159
412	11	53	3.576	0.0978111
413	11	53	7.794	0.0978101
414	11	53	12.006	0.097809
415	11	53	16.222	0.0978088
416	11	53	20.437	0.0978029
417	11	53	24.658	0.0977945
418	11	53	28.878	0.0977987
419	11	53	33.1	0.097801
420	11	53	37.318	0.097798
421	11	53	41.535	0.0977983
422	11	53	45.75	0.0977992
423	11	53	49.967	0.097793
424	11	53	54.188	0.0977954
425	11	53	58.407	0.0977974
426	11	54	2.623	0.0977859
427	11	54	6.842	0.0977927
428	11	54	11.057	0.0977916
429	11	54	15.271	0.0977916
430	11	54	19.489	0.0977885
431	11	54	23.708	0.0977936
432	11	54	27.919	0.0977989
433	11	54	32.133	0.0977908
434	11	54	36.357	0.0977917
435	11	54	40.58	0.0977984
436	11	54	45.27	0.0977949
437	11	54	49.469	0.0977974
438	11	54	53.679	0.0978024
439	11	54	57.891	0.0977929
440	11	55	2.113	0.0977952
441	11	55	6.337	0.0977889
442	11	55	10.554	0.0977904
443	11	55	14.774	0.0977922
444	11	55	18.994	0.0977995
445	11	55	23.213	0.0977986
446	11	55	27.432	0.097803
447	11	55	31.651	0.0978006
448	11	55	35.868	0.0977993
449	11	55	40.084	0.0977989
450	11	55	44.308	0.0978056
451	11	55	48.527	0.0977999
452	11	55	52.74	0.0978016
453	11	55	56.955	0.0977985
454	11	56	1.178	0.0977964
455	11	56	5.396	0.097798
456	11	56	9.619	0.0977941
457	11	56	13.835	0.0977934
458	11	56	18.056	0.0977952
459	11	56	22.278	0.097794
460	11	56	26.494	0.0978071
461	11	56	30.709	0.0977991
462	11	56	34.925	0.0978073
463	11	56	39.143	0.0978159
464	11	56	43.363	0.0978125
465	11	56	47.587	0.0978056
466	11	56	51.808	0.0978053
467	11	56	56.023	0.0978015
468	11	57	0.239	0.0978014
469	11	57	4.459	0.0978056
470	11	57	8.677	0.0978047
471	11	57	12.9	0.0978028
472	11	57	17.116	0.0978037
473	11	57	21.332	0.0978013
474	11	57	25.555	0.0978057
475	11	57	29.776	0.0978072
476	11	57	34.001	0.0978049
477	11	57	38.215	0.0978062
478	11	57	42.433	0.097812
479	11	57	46.651	0.0978122
480	11	57	50.869	0.09781
481	11	57	55.087	0.097811
482	11	57	59.306	0.0978084
483	11	58	3.523	0.0978111
484	11	58	7.741	0.0978142
485	11	58	11.966	0.0978134
486	11	58	16.181	0.0978069
487	11	58	20.396	0.0978011
488	11	58	24.618	0.0978001
489	11	58	28.837	0.0977987
490	11	58	33.05	0.0978062
491	11	58	37.261	0.0978043
492	11	58	41.48	0.0978049
493	11	58	45.704	0.0978037
494	11	58	49.925	0.0978009
495	11	58	54.149	0.0978018
496	11	58	58.371	0.0978018
497	11	59	2.592	0.0978024
498	11	59	6.804	0.0978067
499	11	59	11.024	0.0978148
500	11	59	15.244	0.0978097
501	11	59	19.46	0.0978085
502	11	59	23.675	0.0977942
503	11	59	27.895	0.0977841
504	11	59	32.115	0.0977606
505	11	59	36.33	0.0977562
506	11	59	40.549	0.097756
507	11	59	44.776	0.0977554
508	11	59	48.995	0.0977527
509	11	59	53.215	0.0977556
510	11	59	57.433	0.0977513
511	12	0	1.66	0.0977518
512	12	0	5.88	0.0977484
513	12	0	10.097	0.0977473
514	12	0	14.318	0.0977465
515	12	0	18.544	0.0977504
516	12	0	22.762	0.0977491
517	12	0	26.982	0.0977537
518	12	0	31.197	0.0977504
519	12	0	35.415	0.0977485
520	12	0	39.636	0.0977633
521	12	0	43.855	0.0977642
522	12	0	48.073	0.0977627
523	12	0	52.293	0.0977629
524	12	0	56.511	0.0977646
525	12	1	0.73	0.0977615
526	12	1	4.95	0.0977553
527	12	1	9.171	0.0977593
528	12	1	13.387	0.0977598
529	12	1	17.604	0.0977628
530	12	1	21.821	0.0977621
531	12	1	26.044	0.0977649
532	12	1	30.261	0.0977716
533	12	1	34.485	0.0977702
534	12	1	38.699	0.0977674
535	12	1	42.922	0.097772
536	12	1	47.14	0.097765
537	12	1	51.273	0.097769
538	12	1	55.489	0.0977674
539	12	1	59.713	0.0977642
540	12	2	3.937	0.0977638
541	12	2	8.159	0.0977653
542	12	2	12.38	0.0977597
543	12	2	16.598	0.0977614
544	12	2	20.815	0.0977628
545	12	2	25.035	0.0977647
546	12	2	29.251	0.0977656
547	12	2	33.473	0.097759
548	12	2	37.69	0.0977606
549	12	2	41.909	0.0977596
550	12	2	46.128	0.0977666
551	12	2	50.35	0.0977658
552	12	2	54.567	0.0977665
553	12	2	58.787	0.0977659
554	12	3	3.006	0.0977688
555	12	3	7.226	0.0977691
556	12	3	11.442	0.0977655
557	12	3	15.664	0.0977662
558	12	3	19.879	0.0977703
559	12	3	24.096	0.0977714
560	12	3	28.314	0.0977726
561	12	3	32.536	0.0977768
562	12	3	36.756	0.0977788
563	12	3	40.98	0.0977741
564	12	3	45.199	0.0977676
565	12	3	49.419	0.0977726
566	12	3	53.648	0.097773
567	12	3	57.871	0.0977799
568	12	4	2.093	0.0977789
569	12	4	6.321	0.0977803
570	12	4	10.547	0.0977799
571	12	4	14.767	0.0977755
572	12	4	18.994	0.0977758
573	12	4	23.211	0.0977776
574	12	4	27.424	0.0977728
575	12	4	31.641	0.0977797
576	12	4	35.868	0.0977772
577	12	4	40.095	0.0977716
578	12	4	44.32	0.0977735
579	12	4	48.538	0.0977756
580	12	4	52.672	0.0977725
581	12	4	56.893	0.0977734
582	12	5	1.114	0.0977722
583	12	5	5.337	0.0977703
584	12	5	9.568	0.0977725
585	12	5	13.791	0.0977752
586	12	5	18.015	0.0977775
587	12	5	22.246	0.0977774
588	12	5	26.471	0.0977774
589	12	5	30.695	0.0977738
590	12	5	34.92	0.0977721
591	12	5	39.137	0.0977724
592	12	5	43.365	0.0977798
593	12	5	47.588	0.0977769
594	12	5	51.814	0.0977731
595	12	5	56.034	0.0977783
596	12	6	0.257	0.0977711
597	12	6	4.48	0.0977719
598	12	6	8.7	0.0977718
599	12	6	12.913	0.0977729
600	12	6	17.13	0.097776
601	12	6	21.359	0.0977776
602	12	6	25.578	0.0977813
603	12	6	29.796	0.0977836
604	12	6	34.022	0.0977765
605	12	6	38.245	0.0977775
606	12	6	42.469	0.0977806
607	12	6	46.692	0.0977811
608	12	6	50.918	0.097782
609	12	6	55.145	0.0977837
610	12	6	59.362	0.0977833
611	12	7	3.587	0.0977867
612	12	7	7.812	0.0977824
613	12	7	12.038	0.0977812
614	12	7	16.263	0.0977868
615	12	7	20.482	0.0977948
616	12	7	24.706	0.0977918
617	12	7	28.924	0.0977896
618	12	7	33.147	0.0977931
619	12	7	37.368	0.0978044
620	12	7	41.597	0.0978086
621	12	7	45.824	0.0978031
622	12	7	50.045	0.0977964
623	12	7	54.262	0.0977978
624	12	7	58.487	0.0977969
625	12	8	2.71	0.0977964
626	12	8	6.937	0.0977971
627	12	8	11.164	0.0977903
628	12	8	15.388	0.0977819
629	12	8	19.613	0.0977807
630	12	8	23.839	0.0977761
631	12	8	28.058	0.097772
632	12	8	32.28	0.0977832
633	12	8	36.503	0.0977872
634	12	8	40.734	0.0977886
635	12	8	44.958	0.0977906
636	12	8	49.18	0.0977837
637	12	8	53.404	0.0977842
638	12	8	57.628	0.0977706
639	12	9	1.849	0.0977692
640	12	9	6.075	0.0977846
641	12	9	10.298	0.0977866
642	12	9	14.521	0.0977894
643	12	9	18.75	0.0977884
644	12	9	22.976	0.0977875
645	12	9	27.201	0.0977899
646	12	9	31.423	0.0977907
647	12	9	35.647	0.0977889
648	12	9	39.867	0.0977868
649	12	9	44.091	0.0977842
650	12	9	48.236	0.0977844
651	12	9	52.444	0.0977877
652	12	9	56.654	0.097786
653	12	10	0.87	0.097781
654	12	10	5.089	0.0977837
655	12	10	9.311	0.09778
656	12	10	13.535	0.0977775
657	12	10	17.758	0.0977819
658	12	10	21.977	0.097776
659	12	10	26.204	0.0977917
660	12	10	30.426	0.0978014
661	12	10	34.562	0.0977951
662	12	10	38.786	0.0977884
663	12	10	43.014	0.0977765
664	12	10	47.236	0.0977769
665	12	10	51.453	0.0977769
666	12	10	55.682	0.097787
667	12	10	59.903	0.0977905
668	12	11	4.124	0.0977916
669	12	11	8.348	0.0977922
670	12	11	12.571	0.0977881
671	12	11	16.793	0.0977908
672	12	11	21.01	0.0977919
673	12	11	25.234	0.0977891
674	12	11	29.46	0.0977897
675	12	11	33.678	0.0977943
676	12	11	37.904	0.0977981
677	12	11	42.123	0.0978004
678	12	11	46.351	0.097795
679	12	11	50.577	0.0977914
680	12	11	54.803	0.0977827
681	12	11	59.025	0.0977847
682	12	12	3.249	0.097792
683	12	12	7.47	0.0977865
684	12	12	11.689	0.0977885
685	12	12	15.915	0.0977908
686	12	12	20.142	0.0977921
687	12	12	24.359	0.0977987
688	12	12	28.585	0.0978003
689	12	12	32.808	0.0977933
690	12	12	37.033	0.0977928
691	12	12	41.256	0.097793
692	12	12	45.484	0.0977957
693	12	12	49.708	0.0977922
694	12	12	53.936	0.0977848
695	12	12	58.164	0.0977816
696	12	13	2.385	0.0977817
697	12	13	6.612	0.0977798
698	12	13	10.833	0.0977878
699	12	13	15.053	0.0977873
700	12	13	19.272	0.0977865
701	12	13	23.491	0.0977909
702	12	13	27.709	0.0977812
703	12	13	31.933	0.0977849
704	12	13	36.159	0.097786
705	12	13	40.374	0.0977872
706	12	13	44.6	0.097784
707	12	13	48.825	0.097784
708	12	13	52.967	0.0977841
709	12	13	57.19	0.0977832
710	12	14	1.416	0.0977775
711	12	14	5.639	0.0977796
712	12	14	9.863	0.0977873
713	12	14	14.089	0.0977846
714	12	14	18.31	0.0977819
715	12	14	22.54	0.0977791
716	12	14	26.762	0.0977808
717	12	14	30.984	0.0977728
718	12	14	35.205	0.0977724
719	12	14	39.429	0.0977693
720	12	14	43.648	0.097763
721	12	14	47.871	0.0977634
722	12	14	52.091	0.0977627
723	12	14	56.315	0.0977597
724	12	15	0.546	0.0977562
725	12	15	4.765	0.0977491
726	12	15	8.991	0.097745
727	12	15	13.215	0.0977446
728	12	15	17.434	0.0977445
729	12	15	21.566	0.0977452
730	12	15	25.788	0.0977459
731	12	15	30.016	0.0977452
732	12	15	34.234	0.0977405
733	12	15	38.448	0.0977465
734	12	15	42.669	0.0977415
735	12	15	46.892	0.0977392
736	12	15	51.118	0.0977318
737	12	15	55.344	0.0977401
738	12	15	59.566	0.0977411
739	12	16	3.784	0.0977451
740	12	16	8.004	0.0977449
741	12	16	12.229	0.0977396
742	12	16	16.451	0.0977408
743	12	16	20.677	0.0977406
744	12	16	24.906	0.097745
745	12	16	29.127	0.097738
746	12	16	33.353	0.0977328
747	12	16	37.573	0.097738
748	12	16	41.793	0.0977331
749	12	16	46.017	0.0977373
750	12	16	50.233	0.097734
751	12	16	54.45	0.0977337
752	12	16	58.671	0.09773
753	12	17	2.893	0.0977324
754	12	17	7.116	0.0977332
755	12	17	11.345	0.0977356
756	12	17	15.568	0.0977327
757	12	17	19.795	0.0977289
758	12	17	24.017	0.0977329
759	12	17	28.239	0.0977316
760	12	17	32.468	0.0977324
761	12	17	36.692	0.0977326
762	12	17	40.915	0.0977324
763	12	17	45.142	0.0977338
764	12	17	49.365	0.0977322
765	12	17	53.589	0.09773
766	12	17	57.723	0.09773
767	12	18	1.946	0.0977297
768	12	18	6.176	0.0977267
769	12	18	10.402	0.0977303
770	12	18	14.625	0.0977333
771	12	18	18.852	0.0977335
772	12	18	23.079	0.0977334
773	12	18	27.306	0.0977299
774	12	18	31.527	0.0977289
775	12	18	35.751	0.0977321
776	12	18	39.982	0.097737
777	12	18	44.206	0.0977351
778	12	18	48.429	0.0977363
779	12	18	52.648	0.097738
780	12	18	56.872	0.0977373
781	12	19	1.093	0.0977363
782	12	19	5.325	0.097736
783	12	19	9.555	0.0977366
784	12	19	13.78	0.0977376
785	12	19	18.005	0.0977338
786	12	19	22.23	0.0977323
787	12	19	26.456	0.0977338
788	12	19	30.683	0.0977292
789	12	19	34.911	0.0977307
790	12	19	39.141	0.0977312
791	12	19	43.37	0.0977297
792	12	19	47.595	0.0977254
793	12	19	51.821	0.0977303
794	12	19	56.039	0.0977283
795	12	20	0.267	0.0977256
796	12	20	4.487	0.0977337
797	12	20	8.715	0.0977382
798	12	20	12.935	0.0977373
799	12	20	17.153	0.0977371
800	12	20	21.38	0.0977385
801	12	20	25.609	0.0977388
802	12	20	29.836	0.0977398
803	12	20	34.051	0.0977386
804	12	20	38.273	0.0977389
805	12	20	42.493	0.0977371
806	12	20	46.714	0.0977412
807	12	20	50.939	0.0977395
808	12	20	55.159	0.097737
809	12	20	59.386	0.097729
810	12	21	3.614	0.09773
811	12	21	7.837	0.0977282
812	12	21	12.061	0.0977359
813	12	21	16.283	0.0977256
814	12	21	20.505	0.0977241
815	12	21	24.723	0.0977297
816	12	21	28.944	0.0977284
817	12	21	33.175	0.0977265
818	12	21	37.398	0.0977338
819	12	21	41.628	0.0977371
820	12	21	45.847	0.0977357
821	12	21	50.064	0.0977395
822	12	21	54.284	0.097737
823	12	21	58.512	0.0977332
824	12	22	2.737	0.0977365
825	12	22	6.963	0.0977388
826	12	22	11.181	0.0977351
827	12	22	15.404	0.0977303
828	12	22	19.628	0.0977329
829	12	22	23.849	0.097732
830	12	22	28.07	0.0977364
831	12	22	32.298	0.0977345
832	12	22	36.524	0.0977301
833	12	22	40.742	0.097728
834	12	22	44.96	0.0977272
835	12	22	49.183	0.0977276
836	12	22	53.403	0.0977242
837	12	22	57.628	0.097725
838	12	23	1.85	0.097722
839	12	23	6.076	0.0977236
840	12	23	10.301	0.0977284
841	12	23	14.523	0.0977256
842	12	23	18.743	0.0977243
843	12	23	22.968	0.0977263
844	12	23	27.198	0.0977274
845	12	23	31.421	0.097729
846	12	23	35.644	0.097729
847	12	23	39.862	0.0977279
848	12	23	44.086	0.0977328
849	12	23	48.303	0.0977273
850	12	23	52.53	0.0977292
851	12	23	56.753	0.0977284
852	12	24	0.975	0.0977294
853	12	24	5.197	0.0977302
854	12	24	9.421	0.0977294
855	12	24	13.642	0.0977261
856	12	24	17.864	0.097728
857	12	24	22.092	0.09773
858	12	24	26.314	0.0977291
859	12	24	30.538	0.0977331
860	12	24	34.766	0.0977331
861	12	24	38.99	0.0977332
862	12	24	43.214	0.0977312
863	12	24	47.435	0.0977323
864	12	24	51.659	0.0977386
865	12	24	55.885	0.0977362
866	12	25	0.111	0.0977316
867	12	25	4.329	0.0977282
868	12	25	8.555	0.0977221
869	12	25	12.778	0.0977255
870	12	25	16.997	0.0977251
871	12	25	21.222	0.0977277
872	12	25	25.448	0.097727
873	12	25	29.674	0.0977293
874	12	25	33.898	0.0977285
875	12	25	38.122	0.0977263
876	12	25	42.341	0.0977293
877	12	25	46.563	0.0977224
878	12	25	50.781	0.0977312
879	12	25	55.007	0.0977303
880	12	25	59.236	0.0977287
881	12	26	3.458	0.0977252
882	12	26	7.684	0.0977293
883	12	26	11.903	0.0977333
884	12	26	16.128	0.0977313
885	12	26	20.354	0.0977394
886	12	26	24.577	0.0977406
887	12	26	28.805	0.0977336
888	12	26	33.023	0.0977197
889	12	26	37.243	0.0977175
890	12	26	41.468	0.0977219
891	12	26	45.693	0.0977198
892	12	26	49.915	0.0977153
893	12	26	54.136	0.0977171
894	12	26	58.358	0.0977185
895	12	27	2.583	0.0977197
896	12	27	6.803	0.097718
897	12	27	11.03	0.0977169
898	12	27	15.257	0.0977213
899	12	27	19.477	0.097724
900	12	27	23.694	0.097727
901	12	27	27.92	0.0977231
902	12	27	32.141	0.0977192
903	12	27	36.362	0.0977189
904	12	27	40.582	0.09772
905	12	27	44.803	0.0977173
906	12	27	49.022	0.097716
907	12	27	53.242	0.0977189
908	12	27	57.464	0.0977173
909	12	28	1.69	0.0977226
910	12	28	5.919	0.0977207
911	12	28	10.14	0.0977192
912	12	28	14.361	0.0977201
913	12	28	18.581	0.0977201
914	12	28	22.803	0.0977249
915	12	28	27.018	0.0977298
916	12	28	31.241	0.0977217
917	12	28	35.461	0.097727
918	12	28	39.685	0.0977314
919	12	28	43.905	0.097728
920	12	28	48.13	0.0977271
921	12	28	52.356	0.0977292
922	12	28	56.58	0.0977298
923	12	29	0.802	0.097736
924	12	29	5.025	0.0977336
925	12	29	9.244	0.097732
926	12	29	13.471	0.0977343
927	12	29	17.699	0.0977364
928	12	29	21.923	0.0977355
929	12	29	26.147	0.0977381
930	12	29	30.372	0.0977375
931	12	29	34.583	0.0977344
932	12	29	38.808	0.0977344
933	12	29	43.028	0.0977374
934	12	29	47.254	0.0977416
935	12	29	51.474	0.0977386
936	12	29	55.696	0.0977398
937	12	29	59.917	0.0977362
938	12	30	4.14	0.0977379
939	12	30	8.361	0.097738
940	12	30	12.584	0.0977359
941	12	30	16.808	0.0977268
942	12	30	21.037	0.097728
943	12	30	25.261	0.0977352
944	12	30	29.48	0.0977382
945	12	30	33.703	0.0977363
946	12	30	37.924	0.0977358
947	12	30	42.144	0.0977393
948	12	30	46.37	0.0977365
949	12	30	50.593	0.0977342
950	12	30	54.814	0.0977389
951	12	30	59.034	0.0977385
952	12	31	3.253	0.0977342
953	12	31	7.476	0.097733
954	12	31	11.7	0.0977416
955	12	31	15.92	0.0977408
956	12	31	20.136	0.0977347
957	12	31	24.361	0.097728
958	12	31	28.588	0.0977301
959	12	31	32.812	0.0977305
960	12	31	37.032	0.0977273
961	12	31	41.255	0.0977296
962	12	31	45.482	0.0977336
963	12	31	49.707	0.0977338
964	12	31	53.932	0.0977323
965	12	31	58.162	0.097735
966	12	32	2.381	0.0977416
967	12	32	6.608	0.0977337
968	12	32	10.831	0.0977369
969	12	32	15.059	0.0977364
970	12	32	19.283	0.0977337
971	12	32	23.514	0.0977329
972	12	32	27.739	0.0977356
973	12	32	31.965	0.0977364
974	12	32	36.189	0.0977337
975	12	32	40.412	0.0977403
976	12	32	44.634	0.0977441
977	12	32	48.853	0.0977362
978	12	32	53.046	0.0977344
979	12	32	57.254	0.097735
980	12	33	1.463	0.0977337
981	12	33	5.897	0.097738
982	12	33	10.108	0.0977407
983	12	33	14.321	0.0977385
984	12	33	18.534	0.0977391
985	12	33	22.752	0.0977405
986	12	33	26.974	0.0977386
987	12	33	31.192	0.0977385
988	12	33	35.417	0.0977389
