# Supplementary material for: Design of High-Precision Driving Control System for Charge Management
Source: Sensors (Basel). 2024 Apr 30;24(9):2883. doi: 10.3390/s24092883 (PMC11086223; doi:10.3390/s24092883)
Supplement: Supplementary file 1 [file sensors-24-02883-s001.zip › 10mA/10%/N1 10% 0.629.xlsx]

## Sheet: 20231017124427_data
0	12	44	36.267	0.307058
1	12	44	40.387	0.30707
2	12	44	44.602	0.307119
3	12	44	48.724	0.307101
4	12	44	52.847	0.307082
5	12	44	56.97	0.307093
6	12	45	1.091	0.307076
7	12	45	5.211	0.307084
8	12	45	9.428	0.307066
9	12	45	13.646	0.307051
10	12	45	17.861	0.30706
11	12	45	21.987	0.307071
12	12	45	26.108	0.307053
13	12	45	30.229	0.307063
14	12	45	34.351	0.307029
15	12	45	38.571	0.307052
16	12	45	42.689	0.307064
17	12	45	46.812	0.307121
18	12	45	50.934	0.30717
19	12	45	55.053	0.307121
20	12	45	59.171	0.307129
21	12	46	3.39	0.307147
22	12	46	7.51	0.307125
23	12	46	11.629	0.307183
24	12	46	15.749	0.307179
25	12	46	19.967	0.307175
26	12	46	24.186	0.307129
27	12	46	28.307	0.307152
28	12	46	32.424	0.307174
29	12	46	36.635	0.307173
30	12	46	40.851	0.307124
31	12	46	45.068	0.307085
32	12	46	49.188	0.307122
33	12	46	53.309	0.307126
34	12	46	57.431	0.307116
35	12	47	1.551	0.307125
36	12	47	5.674	0.30713
37	12	47	9.793	0.30712
38	12	47	13.916	0.30711
39	12	47	18.134	0.307127
40	12	47	22.347	0.307119
41	12	47	26.469	0.307133
42	12	47	30.592	0.307115
43	12	47	34.71	0.307106
44	12	47	38.832	0.307096
45	12	47	42.952	0.30709
46	12	47	47.075	0.307083
47	12	47	51.199	0.307082
48	12	47	55.321	0.307077
49	12	47	59.443	0.307056
50	12	48	3.567	0.307039
51	12	48	7.694	0.307047
52	12	48	11.912	0.307088
53	12	48	16.035	0.307064
54	12	48	20.156	0.307076
55	12	48	24.278	0.307044
56	12	48	28.497	0.30703
57	12	48	32.713	0.307045
58	12	48	36.834	0.307064
59	12	48	40.957	0.307094
60	12	48	45.081	0.307098
61	12	48	49.203	0.307102
62	12	48	53.423	0.30709
63	12	48	57.544	0.307078
64	12	49	1.673	0.307078
65	12	49	5.793	0.307079
66	12	49	9.917	0.307095
67	12	49	14.036	0.307065
68	12	49	18.166	0.307078
69	12	49	22.294	0.307079
70	12	49	26.421	0.307058
71	12	49	30.543	0.307078
72	12	49	34.665	0.307055
73	12	49	38.793	0.307094
74	12	49	42.919	0.307086
75	12	49	47.134	0.307093
76	12	49	51.26	0.307114
77	12	49	55.385	0.307109
78	12	49	59.601	0.307071
79	12	50	3.726	0.307107
80	12	50	7.943	0.307109
81	12	50	12.067	0.307164
82	12	50	16.191	0.307168
83	12	50	20.316	0.30717
84	12	50	24.437	0.307107
85	12	50	28.556	0.307159
86	12	50	32.773	0.307171
87	12	50	36.9	0.307162
88	12	50	41.025	0.307168
89	12	50	45.15	0.307156
90	12	50	49.277	0.307171
91	12	50	53.402	0.307168
92	12	50	57.526	0.307146
93	12	51	1.645	0.30715
94	12	51	5.767	0.307172
95	12	51	9.888	0.3071
96	12	51	14.013	0.307137
97	12	51	18.137	0.307162
98	12	51	22.263	0.307157
99	12	51	26.381	0.307127
100	12	51	30.501	0.307114
101	12	51	34.627	0.30713
102	12	51	38.752	0.307137
103	12	51	42.88	0.307119
104	12	51	47.005	0.307132
105	12	51	51.123	0.307123
106	12	51	55.251	0.307139
107	12	51	59.372	0.307159
108	12	52	3.591	0.307101
109	12	52	7.717	0.307147
110	12	52	11.835	0.307128
111	12	52	15.961	0.307114
112	12	52	20.081	0.307154
113	12	52	24.207	0.307134
114	12	52	28.331	0.307151
115	12	52	32.457	0.307145
116	12	52	36.578	0.307169
117	12	52	40.798	0.307179
118	12	52	45.015	0.30718
119	12	52	49.14	0.307164
120	12	52	53.264	0.307142
121	12	52	57.48	0.307171
122	12	53	1.698	0.307209
123	12	53	5.823	0.307205
124	12	53	9.945	0.307205
125	12	53	14.068	0.30721
126	12	53	18.191	0.307223
127	12	53	22.319	0.307201
128	12	53	26.536	0.30714
129	12	53	30.752	0.307153
130	12	53	34.88	0.307218
131	12	53	39.004	0.307239
132	12	53	43.129	0.307221
133	12	53	47.249	0.30718
134	12	53	51.369	0.307154
135	12	53	55.487	0.307159
136	12	53	59.61	0.307269
137	12	54	3.732	0.3073
138	12	54	7.854	0.307302
139	12	54	11.974	0.307324
140	12	54	16.106	0.307308
141	12	54	20.225	0.307296
142	12	54	24.346	0.307286
143	12	54	28.563	0.307286
144	12	54	32.687	0.307276
145	12	54	36.812	0.307249
146	12	54	41.032	0.3072
147	12	54	45.151	0.307214
148	12	54	49.279	0.307227
149	12	54	53.402	0.307232
150	12	54	57.769	0.30721
151	12	55	1.969	0.307224
152	12	55	6.181	0.30717
153	12	55	10.391	0.307197
154	12	55	14.611	0.307177
155	12	55	18.743	0.307184
156	12	55	22.866	0.307213
157	12	55	26.986	0.30721
158	12	55	31.203	0.307228
159	12	55	35.326	0.307236
160	12	55	39.45	0.307227
161	12	55	43.576	0.307234
162	12	55	47.793	0.307242
163	12	55	51.919	0.30721
164	12	55	56.046	0.307208
165	12	56	0.264	0.307231
166	12	56	4.391	0.307224
167	12	56	8.519	0.307229
168	12	56	12.734	0.307243
169	12	56	16.864	0.307253
170	12	56	20.984	0.307263
171	12	56	25.11	0.307224
172	12	56	29.233	0.30722
173	12	56	33.36	0.307242
174	12	56	37.488	0.307232
175	12	56	41.613	0.307253
176	12	56	45.736	0.307228
177	12	56	49.858	0.307213
178	12	56	53.977	0.307226
179	12	56	58.104	0.307223
180	12	57	2.226	0.307231
181	12	57	6.348	0.307232
182	12	57	10.474	0.307213
183	12	57	14.599	0.307159
184	12	57	18.723	0.307196
185	12	57	22.849	0.307196
186	12	57	26.972	0.307188
187	12	57	31.096	0.307196
188	12	57	35.218	0.307178
189	12	57	39.338	0.307178
190	12	57	43.55	0.307165
191	12	57	47.676	0.307208
192	12	57	51.799	0.307196
193	12	57	56.017	0.307197
194	12	58	0.235	0.307185
195	12	58	4.362	0.307189
196	12	58	8.481	0.307182
197	12	58	12.614	0.307259
198	12	58	16.743	0.307231
199	12	58	20.869	0.307206
200	12	58	24.995	0.307228
201	12	58	29.114	0.307233
202	12	58	33.239	0.307226
203	12	58	37.36	0.307266
204	12	58	41.483	0.30729
205	12	58	45.699	0.307252
206	12	58	49.824	0.307269
207	12	58	53.944	0.307242
208	12	58	58.064	0.307263
209	12	59	2.188	0.30728
210	12	59	6.314	0.307268
211	12	59	10.433	0.307257
212	12	59	14.563	0.307278
213	12	59	18.683	0.307267
214	12	59	22.81	0.307283
215	12	59	26.933	0.307256
216	12	59	31.054	0.307264
217	12	59	35.177	0.307274
218	12	59	39.304	0.307254
219	12	59	43.427	0.30726
220	12	59	47.552	0.307262
221	12	59	51.671	0.307281
222	12	59	55.794	0.307255
223	12	59	59.914	0.307273
224	13	0	4.039	0.30728
225	13	0	8.164	0.307288
226	13	0	12.289	0.307291
227	13	0	16.413	0.307287
228	13	0	20.544	0.307249
229	13	0	24.669	0.307257
230	13	0	28.798	0.30727
231	13	0	32.92	0.307273
232	13	0	37.048	0.307269
233	13	0	41.172	0.307275
234	13	0	45.297	0.307266
235	13	0	49.419	0.30725
236	13	0	53.543	0.307286
237	13	0	57.664	0.307283
238	13	1	1.789	0.307267
239	13	1	5.915	0.307263
240	13	1	10.039	0.307263
241	13	1	14.162	0.307289
242	13	1	18.288	0.307301
243	13	1	22.507	0.307293
244	13	1	26.728	0.307285
245	13	1	30.859	0.307286
246	13	1	34.992	0.307279
247	13	1	39.114	0.307283
248	13	1	43.243	0.307272
249	13	1	47.37	0.307273
250	13	1	51.497	0.307274
251	13	1	55.619	0.307237
252	13	1	59.744	0.307287
253	13	2	3.869	0.307284
254	13	2	7.995	0.307262
255	13	2	12.117	0.307264
256	13	2	16.249	0.307255
257	13	2	20.37	0.307295
258	13	2	24.496	0.307287
259	13	2	28.62	0.307306
260	13	2	32.74	0.307326
261	13	2	36.878	0.307326
262	13	2	41.006	0.307324
263	13	2	45.134	0.30732
264	13	2	49.259	0.307284
265	13	2	53.38	0.3073
266	13	2	57.502	0.307315
267	13	3	1.626	0.307326
268	13	3	5.754	0.307331
269	13	3	9.875	0.307316
270	13	3	13.999	0.307313
271	13	3	18.12	0.307308
272	13	3	22.243	0.307295
273	13	3	26.366	0.307309
274	13	3	30.584	0.307322
275	13	3	34.708	0.307332
276	13	3	38.834	0.307346
277	13	3	42.956	0.307341
278	13	3	47.079	0.307343
279	13	3	51.2	0.307346
280	13	3	55.323	0.307357
281	13	3	59.542	0.307368
282	13	4	3.665	0.307361
283	13	4	7.788	0.307328
284	13	4	11.914	0.307335
285	13	4	16.035	0.307351
286	13	4	20.251	0.307346
287	13	4	24.376	0.307331
288	13	4	28.503	0.307302
289	13	4	32.627	0.307333
290	13	4	36.748	0.307322
291	13	4	40.874	0.307316
292	13	4	45.001	0.307313
293	13	4	49.119	0.307296
294	13	4	53.244	0.307307
295	13	4	57.367	0.307305
296	13	5	1.49	0.307296
297	13	5	5.61	0.307289
298	13	5	9.734	0.307294
299	13	5	13.858	0.307295
300	13	5	17.983	0.307282
301	13	5	22.103	0.307287
302	13	5	26.224	0.307296
303	13	5	30.349	0.307284
304	13	5	34.471	0.307277
305	13	5	38.591	0.307258
306	13	5	42.713	0.307232
307	13	5	46.931	0.307245
308	13	5	51.051	0.307253
309	13	5	55.176	0.307269
310	13	5	59.297	0.307268
311	13	6	3.429	0.307255
312	13	6	7.549	0.307247
313	13	6	11.672	0.307249
314	13	6	15.797	0.307245
315	13	6	19.921	0.307244
316	13	6	24.042	0.307266
317	13	6	28.164	0.307272
318	13	6	32.286	0.307238
319	13	6	36.408	0.307228
320	13	6	40.529	0.307247
321	13	6	44.747	0.307246
322	13	6	48.87	0.307244
323	13	6	52.998	0.307239
324	13	6	57.123	0.307224
325	13	7	1.246	0.307224
326	13	7	5.368	0.30725
327	13	7	9.489	0.307193
328	13	7	13.614	0.307182
329	13	7	17.738	0.30721
330	13	7	21.858	0.307225
331	13	7	25.985	0.307202
332	13	7	30.108	0.307206
333	13	7	34.226	0.307191
334	13	7	38.345	0.307211
335	13	7	42.468	0.307207
336	13	7	46.595	0.307202
337	13	7	50.721	0.307182
338	13	7	54.846	0.307171
339	13	7	58.973	0.307143
340	13	8	3.099	0.307198
341	13	8	7.224	0.307192
342	13	8	11.35	0.307227
343	13	8	15.471	0.307212
344	13	8	19.593	0.307202
345	13	8	23.81	0.307238
346	13	8	27.931	0.307248
347	13	8	32.149	0.30723
348	13	8	36.269	0.307243
349	13	8	40.394	0.307257
350	13	8	44.518	0.307254
351	13	8	48.64	0.307255
352	13	8	52.766	0.307245
353	13	8	56.885	0.307233
354	13	9	1.01	0.30724
355	13	9	5.138	0.307269
356	13	9	9.26	0.307263
357	13	9	13.477	0.307283
358	13	9	17.694	0.307255
359	13	9	21.824	0.307277
360	13	9	25.942	0.307256
361	13	9	30.075	0.307298
362	13	9	34.194	0.307304
363	13	9	38.32	0.30728
364	13	9	42.443	0.307217
365	13	9	46.565	0.307239
366	13	9	50.689	0.307273
367	13	9	54.817	0.307286
368	13	9	58.936	0.307279
369	13	10	3.075	0.307277
370	13	10	7.284	0.307276
371	13	10	11.5	0.307261
372	13	10	15.621	0.307257
373	13	10	19.744	0.307236
374	13	10	23.869	0.307189
375	13	10	27.999	0.307184
376	13	10	32.121	0.307197
377	13	10	36.245	0.307178
378	13	10	40.369	0.307166
379	13	10	44.587	0.307179
380	13	10	48.716	0.307199
381	13	10	52.839	0.307201
382	13	10	56.964	0.307228
383	13	11	1.089	0.307207
384	13	11	5.212	0.307213
385	13	11	9.427	0.307196
386	13	11	13.551	0.307214
387	13	11	17.675	0.30723
388	13	11	21.798	0.307197
389	13	11	25.923	0.307218
390	13	11	30.047	0.307175
391	13	11	34.173	0.307213
392	13	11	38.294	0.307219
393	13	11	42.419	0.307221
394	13	11	46.54	0.30721
395	13	11	50.662	0.307219
396	13	11	54.79	0.307202
397	13	11	59.006	0.307196
398	13	12	3.224	0.307172
399	13	12	7.349	0.307174
400	13	12	11.568	0.30715
401	13	12	15.692	0.307155
402	13	12	19.813	0.307163
403	13	12	23.937	0.307176
404	13	12	28.061	0.307154
405	13	12	32.185	0.307143
406	13	12	36.403	0.307169
407	13	12	40.532	0.307159
408	13	12	44.657	0.307177
409	13	12	48.78	0.307154
410	13	12	52.903	0.307151
411	13	12	57.025	0.307151
412	13	13	1.151	0.307136
413	13	13	5.273	0.307126
414	13	13	9.4	0.307128
415	13	13	13.528	0.30713
416	13	13	17.652	0.307125
417	13	13	21.778	0.307144
418	13	13	25.901	0.307156
419	13	13	30.025	0.307179
420	13	13	34.147	0.307246
421	13	13	38.273	0.307229
422	13	13	42.401	0.30721
423	13	13	46.524	0.307224
424	13	13	50.743	0.307224
425	13	13	54.876	0.307227
426	13	13	59.001	0.307239
427	13	14	3.121	0.307244
428	13	14	7.241	0.307236
429	13	14	11.36	0.307258
430	13	14	15.481	0.307244
431	13	14	19.599	0.30725
432	13	14	23.726	0.307241
433	13	14	27.856	0.307251
434	13	14	31.978	0.307255
435	13	14	36.1	0.307233
436	13	14	40.224	0.307257
437	13	14	44.351	0.307298
438	13	14	48.471	0.307305
439	13	14	52.592	0.307282
440	13	14	56.717	0.307266
441	13	15	0.836	0.307293
442	13	15	4.964	0.307288
443	13	15	9.181	0.307289
444	13	15	13.305	0.307285
445	13	15	17.522	0.307277
446	13	15	21.644	0.307276
447	13	15	25.768	0.30728
448	13	15	29.893	0.307285
449	13	15	34.11	0.307305
450	13	15	38.232	0.30728
451	13	15	42.359	0.307277
452	13	15	46.477	0.307269
453	13	15	50.598	0.30726
454	13	15	54.722	0.307281
455	13	15	58.847	0.307301
456	13	16	2.973	0.307264
457	13	16	7.096	0.307257
458	13	16	11.216	0.307269
459	13	16	15.333	0.307254
460	13	16	19.453	0.307264
461	13	16	23.573	0.30725
462	13	16	27.793	0.307254
463	13	16	31.914	0.307232
464	13	16	36.132	0.307227
465	13	16	40.253	0.30722
466	13	16	44.37	0.307222
467	13	16	48.496	0.307255
468	13	16	52.622	0.307249
469	13	16	56.839	0.307241
470	13	17	0.964	0.307246
471	13	17	5.083	0.307227
472	13	17	9.212	0.307249
473	13	17	13.34	0.307224
474	13	17	17.463	0.307239
475	13	17	21.587	0.30725
476	13	17	25.713	0.307245
477	13	17	29.837	0.307269
478	13	17	33.962	0.307261
479	13	17	38.087	0.307277
480	13	17	42.208	0.307282
481	13	17	46.33	0.307272
482	13	17	50.452	0.307248
483	13	17	54.578	0.307279
484	13	17	58.707	0.307262
485	13	18	2.832	0.307263
486	13	18	6.962	0.307258
487	13	18	11.084	0.307238
488	13	18	15.206	0.307225
489	13	18	19.328	0.307219
490	13	18	23.449	0.307226
491	13	18	27.571	0.307244
492	13	18	31.697	0.30721
493	13	18	35.823	0.307221
494	13	18	39.951	0.307206
495	13	18	44.073	0.307212
496	13	18	48.199	0.307236
497	13	18	52.416	0.307247
498	13	18	56.543	0.307276
499	13	19	0.665	0.307252
500	13	19	4.786	0.30726
501	13	19	8.909	0.307269
502	13	19	13.129	0.307274
503	13	19	17.251	0.307258
504	13	19	21.373	0.307255
505	13	19	25.493	0.307248
506	13	19	29.712	0.307238
507	13	19	33.841	0.307224
508	13	19	38.054	0.307233
509	13	19	42.181	0.307251
510	13	19	46.303	0.30721
511	13	19	50.425	0.307214
512	13	19	54.545	0.307264
513	13	19	58.669	0.307281
514	13	20	2.886	0.307277
515	13	20	7.009	0.307252
516	13	20	11.138	0.307257
517	13	20	15.354	0.307258
518	13	20	19.477	0.30723
519	13	20	23.604	0.307223
520	13	20	27.727	0.307198
521	13	20	31.858	0.307212
522	13	20	35.984	0.307248
523	13	20	40.111	0.307253
524	13	20	44.23	0.307262
525	13	20	48.353	0.307231
526	13	20	52.484	0.30724
527	13	20	56.608	0.307236
528	13	21	0.731	0.30726
529	13	21	4.855	0.307231
530	13	21	9.075	0.307243
531	13	21	13.206	0.307238
532	13	21	17.329	0.307223
533	13	21	21.446	0.307255
534	13	21	25.571	0.30725
535	13	21	29.69	0.307232
536	13	21	33.909	0.307256
537	13	21	38.128	0.30725
538	13	21	42.252	0.30726
539	13	21	46.372	0.307282
540	13	21	50.496	0.30726
541	13	21	54.714	0.307252
542	13	21	58.838	0.307285
543	13	22	2.967	0.307254
544	13	22	7.087	0.307275
545	13	22	11.211	0.307246
546	13	22	15.332	0.307223
547	13	22	19.46	0.307221
548	13	22	23.579	0.307232
549	13	22	27.7	0.307229
550	13	22	31.823	0.307241
551	13	22	35.95	0.30725
552	13	22	40.073	0.307239
553	13	22	44.195	0.307244
554	13	22	48.316	0.30725
555	13	22	52.447	0.307273
556	13	22	56.574	0.307278
557	13	23	0.697	0.307255
558	13	23	4.814	0.307275
559	13	23	8.937	0.307248
560	13	23	13.061	0.307266
561	13	23	17.186	0.307239
562	13	23	21.305	0.30725
563	13	23	25.428	0.307258
564	13	23	29.551	0.30728
565	13	23	33.678	0.307293
566	13	23	37.898	0.30729
567	13	23	42.023	0.307327
568	13	23	46.144	0.307309
569	13	23	50.266	0.307336
570	13	23	54.386	0.307326
571	13	23	58.517	0.307342
572	13	24	2.637	0.30734
573	13	24	6.757	0.307312
574	13	24	10.877	0.307307
575	13	24	15.098	0.307281
576	13	24	19.225	0.307262
577	13	24	23.346	0.307287
578	13	24	27.468	0.307313
579	13	24	31.688	0.307356
580	13	24	35.91	0.307308
581	13	24	40.129	0.307326
582	13	24	44.255	0.307352
583	13	24	48.378	0.30737
584	13	24	52.502	0.307376
585	13	24	56.624	0.30737
586	13	25	0.75	0.307356
587	13	25	4.874	0.307349
588	13	25	8.996	0.307337
589	13	25	13.12	0.307337
590	13	25	17.338	0.307312
591	13	25	21.463	0.307299
592	13	25	25.59	0.30732
593	13	25	29.806	0.307312
594	13	25	33.926	0.30732
595	13	25	38.141	0.307324
596	13	25	42.26	0.30733
597	13	25	46.385	0.307362
598	13	25	50.513	0.307368
599	13	25	54.635	0.307322
600	13	25	58.852	0.307283
601	13	26	2.974	0.307294
602	13	26	7.096	0.307274
603	13	26	11.215	0.307295
604	13	26	15.348	0.307311
605	13	26	19.474	0.307294
606	13	26	23.596	0.307307
607	13	26	27.724	0.307297
608	13	26	31.85	0.307265
609	13	26	35.976	0.307272
610	13	26	40.099	0.307269
611	13	26	44.22	0.307283
612	13	26	48.347	0.307269
613	13	26	52.472	0.307289
614	13	26	56.596	0.307292
615	13	27	0.717	0.30732
616	13	27	4.935	0.307308
617	13	27	9.059	0.307325
618	13	27	13.183	0.307346
619	13	27	17.307	0.307337
620	13	27	21.431	0.307332
621	13	27	25.551	0.307327
622	13	27	29.682	0.307354
623	13	27	33.809	0.307359
624	13	27	37.936	0.307321
625	13	27	42.147	0.307307
626	13	27	46.27	0.307321
627	13	27	50.486	0.307313
628	13	27	54.609	0.307315
629	13	27	58.73	0.307306
630	13	28	2.855	0.307291
631	13	28	6.98	0.307305
632	13	28	11.101	0.307333
633	13	28	15.23	0.307318
634	13	28	19.45	0.307318
635	13	28	23.574	0.307315
636	13	28	27.693	0.307328
637	13	28	31.821	0.307291
638	13	28	35.946	0.307294
639	13	28	40.166	0.307284
640	13	28	44.287	0.307289
641	13	28	48.41	0.307306
642	13	28	52.531	0.307279
643	13	28	56.659	0.307266
644	13	29	0.78	0.307286
645	13	29	4.906	0.307302
646	13	29	9.03	0.307298
647	13	29	13.152	0.307288
648	13	29	17.277	0.307321
649	13	29	21.396	0.307346
650	13	29	25.523	0.307329
651	13	29	29.647	0.307329
652	13	29	33.768	0.307308
653	13	29	37.891	0.307307
654	13	29	42.014	0.307335
655	13	29	46.141	0.30733
656	13	29	50.266	0.307335
657	13	29	54.393	0.307279
658	13	29	58.514	0.307322
659	13	30	2.637	0.307305
660	13	30	6.772	0.30732
661	13	30	10.892	0.307324
662	13	30	15.023	0.307329
663	13	30	19.144	0.307339
664	13	30	23.266	0.307363
665	13	30	27.394	0.307353
666	13	30	31.513	0.307347
667	13	30	35.635	0.307341
668	13	30	39.756	0.307355
669	13	30	43.971	0.307342
670	13	30	48.099	0.307331
671	13	30	52.315	0.307298
672	13	30	56.435	0.307305
673	13	31	0.56	0.307303
674	13	31	4.778	0.307285
675	13	31	8.905	0.307285
676	13	31	13.028	0.307269
677	13	31	17.152	0.307269
678	13	31	21.279	0.307274
679	13	31	25.496	0.307296
680	13	31	29.624	0.307288
681	13	31	33.746	0.307271
682	13	31	37.87	0.307258
683	13	31	41.991	0.307272
684	13	31	46.115	0.307266
685	13	31	50.333	0.307287
686	13	31	54.46	0.307268
687	13	31	58.587	0.307237
688	13	32	2.711	0.307244
689	13	32	6.834	0.307245
690	13	32	10.962	0.307241
691	13	32	15.083	0.307192
692	13	32	19.205	0.307172
693	13	32	23.426	0.307171
694	13	32	27.551	0.307177
695	13	32	31.671	0.307195
696	13	32	35.796	0.307239
697	13	32	39.916	0.307192
698	13	32	44.041	0.307255
699	13	32	48.166	0.307243
700	13	32	52.287	0.307271
701	13	32	56.41	0.307234
702	13	33	0.529	0.30728
703	13	33	4.666	0.307271
704	13	33	8.793	0.30725
705	13	33	12.918	0.307268
706	13	33	17.04	0.3073
707	13	33	21.164	0.307295
708	13	33	25.287	0.307258
709	13	33	29.408	0.307275
710	13	33	33.535	0.307275
711	13	33	37.655	0.307274
712	13	33	41.779	0.307316
713	13	33	45.904	0.307339
714	13	33	50.028	0.307328
715	13	33	54.153	0.307361
716	13	33	58.277	0.307358
717	13	34	2.404	0.307356
718	13	34	6.527	0.307376
719	13	34	10.654	0.307359
720	13	34	14.78	0.30737
721	13	34	18.903	0.307398
722	13	34	23.121	0.307396
723	13	34	27.241	0.307375
724	13	34	31.367	0.307359
725	13	34	35.584	0.307364
726	13	34	39.705	0.307382
727	13	34	43.923	0.307367
728	13	34	48.049	0.307332
729	13	34	52.178	0.30733
730	13	34	56.299	0.307367
731	13	35	0.425	0.307364
732	13	35	4.553	0.307332
733	13	35	8.675	0.307359
734	13	35	12.799	0.307342
735	13	35	17.018	0.307332
736	13	35	21.144	0.307351
737	13	35	25.266	0.307334
738	13	35	29.389	0.307358
739	13	35	33.51	0.307357
740	13	35	37.728	0.307359
741	13	35	41.851	0.30733
742	13	35	45.975	0.307352
743	13	35	50.103	0.30735
744	13	35	54.234	0.307354
745	13	35	58.354	0.307363
746	13	36	2.476	0.307364
747	13	36	6.602	0.30735
748	13	36	10.732	0.307311
749	13	36	14.857	0.307307
750	13	36	18.979	0.307324
751	13	36	23.097	0.307329
752	13	36	27.222	0.307348
753	13	36	31.346	0.307342
754	13	36	35.469	0.307352
755	13	36	39.592	0.30733
756	13	36	43.716	0.307344
757	13	36	47.836	0.307361
758	13	36	51.956	0.307359
759	13	36	56.076	0.307347
760	13	37	0.202	0.307349
761	13	37	4.327	0.307351
762	13	37	8.453	0.307364
763	13	37	12.575	0.307379
764	13	37	16.793	0.307372
765	13	37	20.914	0.307398
766	13	37	25.133	0.307438
767	13	37	29.252	0.307405
768	13	37	33.371	0.30743
769	13	37	37.589	0.307406
770	13	37	41.715	0.307417
771	13	37	45.835	0.307418
772	13	37	49.954	0.307379
773	13	37	54.074	0.307372
774	13	37	58.198	0.3074
775	13	38	2.316	0.307385
776	13	38	6.436	0.307357
777	13	38	10.565	0.307355
778	13	38	14.687	0.307374
779	13	38	18.811	0.307379
780	13	38	22.931	0.307371
781	13	38	27.056	0.3074
782	13	38	31.272	0.307401
783	13	38	35.401	0.307403
784	13	38	39.616	0.307396
785	13	38	43.735	0.307396
786	13	38	47.954	0.307426
787	13	38	52.079	0.307426
788	13	38	56.204	0.307401
789	13	39	0.325	0.30736
790	13	39	4.445	0.307356
791	13	39	8.663	0.307382
792	13	39	12.784	0.307384
793	13	39	16.904	0.307376
794	13	39	21.031	0.307374
795	13	39	25.154	0.30738
796	13	39	29.28	0.307396
797	13	39	33.404	0.307399
798	13	39	37.523	0.307371
799	13	39	41.647	0.307392
800	13	39	45.768	0.307368
801	13	39	49.896	0.307382
802	13	39	54.019	0.307393
803	13	39	58.142	0.307393
804	13	40	2.267	0.307401
805	13	40	6.386	0.307395
806	13	40	10.509	0.307386
807	13	40	14.633	0.307383
808	13	40	18.756	0.3074
809	13	40	22.877	0.307402
810	13	40	26.999	0.307402
811	13	40	31.121	0.307393
812	13	40	35.245	0.307428
813	13	40	39.366	0.307409
814	13	40	43.494	0.30738
815	13	40	47.614	0.307393
816	13	40	51.74	0.307375
817	13	40	55.865	0.307354
818	13	40	59.987	0.307378
819	13	41	4.106	0.307389
820	13	41	8.229	0.307383
821	13	41	12.348	0.307379
822	13	41	16.564	0.307396
823	13	41	20.69	0.307395
824	13	41	24.814	0.307402
825	13	41	28.94	0.307386
826	13	41	33.063	0.307388
827	13	41	37.282	0.30739
828	13	41	41.405	0.307386
829	13	41	45.621	0.307376
830	13	41	49.741	0.307378
831	13	41	53.862	0.30738
832	13	41	57.983	0.30739
833	13	42	2.103	0.307388
834	13	42	6.226	0.307361
835	13	42	10.348	0.307369
836	13	42	14.471	0.307372
837	13	42	18.599	0.307342
838	13	42	22.722	0.307331
839	13	42	26.846	0.307338
840	13	42	30.969	0.307367
841	13	42	35.092	0.307375
842	13	42	39.217	0.307403
843	13	42	43.344	0.307403
844	13	42	47.469	0.307402
845	13	42	51.594	0.307415
846	13	42	55.723	0.307408
847	13	42	59.843	0.307388
848	13	43	4.061	0.307394
849	13	43	8.184	0.307384
850	13	43	12.31	0.307356
851	13	43	16.435	0.307368
852	13	43	20.654	0.307355
853	13	43	24.872	0.307342
854	13	43	28.995	0.307351
855	13	43	33.121	0.307352
856	13	43	37.242	0.307359
857	13	43	41.366	0.307358
858	13	43	45.488	0.307377
859	13	43	49.612	0.307388
860	13	43	53.739	0.307402
861	13	43	57.866	0.30741
862	13	44	1.993	0.307386
863	13	44	6.114	0.307384
864	13	44	10.234	0.307391
865	13	44	14.36	0.307378
866	13	44	18.482	0.307376
867	13	44	22.608	0.307378
868	13	44	26.734	0.307356
869	13	44	30.86	0.307363
870	13	44	35.074	0.307368
871	13	44	39.2	0.307384
872	13	44	43.321	0.307353
873	13	44	47.449	0.307377
874	13	44	51.574	0.307366
875	13	44	55.701	0.307351
876	13	44	59.829	0.307351
877	13	45	3.957	0.307348
878	13	45	8.085	0.307355
879	13	45	12.206	0.307373
880	13	45	16.329	0.307371
881	13	45	20.548	0.307357
882	13	45	24.672	0.307348
883	13	45	28.796	0.307347
884	13	45	32.916	0.30736
885	13	45	37.045	0.307354
886	13	45	41.167	0.307355
887	13	45	45.384	0.3074
888	13	45	49.516	0.307399
889	13	45	53.637	0.307388
890	13	45	57.761	0.307409
891	13	46	1.883	0.307433
892	13	46	6.004	0.307431
893	13	46	10.128	0.307417
894	13	46	14.252	0.307404
895	13	46	18.383	0.307415
896	13	46	22.507	0.307418
897	13	46	26.635	0.307428
898	13	46	30.755	0.307431
899	13	46	34.88	0.307439
900	13	46	39.015	0.307449
901	13	46	43.136	0.307454
902	13	46	47.264	0.307444
903	13	46	51.482	0.307438
904	13	46	55.613	0.307433
905	13	46	59.734	0.307451
906	13	47	3.863	0.307451
907	13	47	7.988	0.307432
908	13	47	12.107	0.307448
909	13	47	16.231	0.307469
910	13	47	20.358	0.307468
911	13	47	24.492	0.30747
912	13	47	28.616	0.307464
913	13	47	32.741	0.30744
914	13	47	36.862	0.307457
915	13	47	40.983	0.307475
916	13	47	45.106	0.307476
917	13	47	49.235	0.307466
918	13	47	53.358	0.307465
919	13	47	57.479	0.307474
920	13	48	1.602	0.307454
921	13	48	5.821	0.307425
922	13	48	9.946	0.30747
923	13	48	14.067	0.307469
924	13	48	18.192	0.307465
925	13	48	22.313	0.307467
926	13	48	26.432	0.307455
927	13	48	30.557	0.307457
928	13	48	34.68	0.307426
929	13	48	38.801	0.307443
930	13	48	42.927	0.307417
931	13	48	47.051	0.307411
932	13	48	51.177	0.307412
933	13	48	55.304	0.307416
934	13	48	59.425	0.307419
935	13	49	3.644	0.307397
936	13	49	7.767	0.307441
937	13	49	11.889	0.307409
938	13	49	16.013	0.3074
939	13	49	20.144	0.307393
940	13	49	24.363	0.307396
941	13	49	28.486	0.30741
942	13	49	32.607	0.307447
943	13	49	36.729	0.307408
944	13	49	40.851	0.30745
945	13	49	45.069	0.307459
946	13	49	49.192	0.30746
947	13	49	53.315	0.307456
948	13	49	57.44	0.307479
949	13	50	1.562	0.307467
950	13	50	5.689	0.307478
951	13	50	9.813	0.30748
952	13	50	13.941	0.307444
953	13	50	18.158	0.30744
954	13	50	22.279	0.307464
955	13	50	26.4	0.307483
956	13	50	30.521	0.307485
957	13	50	34.647	0.307502
958	13	50	38.772	0.30751
959	13	50	42.896	0.307495
960	13	50	47.017	0.307497
961	13	50	51.146	0.307504
962	13	50	55.273	0.3075
963	13	50	59.393	0.30748
964	13	51	3.518	0.307485
965	13	51	7.643	0.30748
966	13	51	11.766	0.307469
967	13	51	15.885	0.307497
968	13	51	20.009	0.307466
969	13	51	24.127	0.307461
970	13	51	28.256	0.307469
971	13	51	32.381	0.307458
972	13	51	36.503	0.307456
973	13	51	40.67	0.307456
974	13	51	44.886	0.307435
975	13	51	49.098	0.307422
976	13	51	53.219	0.307442
