# Supplementary material for: Design of High-Precision Driving Control System for Charge Management
Source: Sensors (Basel). 2024 Apr 30;24(9):2883. doi: 10.3390/s24092883 (PMC11086223; doi:10.3390/s24092883)
Supplement: Supplementary file 1 [file sensors-24-02883-s001.zip › 10mA/20%/N1 20% 1.08.xlsx]

## Sheet: 20231017015729_data
0	13	57	38.18	0.43514
1	13	57	42.397	0.435164
2	13	57	46.52	0.435156
3	13	57	50.643	0.435136
4	13	57	54.859	0.435154
5	13	57	58.985	0.43514
6	13	58	3.107	0.435133
7	13	58	7.326	0.435137
8	13	58	11.449	0.435128
9	13	58	15.57	0.435151
10	13	58	19.689	0.435154
11	13	58	23.811	0.435114
12	13	58	27.931	0.435131
13	13	58	32.051	0.435127
14	13	58	36.181	0.435163
15	13	58	40.399	0.435152
16	13	58	44.524	0.435176
17	13	58	48.646	0.4352
18	13	58	52.862	0.435176
19	13	58	56.982	0.435201
20	13	59	1.106	0.435174
21	13	59	5.232	0.435124
22	13	59	9.354	0.435092
23	13	59	13.477	0.435101
24	13	59	17.597	0.435076
25	13	59	21.719	0.43512
26	13	59	25.846	0.435145
27	13	59	29.964	0.435111
28	13	59	34.179	0.435158
29	13	59	38.396	0.435162
30	13	59	42.613	0.435178
31	13	59	46.83	0.435181
32	13	59	50.951	0.435178
33	13	59	55.069	0.43519
34	13	59	59.285	0.435196
35	14	0	3.405	0.435184
36	14	0	7.525	0.435162
37	14	0	11.739	0.435145
38	14	0	15.954	0.435155
39	14	0	20.076	0.435187
40	14	0	24.292	0.43518
41	14	0	28.507	0.435212
42	14	0	32.626	0.435206
43	14	0	36.84	0.435185
44	14	0	41.061	0.435191
45	14	0	45.279	0.43523
46	14	0	49.399	0.435221
47	14	0	53.521	0.435215
48	14	0	57.642	0.435222
49	14	1	1.762	0.435245
50	14	1	5.881	0.435223
51	14	1	10.098	0.435202
52	14	1	14.219	0.43521
53	14	1	18.435	0.435207
54	14	1	22.554	0.435203
55	14	1	26.675	0.435225
56	14	1	30.796	0.435213
57	14	1	35.012	0.435222
58	14	1	39.228	0.435186
59	14	1	43.348	0.435181
60	14	1	47.566	0.435176
61	14	1	51.684	0.435199
62	14	1	55.805	0.435183
63	14	1	59.93	0.435198
64	14	2	4.051	0.435213
65	14	2	8.268	0.43518
66	14	2	12.482	0.435207
67	14	2	16.601	0.43524
68	14	2	20.725	0.435196
69	14	2	24.938	0.435169
70	14	2	29.064	0.435153
71	14	2	33.185	0.435163
72	14	2	37.303	0.435141
73	14	2	41.423	0.43515
74	14	2	45.543	0.435173
75	14	2	49.762	0.43517
76	14	2	53.879	0.435183
77	14	2	58.097	0.435167
78	14	3	2.313	0.435167
79	14	3	6.43	0.435172
80	14	3	10.643	0.435156
81	14	3	14.858	0.435123
82	14	3	19.073	0.435151
83	14	3	23.289	0.435161
84	14	3	27.506	0.435156
85	14	3	31.628	0.435149
86	14	3	35.749	0.43516
87	14	3	39.965	0.435187
88	14	3	44.085	0.435163
89	14	3	48.304	0.435153
90	14	3	52.52	0.435152
91	14	3	56.733	0.435137
92	14	4	0.851	0.435107
93	14	4	5.068	0.435138
94	14	4	9.285	0.435125
95	14	4	13.501	0.435108
96	14	4	17.62	0.435172
97	14	4	21.835	0.435168
98	14	4	26.053	0.435137
99	14	4	30.173	0.435154
100	14	4	34.391	0.435147
101	14	4	38.606	0.435139
102	14	4	42.726	0.435137
103	14	4	46.939	0.435126
104	14	4	51.152	0.435151
105	14	4	55.271	0.435143
106	14	4	59.394	0.435153
107	14	5	3.608	0.435183
108	14	5	7.729	0.435149
109	14	5	11.847	0.435124
110	14	5	15.975	0.435137
111	14	5	20.192	0.435156
112	14	5	24.312	0.435169
113	14	5	28.53	0.435166
114	14	5	32.653	0.435143
115	14	5	36.776	0.435165
116	14	5	40.991	0.435168
117	14	5	45.11	0.4352
118	14	5	49.229	0.435196
119	14	5	53.351	0.435175
120	14	5	57.475	0.435189
121	14	6	1.597	0.435168
122	14	6	5.814	0.435179
123	14	6	10.033	0.435158
124	14	6	14.249	0.435174
125	14	6	18.466	0.435174
126	14	6	22.591	0.435222
127	14	6	26.809	0.435204
128	14	6	31.005	0.435187
129	14	6	35.219	0.435224
130	14	6	39.434	0.435248
131	14	6	43.554	0.435261
132	14	6	47.677	0.43526
133	14	6	51.797	0.435253
134	14	6	55.917	0.435195
135	14	7	0.133	0.435235
136	14	7	4.254	0.435226
137	14	7	8.473	0.435224
138	14	7	12.597	0.43515
139	14	7	16.72	0.43513
140	14	7	20.849	0.435171
141	14	7	24.969	0.435166
142	14	7	29.089	0.435141
143	14	7	33.208	0.435137
144	14	7	37.423	0.435152
145	14	7	41.638	0.435098
146	14	7	45.758	0.435119
147	14	7	49.88	0.435114
148	14	7	54.098	0.435108
149	14	7	58.216	0.435105
150	14	8	2.338	0.435163
151	14	8	6.457	0.435172
152	14	8	10.579	0.43516
153	14	8	14.698	0.435119
154	14	8	18.914	0.435117
155	14	8	23.034	0.435097
156	14	8	27.156	0.435125
157	14	8	31.279	0.435148
158	14	8	35.399	0.43514
159	14	8	39.524	0.435122
160	14	8	43.653	0.435141
161	14	8	47.87	0.435163
162	14	8	52.086	0.435164
163	14	8	56.303	0.435143
164	14	9	0.427	0.435093
165	14	9	4.552	0.435128
166	14	9	8.67	0.435115
167	14	9	12.888	0.435111
168	14	9	17.008	0.435139
169	14	9	21.129	0.435127
170	14	9	25.35	0.435129
171	14	9	29.472	0.435135
172	14	9	33.592	0.43512
173	14	9	37.713	0.435183
174	14	9	41.836	0.435125
175	14	9	45.957	0.435106
176	14	9	50.17	0.435146
177	14	9	54.389	0.435186
178	14	9	58.511	0.435213
179	14	10	2.635	0.435207
180	14	10	6.758	0.43521
181	14	10	10.882	0.43519
182	14	10	15.001	0.435188
183	14	10	19.121	0.435176
184	14	10	23.239	0.435185
185	14	10	27.362	0.435202
186	14	10	31.48	0.435185
187	14	10	35.602	0.435161
188	14	10	39.723	0.435183
189	14	10	43.85	0.43516
190	14	10	47.975	0.435123
191	14	10	52.098	0.435148
192	14	10	56.221	0.435131
193	14	11	0.348	0.435153
194	14	11	4.562	0.435148
195	14	11	8.682	0.435131
196	14	11	12.807	0.435193
197	14	11	16.927	0.435163
198	14	11	21.145	0.435165
199	14	11	25.271	0.435192
200	14	11	29.485	0.435208
201	14	11	33.602	0.435189
202	14	11	37.725	0.435212
203	14	11	41.945	0.435179
204	14	11	46.137	0.435222
205	14	11	50.355	0.43519
206	14	11	54.57	0.435182
207	14	11	58.688	0.435233
208	14	12	2.807	0.435186
209	14	12	6.928	0.435147
210	14	12	11.049	0.435166
211	14	12	15.169	0.435161
212	14	12	19.291	0.435105
213	14	12	23.504	0.435119
214	14	12	27.629	0.435119
215	14	12	31.753	0.43513
216	14	12	35.873	0.43513
217	14	12	39.995	0.435145
218	14	12	44.118	0.435153
219	14	12	48.242	0.43515
220	14	12	52.361	0.435156
221	14	12	56.579	0.435156
222	14	13	0.792	0.435176
223	14	13	4.912	0.435233
224	14	13	9.037	0.43524
225	14	13	13.163	0.435214
226	14	13	17.286	0.435173
227	14	13	21.406	0.435175
228	14	13	25.528	0.4352
229	14	13	29.648	0.43523
230	14	13	33.865	0.435211
231	14	13	37.988	0.435191
232	14	13	42.108	0.435112
233	14	13	46.23	0.435099
234	14	13	50.446	0.435104
235	14	13	54.662	0.435109
236	14	13	58.879	0.435142
237	14	14	3.003	0.435141
238	14	14	7.127	0.435149
239	14	14	11.252	0.435129
240	14	14	15.373	0.435104
241	14	14	19.59	0.435113
242	14	14	23.808	0.435118
243	14	14	27.935	0.435094
244	14	14	32.057	0.435071
245	14	14	36.179	0.435068
246	14	14	40.302	0.435072
247	14	14	44.423	0.435078
248	14	14	48.545	0.435082
249	14	14	52.667	0.435085
250	14	14	56.887	0.435069
251	14	15	1.011	0.435055
252	14	15	5.129	0.43505
253	14	15	9.248	0.435032
254	14	15	13.366	0.435013
255	14	15	17.582	0.435043
256	14	15	21.706	0.435025
257	14	15	25.925	0.435054
258	14	15	30.049	0.435045
259	14	15	34.17	0.435054
260	14	15	38.292	0.43504
261	14	15	42.416	0.435084
262	14	15	46.535	0.435063
263	14	15	50.656	0.435086
264	14	15	54.779	0.435097
265	14	15	58.902	0.43508
266	14	16	3.02	0.43509
267	14	16	7.236	0.435086
268	14	16	11.358	0.435087
269	14	16	15.48	0.435077
270	14	16	19.599	0.435092
271	14	16	23.816	0.435097
272	14	16	27.939	0.435097
273	14	16	32.065	0.435055
274	14	16	36.28	0.435033
275	14	16	40.404	0.435045
276	14	16	44.525	0.435059
277	14	16	48.65	0.435078
278	14	16	52.771	0.435085
279	14	16	56.893	0.435124
280	14	17	1.021	0.435108
281	14	17	5.141	0.435099
282	14	17	9.263	0.435081
283	14	17	13.381	0.435074
284	14	17	17.506	0.435095
285	14	17	21.628	0.435097
286	14	17	25.747	0.435059
287	14	17	29.964	0.435076
288	14	17	34.085	0.435045
289	14	17	38.303	0.435052
290	14	17	42.52	0.435105
291	14	17	46.643	0.435086
292	14	17	50.763	0.435087
293	14	17	54.978	0.435086
294	14	17	59.105	0.435027
295	14	18	3.231	0.43501
296	14	18	7.355	0.435002
297	14	18	11.572	0.435036
298	14	18	15.789	0.435081
299	14	18	19.912	0.43508
300	14	18	24.031	0.435071
301	14	18	28.15	0.435091
302	14	18	32.276	0.435077
303	14	18	36.397	0.435081
304	14	18	40.521	0.435063
305	14	18	44.74	0.435071
306	14	18	48.861	0.435097
307	14	18	52.985	0.43513
308	14	18	57.107	0.435146
309	14	19	1.224	0.435128
310	14	19	5.344	0.435139
311	14	19	9.56	0.435122
312	14	19	13.774	0.435168
313	14	19	17.991	0.435181
314	14	19	22.211	0.435185
315	14	19	26.333	0.435175
316	14	19	30.457	0.435181
317	14	19	34.671	0.435195
318	14	19	38.89	0.435191
319	14	19	43.109	0.435181
320	14	19	47.327	0.435164
321	14	19	51.446	0.435173
322	14	19	55.567	0.435139
323	14	19	59.694	0.435161
324	14	20	3.817	0.43517
325	14	20	7.938	0.435162
326	14	20	12.057	0.435134
327	14	20	16.177	0.435143
328	14	20	20.297	0.435158
329	14	20	24.418	0.435151
330	14	20	28.539	0.43514
331	14	20	32.756	0.43514
332	14	20	36.881	0.435114
333	14	20	41.003	0.435103
334	14	20	45.222	0.43508
335	14	20	49.343	0.435081
336	14	20	53.467	0.435108
337	14	20	57.587	0.43512
338	14	21	1.709	0.435048
339	14	21	5.828	0.435064
340	14	21	9.948	0.435052
341	14	21	14.07	0.435071
342	14	21	18.291	0.435082
343	14	21	22.411	0.435095
344	14	21	26.626	0.435138
345	14	21	30.747	0.435126
346	14	21	34.87	0.435132
347	14	21	38.989	0.435118
348	14	21	43.109	0.435123
349	14	21	47.234	0.435147
350	14	21	51.353	0.435185
351	14	21	55.474	0.435208
352	14	21	59.597	0.435189
353	14	22	3.72	0.435213
354	14	22	7.935	0.4352
355	14	22	12.152	0.435231
356	14	22	16.271	0.435226
357	14	22	20.485	0.435234
358	14	22	24.605	0.435229
359	14	22	28.725	0.435243
360	14	22	32.845	0.435222
361	14	22	36.971	0.435195
362	14	22	41.092	0.435208
363	14	22	45.308	0.435213
364	14	22	49.528	0.435219
365	14	22	53.651	0.43521
366	14	22	57.781	0.435186
367	14	23	1.998	0.435172
368	14	23	6.119	0.435166
369	14	23	10.337	0.435197
370	14	23	14.55	0.435191
371	14	23	18.67	0.435216
372	14	23	22.888	0.435176
373	14	23	27.102	0.435162
374	14	23	31.23	0.435209
375	14	23	35.352	0.435215
376	14	23	39.571	0.435194
377	14	23	43.695	0.435201
378	14	23	47.818	0.435219
379	14	23	51.938	0.4352
380	14	23	56.154	0.435223
381	14	24	0.277	0.435227
382	14	24	4.401	0.435241
383	14	24	8.522	0.435218
384	14	24	12.741	0.435226
385	14	24	16.958	0.435218
386	14	24	21.081	0.435215
387	14	24	25.206	0.435233
388	14	24	29.424	0.435234
389	14	24	33.547	0.435252
390	14	24	37.665	0.435258
391	14	24	41.785	0.435237
392	14	24	45.906	0.43523
393	14	24	50.028	0.435233
394	14	24	54.241	0.435243
395	14	24	58.363	0.435201
396	14	25	2.483	0.435212
397	14	25	6.698	0.435225
398	14	25	10.912	0.435216
399	14	25	15.032	0.435208
400	14	25	19.156	0.435207
401	14	25	23.283	0.435196
402	14	25	27.41	0.435223
403	14	25	31.533	0.43519
404	14	25	35.653	0.435189
405	14	25	39.774	0.435175
406	14	25	43.893	0.435168
407	14	25	48.018	0.435224
408	14	25	52.138	0.43519
409	14	25	56.26	0.435199
410	14	26	0.478	0.435237
411	14	26	4.603	0.435239
412	14	26	8.822	0.435266
413	14	26	13.038	0.435246
414	14	26	17.256	0.435213
415	14	26	21.379	0.435194
416	14	26	25.499	0.435195
417	14	26	29.716	0.435153
418	14	26	33.838	0.435156
419	14	26	37.96	0.435164
420	14	26	42.179	0.435182
421	14	26	46.304	0.435185
422	14	26	50.524	0.435227
423	14	26	54.647	0.435199
424	14	26	58.767	0.43519
425	14	27	2.885	0.435162
426	14	27	7.104	0.435206
427	14	27	11.322	0.435199
428	14	27	15.442	0.435179
429	14	27	19.563	0.435203
430	14	27	23.684	0.435181
431	14	27	27.806	0.435194
432	14	27	31.93	0.435154
433	14	27	36.051	0.435165
434	14	27	40.271	0.435165
435	14	27	44.488	0.435151
436	14	27	48.707	0.43516
437	14	27	52.925	0.435152
438	14	27	57.048	0.435133
439	14	28	1.172	0.435125
440	14	28	5.297	0.435141
441	14	28	9.417	0.435163
442	14	28	13.635	0.435155
443	14	28	17.76	0.435143
444	14	28	21.886	0.435138
445	14	28	26.011	0.435143
446	14	28	30.235	0.435133
447	14	28	34.454	0.435154
448	14	28	38.577	0.435127
449	14	28	42.698	0.435101
450	14	28	46.817	0.435106
451	14	28	51.027	0.435101
452	14	28	55.145	0.435118
453	14	28	59.264	0.435125
454	14	29	3.48	0.435133
455	14	29	7.602	0.43516
456	14	29	11.819	0.435139
457	14	29	15.941	0.435133
458	14	29	20.157	0.435123
459	14	29	24.375	0.435105
460	14	29	28.495	0.435102
461	14	29	32.618	0.435073
462	14	29	36.834	0.435097
463	14	29	41.053	0.43509
464	14	29	45.175	0.43512
465	14	29	49.295	0.435116
466	14	29	53.417	0.435089
467	14	29	57.633	0.435131
468	14	30	1.755	0.435151
469	14	30	5.974	0.435132
470	14	30	10.192	0.43512
471	14	30	14.412	0.435111
472	14	30	18.625	0.43509
473	14	30	22.841	0.435102
474	14	30	27.059	0.435102
475	14	30	31.275	0.435119
476	14	30	35.495	0.435135
477	14	30	39.617	0.435146
478	14	30	43.737	0.435127
479	14	30	47.855	0.435129
480	14	30	52.069	0.435109
481	14	30	56.191	0.435114
482	14	31	0.408	0.435103
483	14	31	4.626	0.435094
484	14	31	8.75	0.435111
485	14	31	12.965	0.435117
486	14	31	17.181	0.4351
487	14	31	21.397	0.435105
488	14	31	25.522	0.435131
489	14	31	29.641	0.435124
490	14	31	33.765	0.435128
491	14	31	37.885	0.435151
492	14	31	42.008	0.435147
493	14	31	46.131	0.43514
494	14	31	50.349	0.435123
495	14	31	54.469	0.435119
496	14	31	58.592	0.435152
497	14	32	2.81	0.435155
498	14	32	6.934	0.435124
499	14	32	11.059	0.435137
500	14	32	15.179	0.435125
501	14	32	19.395	0.435122
502	14	32	23.514	0.435106
503	14	32	27.642	0.435092
504	14	32	31.764	0.435145
505	14	32	35.888	0.435154
506	14	32	40.01	0.435105
507	14	32	44.136	0.435084
508	14	32	48.257	0.435117
509	14	32	52.379	0.43511
510	14	32	56.501	0.435112
511	14	33	0.72	0.435109
512	14	33	4.838	0.435091
513	14	33	8.958	0.435106
514	14	33	13.085	0.435062
515	14	33	17.205	0.435066
516	14	33	21.326	0.435072
517	14	33	25.449	0.435076
518	14	33	29.568	0.435066
519	14	33	33.689	0.435092
520	14	33	37.809	0.435113
521	14	33	41.929	0.435152
522	14	33	46.05	0.435136
523	14	33	50.17	0.435116
524	14	33	54.294	0.435101
525	14	33	58.515	0.435132
526	14	34	2.733	0.435163
527	14	34	6.852	0.435135
528	14	34	11.07	0.435117
529	14	34	15.193	0.435129
530	14	34	19.312	0.435115
531	14	34	23.529	0.435125
532	14	34	27.651	0.435118
533	14	34	31.773	0.435118
534	14	34	35.992	0.435108
535	14	34	40.118	0.435131
536	14	34	44.331	0.435133
537	14	34	48.452	0.435137
538	14	34	52.67	0.435156
539	14	34	56.794	0.435159
540	14	35	1.011	0.435158
541	14	35	5.134	0.435169
542	14	35	9.255	0.435169
543	14	35	13.471	0.435154
544	14	35	17.593	0.435165
545	14	35	21.714	0.435205
546	14	35	25.93	0.435187
547	14	35	30.053	0.435189
548	14	35	34.27	0.435187
549	14	35	38.394	0.435172
550	14	35	42.516	0.435163
551	14	35	46.637	0.435167
552	14	35	50.762	0.435187
553	14	35	54.883	0.435167
554	14	35	59.006	0.43519
555	14	36	3.222	0.435192
556	14	36	7.349	0.435291
557	14	36	11.472	0.435304
558	14	36	15.591	0.43534
559	14	36	19.808	0.435329
560	14	36	23.928	0.43533
561	14	36	28.048	0.435333
562	14	36	32.266	0.435343
563	14	36	36.388	0.435347
564	14	36	40.505	0.435329
565	14	36	44.624	0.435308
566	14	36	48.748	0.435362
567	14	36	52.871	0.43534
568	14	36	56.995	0.435337
569	14	37	1.116	0.435243
570	14	37	5.24	0.435224
571	14	37	9.46	0.435214
572	14	37	13.678	0.435239
573	14	37	17.801	0.435262
574	14	37	21.922	0.435289
575	14	37	26.043	0.435266
576	14	37	30.261	0.435242
577	14	37	34.482	0.435247
578	14	37	38.696	0.435227
579	14	37	42.815	0.435245
580	14	37	47.031	0.43525
581	14	37	51.156	0.435236
582	14	37	55.373	0.435252
583	14	37	59.497	0.435264
584	14	38	3.615	0.435247
585	14	38	7.83	0.435249
586	14	38	12.047	0.435241
587	14	38	16.264	0.435221
588	14	38	20.482	0.435205
589	14	38	24.698	0.43521
590	14	38	28.914	0.435228
591	14	38	33.035	0.435227
592	14	38	37.156	0.435229
593	14	38	41.276	0.435225
594	14	38	45.398	0.435216
595	14	38	49.615	0.435226
596	14	38	53.738	0.435236
597	14	38	57.864	0.435218
598	14	39	1.984	0.435206
599	14	39	6.103	0.435224
600	14	39	10.319	0.435227
601	14	39	14.534	0.435228
602	14	39	18.655	0.435219
603	14	39	22.776	0.435203
604	14	39	26.897	0.435211
605	14	39	31.112	0.435223
606	14	39	35.331	0.43521
607	14	39	39.451	0.43519
608	14	39	43.57	0.435195
609	14	39	47.689	0.435232
610	14	39	51.907	0.435239
611	14	39	56.027	0.435214
612	14	40	0.149	0.435228
613	14	40	4.272	0.435227
614	14	40	8.399	0.43521
615	14	40	12.613	0.435234
616	14	40	16.742	0.435217
617	14	40	20.962	0.435218
618	14	40	25.083	0.435171
619	14	40	29.204	0.435208
620	14	40	33.419	0.43524
621	14	40	37.538	0.435252
622	14	40	41.661	0.43528
623	14	40	45.79	0.435245
624	14	40	49.911	0.43522
625	14	40	54.128	0.435191
626	14	40	58.348	0.435144
627	14	41	2.566	0.435191
628	14	41	6.783	0.435195
629	14	41	10.903	0.435176
630	14	41	15.028	0.435167
631	14	41	19.147	0.4352
632	14	41	23.268	0.435235
633	14	41	27.487	0.435222
634	14	41	31.612	0.435264
635	14	41	35.828	0.435259
636	14	41	39.946	0.43526
637	14	41	44.163	0.435297
638	14	41	48.381	0.435293
639	14	41	52.598	0.435294
640	14	41	56.814	0.435307
641	14	42	0.933	0.435294
642	14	42	5.148	0.435318
643	14	42	9.267	0.435325
644	14	42	13.389	0.435281
645	14	42	17.514	0.435243
646	14	42	21.634	0.435233
647	14	42	25.849	0.435263
648	14	42	29.97	0.435274
649	14	42	34.19	0.435271
650	14	42	38.405	0.435268
651	14	42	42.527	0.435245
652	14	42	46.648	0.4352
653	14	42	50.768	0.435193
654	14	42	54.898	0.435221
655	14	42	59.018	0.435256
656	14	43	3.238	0.435213
657	14	43	7.456	0.435209
658	14	43	11.579	0.435247
659	14	43	15.702	0.435258
660	14	43	19.82	0.435237
661	14	43	24.038	0.435241
662	14	43	28.16	0.435227
663	14	43	32.286	0.435215
664	14	43	36.498	0.435225
665	14	43	40.712	0.435224
666	14	43	44.841	0.435222
667	14	43	49.058	0.435224
668	14	43	53.177	0.435232
669	14	43	57.302	0.435225
670	14	44	1.426	0.435212
671	14	44	5.546	0.435224
672	14	44	9.762	0.43522
673	14	44	13.881	0.43523
674	14	44	18.002	0.435212
675	14	44	22.126	0.43523
676	14	44	26.249	0.435251
677	14	44	30.376	0.435278
678	14	44	34.499	0.435279
679	14	44	38.619	0.435282
680	14	44	42.745	0.4353
681	14	44	46.963	0.435333
682	14	44	51.084	0.435357
683	14	44	55.205	0.435356
684	14	44	59.329	0.435346
685	14	45	3.454	0.435329
686	14	45	7.574	0.435345
687	14	45	11.788	0.435345
688	14	45	15.912	0.43535
689	14	45	20.033	0.435333
690	14	45	24.157	0.435311
691	14	45	28.278	0.435284
692	14	45	32.497	0.435306
693	14	45	36.714	0.435344
694	14	45	40.835	0.435322
695	14	45	44.955	0.435292
696	14	45	49.172	0.435341
697	14	45	53.299	0.43533
698	14	45	57.423	0.435272
699	14	46	1.547	0.435234
700	14	46	5.765	0.435226
701	14	46	9.891	0.435257
702	14	46	14.01	0.435264
703	14	46	18.228	0.435256
704	14	46	22.351	0.435204
705	14	46	26.477	0.435241
706	14	46	30.6	0.435221
707	14	46	34.723	0.435238
708	14	46	38.845	0.435229
709	14	46	42.966	0.435259
710	14	46	47.087	0.435281
711	14	46	51.208	0.435204
712	14	46	55.423	0.435184
713	14	46	59.546	0.435219
714	14	47	3.668	0.435234
715	14	47	7.789	0.435238
716	14	47	11.911	0.435346
717	14	47	16.035	0.435277
718	14	47	20.155	0.435251
719	14	47	24.275	0.43523
720	14	47	28.399	0.435243
721	14	47	32.518	0.435222
722	14	47	36.639	0.435221
723	14	47	40.857	0.435268
724	14	47	44.982	0.43528
725	14	47	49.106	0.435289
726	14	47	53.323	0.43525
727	14	47	57.445	0.435237
728	14	48	1.57	0.435222
729	14	48	5.693	0.435249
730	14	48	9.909	0.435293
731	14	48	14.033	0.435281
732	14	48	18.157	0.43525
733	14	48	22.281	0.435295
734	14	48	26.402	0.435296
735	14	48	30.524	0.435308
736	14	48	34.652	0.435321
737	14	48	38.87	0.435306
738	14	48	43.089	0.435312
739	14	48	47.208	0.435299
740	14	48	51.33	0.435338
741	14	48	55.45	0.43535
742	14	48	59.668	0.435363
743	14	49	3.789	0.435371
744	14	49	8.008	0.435356
745	14	49	12.132	0.435353
746	14	49	16.253	0.435344
747	14	49	20.376	0.435356
748	14	49	24.496	0.435372
749	14	49	28.617	0.435343
750	14	49	32.74	0.435344
751	14	49	36.862	0.435353
752	14	49	40.989	0.435352
753	14	49	45.207	0.435381
754	14	49	49.42	0.43539
755	14	49	53.544	0.435374
756	14	49	57.67	0.435377
757	14	50	1.788	0.435391
758	14	50	6.008	0.435374
759	14	50	10.222	0.435377
760	14	50	14.344	0.435395
761	14	50	18.462	0.435378
762	14	50	22.682	0.435353
763	14	50	26.803	0.435378
764	14	50	30.927	0.435387
765	14	50	35.052	0.435411
766	14	50	39.177	0.435393
767	14	50	43.299	0.435386
768	14	50	47.419	0.435348
769	14	50	51.638	0.43535
770	14	50	55.761	0.435359
771	14	50	59.885	0.435381
772	14	51	4.102	0.435408
773	14	51	8.319	0.435397
