# Supplementary material for: Design of High-Precision Driving Control System for Charge Management
Source: Sensors (Basel). 2024 Apr 30;24(9):2883. doi: 10.3390/s24092883 (PMC11086223; doi:10.3390/s24092883)
Supplement: Supplementary file 1 [file sensors-24-02883-s001.zip › 10mA/30%/N1 30% 1.506.xlsx]

## Sheet: 20231017030744_data
0	15	7	53.209	0.533459
1	15	7	57.332	0.53347
2	15	8	1.549	0.533477
3	15	8	5.671	0.533462
4	15	8	9.791	0.533491
5	15	8	13.914	0.53348
6	15	8	18.13	0.533528
7	15	8	22.248	0.533559
8	15	8	26.463	0.53353
9	15	8	30.679	0.533537
10	15	8	34.897	0.53358
11	15	8	39.115	0.533583
12	15	8	43.335	0.533557
13	15	8	47.457	0.533552
14	15	8	51.675	0.533567
15	15	8	55.8	0.533604
16	15	9	0.015	0.533611
17	15	9	4.133	0.533578
18	15	9	8.254	0.533628
19	15	9	12.469	0.533624
20	15	9	16.592	0.533606
21	15	9	20.717	0.53361
22	15	9	24.932	0.533613
23	15	9	29.057	0.533568
24	15	9	33.179	0.533572
25	15	9	37.298	0.533573
26	15	9	41.42	0.533591
27	15	9	45.544	0.533576
28	15	9	49.671	0.533575
29	15	9	53.794	0.533554
30	15	9	57.918	0.533557
31	15	10	2.042	0.533527
32	15	10	6.259	0.533535
33	15	10	10.38	0.533581
34	15	10	14.598	0.53359
35	15	10	18.816	0.533624
36	15	10	22.935	0.53361
37	15	10	27.149	0.533617
38	15	10	31.269	0.533599
39	15	10	35.486	0.533605
40	15	10	39.61	0.533587
41	15	10	43.727	0.533563
42	15	10	47.945	0.53356
43	15	10	52.064	0.533546
44	15	10	56.278	0.533492
45	15	11	0.398	0.533548
46	15	11	4.516	0.533565
47	15	11	8.635	0.53357
48	15	11	12.855	0.533592
49	15	11	17.072	0.533596
50	15	11	21.191	0.533568
51	15	11	25.318	0.533549
52	15	11	29.536	0.533561
53	15	11	33.753	0.53358
54	15	11	37.877	0.53354
55	15	11	42.093	0.533541
56	15	11	46.312	0.533543
57	15	11	50.433	0.533588
58	15	11	54.648	0.533595
59	15	11	58.865	0.533592
60	15	12	3.081	0.533586
61	15	12	7.299	0.533608
62	15	12	11.418	0.533585
63	15	12	15.535	0.533566
64	15	12	19.655	0.533548
65	15	12	23.775	0.533563
66	15	12	27.893	0.533594
67	15	12	32.018	0.533535
68	15	12	36.231	0.533581
69	15	12	40.446	0.533601
70	15	12	44.566	0.533636
71	15	12	48.686	0.533646
72	15	12	52.902	0.533615
73	15	12	57.023	0.533601
74	15	13	1.239	0.53357
75	15	13	5.361	0.533562
76	15	13	9.484	0.533558
77	15	13	13.696	0.533545
78	15	13	17.91	0.533542
79	15	13	22.029	0.53358
80	15	13	26.148	0.53362
81	15	13	30.268	0.533631
82	15	13	34.389	0.53365
83	15	13	38.603	0.533672
84	15	13	42.721	0.533664
85	15	13	46.936	0.533623
86	15	13	51.055	0.533622
87	15	13	55.271	0.533637
88	15	13	59.399	0.533588
89	15	14	3.616	0.533648
90	15	14	7.742	0.533616
91	15	14	11.862	0.533657
92	15	14	15.984	0.533687
93	15	14	20.108	0.533669
94	15	14	24.231	0.533686
95	15	14	28.355	0.533633
96	15	14	32.477	0.533657
97	15	14	36.595	0.533675
98	15	14	40.714	0.533714
99	15	14	44.834	0.533706
100	15	14	49.051	0.533656
101	15	14	53.171	0.533688
102	15	14	57.389	0.533735
103	15	15	1.606	0.533724
104	15	15	5.823	0.533716
105	15	15	9.945	0.533702
106	15	15	14.165	0.53373
107	15	15	18.381	0.533733
108	15	15	22.503	0.533661
109	15	15	26.719	0.533655
110	15	15	30.937	0.533656
111	15	15	35.059	0.533679
112	15	15	39.181	0.533699
113	15	15	43.302	0.533689
114	15	15	47.428	0.533683
115	15	15	51.551	0.5337
116	15	15	55.676	0.533711
117	15	15	59.799	0.533688
118	15	16	3.919	0.533666
119	15	16	8.048	0.533697
120	15	16	12.171	0.533668
121	15	16	16.293	0.533724
122	15	16	20.418	0.533718
123	15	16	24.54	0.53371
124	15	16	28.659	0.533713
125	15	16	32.786	0.533702
126	15	16	36.906	0.53371
127	15	16	41.032	0.53367
128	15	16	45.156	0.533642
129	15	16	49.283	0.533641
130	15	16	53.411	0.533646
131	15	16	57.533	0.533655
132	15	17	1.655	0.533633
133	15	17	5.874	0.53363
134	15	17	10.09	0.533637
135	15	17	14.211	0.533616
136	15	17	18.43	0.533639
137	15	17	22.643	0.533626
138	15	17	26.862	0.533602
139	15	17	31.078	0.533604
140	15	17	35.298	0.533663
141	15	17	39.516	0.533634
142	15	17	43.736	0.533588
143	15	17	47.859	0.533608
144	15	17	52.078	0.533593
145	15	17	56.293	0.533605
146	15	18	0.512	0.533623
147	15	18	4.633	0.533651
148	15	18	8.761	0.533584
149	15	18	12.978	0.53358
150	15	18	17.098	0.533535
151	15	18	21.218	0.533519
152	15	18	25.344	0.533549
153	15	18	29.472	0.533551
154	15	18	33.594	0.533599
155	15	18	37.715	0.533597
156	15	18	41.928	0.533642
157	15	18	46.051	0.533693
158	15	18	50.269	0.533696
159	15	18	54.387	0.533717
160	15	18	58.605	0.533744
161	15	19	2.823	0.533738
162	15	19	6.944	0.533752
163	15	19	11.068	0.533701
164	15	19	15.187	0.533707
165	15	19	19.307	0.533748
166	15	19	23.428	0.533704
167	15	19	27.553	0.533653
168	15	19	31.672	0.533668
169	15	19	35.793	0.533654
170	15	19	40.007	0.533591
171	15	19	44.127	0.533627
172	15	19	48.251	0.533613
173	15	19	52.369	0.533613
174	15	19	56.489	0.533639
175	15	20	0.708	0.533617
176	15	20	4.926	0.533637
177	15	20	9.046	0.533612
178	15	20	13.168	0.533577
179	15	20	17.291	0.533548
180	15	20	21.413	0.53356
181	15	20	25.628	0.533585
182	15	20	29.754	0.533593
183	15	20	33.877	0.533617
184	15	20	38.003	0.533667
185	15	20	42.126	0.533653
186	15	20	46.252	0.53365
187	15	20	50.374	0.533651
188	15	20	54.492	0.533631
189	15	20	58.613	0.533653
190	15	21	2.734	0.533674
191	15	21	6.86	0.533656
192	15	21	10.984	0.533646
193	15	21	15.198	0.533616
194	15	21	19.32	0.533631
195	15	21	23.439	0.533682
196	15	21	27.563	0.533675
197	15	21	31.692	0.533685
198	15	21	35.814	0.533657
199	15	21	39.937	0.533662
200	15	21	44.06	0.533628
201	15	21	48.182	0.533578
202	15	21	52.309	0.533616
203	15	21	56.428	0.533646
204	15	22	0.646	0.533655
205	15	22	4.771	0.533626
206	15	22	8.9	0.533656
207	15	22	13.116	0.533671
208	15	22	17.335	0.533644
209	15	22	21.46	0.533663
210	15	22	25.585	0.533677
211	15	22	29.704	0.533656
212	15	22	33.925	0.533645
213	15	22	38.047	0.533633
214	15	22	42.173	0.533593
215	15	22	46.295	0.533615
216	15	22	50.416	0.533629
217	15	22	54.537	0.533643
218	15	22	58.663	0.533688
219	15	23	2.787	0.53371
220	15	23	6.912	0.533712
221	15	23	11.035	0.533701
222	15	23	15.156	0.533689
223	15	23	19.28	0.533684
224	15	23	23.403	0.5337
225	15	23	27.525	0.533704
226	15	23	31.65	0.53367
227	15	23	35.863	0.53371
228	15	23	39.981	0.533706
229	15	23	44.197	0.533683
230	15	23	48.323	0.533678
231	15	23	52.539	0.5337
232	15	23	56.66	0.533673
233	15	24	0.781	0.533655
234	15	24	4.902	0.533675
235	15	24	9.024	0.533657
236	15	24	13.142	0.533659
237	15	24	17.266	0.533641
238	15	24	21.389	0.533633
239	15	24	25.514	0.533674
240	15	24	29.731	0.533669
241	15	24	33.949	0.533675
242	15	24	38.166	0.533652
243	15	24	42.287	0.533706
244	15	24	46.408	0.533734
245	15	24	50.626	0.53376
246	15	24	54.745	0.533696
247	15	24	58.958	0.533654
248	15	25	3.079	0.533671
249	15	25	7.203	0.533658
250	15	25	11.327	0.533658
251	15	25	15.452	0.533667
252	15	25	19.669	0.533667
253	15	25	23.789	0.533702
254	15	25	27.911	0.53364
255	15	25	32.03	0.533686
256	15	25	36.153	0.533681
257	15	25	40.271	0.533668
258	15	25	44.394	0.533689
259	15	25	48.515	0.533665
260	15	25	52.633	0.533673
261	15	25	56.851	0.533696
262	15	26	1.069	0.533732
263	15	26	5.195	0.533748
264	15	26	9.315	0.533738
265	15	26	13.532	0.53375
266	15	26	17.651	0.53374
267	15	26	21.868	0.533704
268	15	26	26.087	0.533661
269	15	26	30.209	0.533743
270	15	26	34.332	0.533721
271	15	26	38.546	0.53372
272	15	26	42.672	0.533731
273	15	26	46.889	0.533737
274	15	26	51.015	0.533736
275	15	26	55.231	0.533767
276	15	26	59.355	0.533831
277	15	27	3.573	0.533809
278	15	27	7.79	0.533768
279	15	27	11.909	0.533706
280	15	27	16.029	0.533793
281	15	27	20.243	0.533858
282	15	27	24.362	0.533782
283	15	27	28.483	0.533792
284	15	27	32.611	0.533832
285	15	27	36.731	0.533836
286	15	27	40.855	0.533789
287	15	27	44.974	0.533776
288	15	27	49.189	0.533778
289	15	27	53.311	0.533747
290	15	27	57.439	0.533772
291	15	28	1.655	0.533762
292	15	28	5.777	0.533759
293	15	28	9.899	0.533701
294	15	28	14.028	0.533742
295	15	28	18.149	0.533745
296	15	28	22.267	0.53376
297	15	28	26.385	0.533746
298	15	28	30.507	0.533725
299	15	28	34.632	0.533755
300	15	28	38.754	0.533758
301	15	28	42.874	0.533766
302	15	28	47.004	0.533794
303	15	28	51.122	0.533727
304	15	28	55.244	0.533848
305	15	28	59.368	0.533845
306	15	29	3.583	0.533843
307	15	29	7.802	0.533804
308	15	29	11.928	0.533769
309	15	29	16.144	0.533767
310	15	29	20.269	0.533713
311	15	29	24.39	0.533714
312	15	29	28.514	0.533754
313	15	29	32.635	0.533831
314	15	29	36.755	0.533862
315	15	29	40.876	0.533864
316	15	29	44.999	0.533885
317	15	29	49.214	0.533856
318	15	29	53.333	0.533851
319	15	29	57.453	0.533868
320	15	30	1.575	0.533916
321	15	30	5.697	0.533891
322	15	30	9.915	0.533884
323	15	30	14.034	0.533872
324	15	30	18.251	0.533932
325	15	30	22.371	0.53391
326	15	30	26.492	0.533929
327	15	30	30.613	0.533942
328	15	30	34.831	0.533938
329	15	30	38.956	0.533875
330	15	30	43.077	0.533863
331	15	30	47.297	0.533879
332	15	30	51.418	0.53387
333	15	30	55.633	0.533886
334	15	30	59.757	0.533897
335	15	31	3.88	0.53388
336	15	31	8.003	0.533923
337	15	31	12.122	0.533895
338	15	31	16.244	0.533888
339	15	31	20.462	0.533868
340	15	31	24.586	0.533869
341	15	31	28.705	0.533901
342	15	31	32.923	0.533957
343	15	31	37.05	0.533949
344	15	31	41.171	0.533939
345	15	31	45.387	0.533949
346	15	31	49.507	0.533974
347	15	31	53.63	0.533929
348	15	31	57.751	0.534007
349	15	32	1.876	0.533987
350	15	32	6.003	0.533925
351	15	32	10.221	0.533922
352	15	32	14.438	0.533981
353	15	32	18.653	0.533939
354	15	32	22.872	0.533911
355	15	32	27.087	0.533899
356	15	32	31.206	0.533881
357	15	32	35.332	0.533903
358	15	32	39.465	0.533872
359	15	32	43.585	0.533873
360	15	32	47.704	0.533896
361	15	32	51.828	0.533932
362	15	32	55.948	0.533917
363	15	33	0.073	0.533885
364	15	33	4.193	0.533901
365	15	33	8.317	0.533868
366	15	33	12.439	0.533858
367	15	33	16.558	0.533869
368	15	33	20.681	0.533852
369	15	33	24.898	0.533854
370	15	33	29.116	0.53385
371	15	33	33.332	0.533874
372	15	33	37.546	0.533918
373	15	33	41.668	0.533915
374	15	33	45.787	0.533958
375	15	33	49.91	0.533962
376	15	33	54.129	0.533986
377	15	33	58.247	0.533931
378	15	34	2.369	0.533921
379	15	34	6.493	0.533951
380	15	34	10.616	0.533943
381	15	34	14.833	0.533982
382	15	34	18.955	0.533965
383	15	34	23.171	0.533902
384	15	34	27.387	0.533895
385	15	34	31.604	0.533954
386	15	34	35.728	0.533903
387	15	34	39.855	0.533868
388	15	34	43.978	0.533869
389	15	34	48.097	0.533899
390	15	34	52.215	0.533873
391	15	34	56.432	0.533829
392	15	35	0.556	0.533799
393	15	35	4.679	0.53387
394	15	35	8.898	0.533888
395	15	35	13.022	0.53394
396	15	35	17.146	0.533961
397	15	35	21.265	0.533986
398	15	35	25.389	0.534033
399	15	35	29.511	0.533974
400	15	35	33.729	0.533959
401	15	35	37.947	0.533963
402	15	35	42.069	0.533897
403	15	35	46.191	0.533919
404	15	35	50.311	0.53393
405	15	35	54.435	0.53396
406	15	35	58.557	0.533969
407	15	36	2.776	0.53394
408	15	36	6.9	0.533952
409	15	36	11.021	0.533932
410	15	36	15.139	0.533936
411	15	36	19.259	0.533939
412	15	36	23.476	0.533854
413	15	36	27.6	0.533898
414	15	36	31.72	0.533898
415	15	36	35.845	0.533923
416	15	36	39.973	0.533874
417	15	36	44.093	0.533861
418	15	36	48.211	0.533862
419	15	36	52.337	0.533934
420	15	36	56.458	0.533939
421	15	37	0.582	0.533858
422	15	37	4.704	0.533943
423	15	37	8.92	0.533951
424	15	37	13.136	0.533973
425	15	37	17.26	0.533933
426	15	37	21.384	0.534009
427	15	37	25.6	0.533977
428	15	37	29.815	0.533951
429	15	37	33.934	0.53396
430	15	37	38.051	0.533941
431	15	37	42.27	0.533984
432	15	37	46.396	0.533912
433	15	37	50.517	0.533959
434	15	37	54.635	0.53395
435	15	37	58.853	0.533957
436	15	38	2.972	0.533979
437	15	38	7.089	0.533956
438	15	38	11.21	0.533954
439	15	38	15.428	0.533961
440	15	38	19.646	0.53396
441	15	38	23.767	0.533899
442	15	38	27.895	0.533864
443	15	38	32.11	0.533896
444	15	38	36.322	0.533931
445	15	38	40.44	0.533958
446	15	38	44.56	0.533934
447	15	38	48.681	0.533902
448	15	38	52.801	0.533935
449	15	38	56.925	0.533961
450	15	39	1.048	0.533903
451	15	39	5.17	0.533912
452	15	39	9.294	0.53395
453	15	39	13.415	0.533898
454	15	39	17.631	0.533869
455	15	39	21.849	0.533948
456	15	39	26.066	0.533912
457	15	39	30.185	0.533907
458	15	39	34.304	0.533876
459	15	39	38.431	0.533892
460	15	39	42.552	0.533867
461	15	39	46.673	0.533892
462	15	39	50.791	0.533906
463	15	39	55.009	0.533887
464	15	39	59.225	0.533904
465	15	40	3.444	0.533996
466	15	40	7.567	0.534032
467	15	40	11.688	0.53403
468	15	40	15.904	0.534059
469	15	40	20.022	0.534058
470	15	40	24.142	0.534044
471	15	40	28.265	0.534105
472	15	40	32.383	0.534063
473	15	40	36.506	0.534069
474	15	40	40.624	0.534073
475	15	40	44.748	0.534054
476	15	40	48.869	0.534133
477	15	40	52.987	0.534168
478	15	40	57.108	0.534126
479	15	41	1.228	0.534112
480	15	41	5.349	0.534139
481	15	41	9.548	0.534133
482	15	41	13.666	0.534077
483	15	41	17.793	0.534073
484	15	41	21.914	0.534061
485	15	41	26.037	0.53409
486	15	41	30.156	0.534113
487	15	41	34.372	0.534173
488	15	41	38.492	0.534164
489	15	41	42.612	0.534159
490	15	41	46.735	0.534225
491	15	41	50.95	0.534241
492	15	41	55.072	0.534173
493	15	41	59.192	0.534161
494	15	42	3.406	0.534092
495	15	42	7.533	0.534141
496	15	42	11.657	0.534107
497	15	42	15.777	0.534129
498	15	42	19.994	0.534107
499	15	42	24.118	0.534162
500	15	42	28.336	0.534159
501	15	42	32.555	0.534167
502	15	42	36.674	0.534133
503	15	42	40.794	0.534157
504	15	42	44.914	0.53416
505	15	42	49.033	0.534165
506	15	42	53.155	0.534124
507	15	42	57.275	0.534146
508	15	43	1.491	0.534181
509	15	43	5.612	0.534168
510	15	43	9.741	0.53417
511	15	43	13.87	0.534163
512	15	43	18.086	0.534173
513	15	43	22.213	0.534168
514	15	43	26.429	0.534139
515	15	43	30.645	0.534007
516	15	43	34.774	0.534023
517	15	43	38.898	0.534032
518	15	43	43.024	0.534015
519	15	43	47.141	0.534005
520	15	43	51.358	0.534031
521	15	43	55.48	0.534028
522	15	43	59.697	0.533988
523	15	44	3.819	0.533974
524	15	44	8.039	0.533996
525	15	44	12.258	0.534022
526	15	44	16.384	0.534077
527	15	44	20.508	0.534105
528	15	44	24.634	0.534038
529	15	44	28.754	0.533986
530	15	44	32.88	0.534002
531	15	44	37.001	0.534103
532	15	44	41.222	0.53413
533	15	44	45.442	0.534145
534	15	44	49.561	0.534155
535	15	44	53.683	0.534184
536	15	44	57.806	0.534146
537	15	45	1.929	0.534128
538	15	45	6.051	0.534117
539	15	45	10.17	0.534128
540	15	45	14.293	0.534154
541	15	45	18.42	0.534145
542	15	45	22.639	0.534118
543	15	45	26.758	0.534104
544	15	45	30.878	0.534086
545	15	45	35.095	0.534081
546	15	45	39.214	0.534089
547	15	45	43.433	0.534087
548	15	45	47.554	0.534104
549	15	45	51.675	0.534142
550	15	45	55.794	0.534123
551	15	45	59.916	0.534131
552	15	46	4.04	0.534119
553	15	46	8.163	0.534116
554	15	46	12.29	0.534146
555	15	46	16.508	0.534137
556	15	46	20.632	0.534143
557	15	46	24.755	0.534118
558	15	46	28.876	0.534082
559	15	46	33.092	0.534105
560	15	46	37.214	0.534072
561	15	46	41.334	0.53408
562	15	46	45.452	0.53412
563	15	46	49.668	0.534134
564	15	46	53.797	0.534105
565	15	46	58.011	0.534035
566	15	47	2.14	0.533997
567	15	47	6.259	0.534002
568	15	47	10.383	0.533981
569	15	47	14.504	0.534016
570	15	47	18.629	0.533987
571	15	47	22.754	0.534014
572	15	47	26.972	0.534021
573	15	47	31.094	0.534041
574	15	47	35.217	0.534039
575	15	47	39.434	0.534039
576	15	47	43.551	0.534027
577	15	47	47.672	0.534069
578	15	47	51.794	0.534035
579	15	47	55.917	0.534027
580	15	48	0.035	0.533996
581	15	48	4.156	0.533978
582	15	48	8.281	0.534038
583	15	48	12.402	0.53402
584	15	48	16.617	0.534052
585	15	48	20.737	0.534027
586	15	48	24.86	0.534006
587	15	48	28.982	0.533952
588	15	48	33.199	0.533942
589	15	48	37.324	0.533958
590	15	48	41.537	0.533963
591	15	48	45.655	0.533972
592	15	48	49.776	0.533962
593	15	48	53.993	0.533963
594	15	48	58.112	0.533953
595	15	49	2.328	0.533951
596	15	49	6.45	0.53395
597	15	49	10.572	0.533974
598	15	49	14.693	0.53401
599	15	49	18.814	0.533992
600	15	49	22.937	0.533993
601	15	49	27.151	0.533965
602	15	49	31.269	0.53398
603	15	49	35.396	0.533964
604	15	49	39.527	0.534008
605	15	49	43.648	0.533995
606	15	49	47.769	0.534025
607	15	49	51.896	0.533994
608	15	49	56.017	0.534006
609	15	50	0.136	0.533993
610	15	50	4.357	0.533997
611	15	50	8.575	0.533996
612	15	50	12.695	0.533963
613	15	50	16.814	0.533965
614	15	50	20.937	0.533955
615	15	50	25.06	0.533943
616	15	50	29.18	0.533948
617	15	50	33.299	0.53395
618	15	50	37.417	0.533937
619	15	50	41.628	0.533952
620	15	50	45.751	0.53394
621	15	50	49.881	0.533953
622	15	50	54.004	0.533955
623	15	50	58.125	0.533934
624	15	51	2.342	0.53393
625	15	51	6.465	0.533907
626	15	51	10.588	0.533875
627	15	51	14.709	0.533878
628	15	51	18.831	0.533869
629	15	51	22.952	0.533893
630	15	51	27.075	0.533929
631	15	51	31.197	0.533875
632	15	51	35.323	0.533885
633	15	51	39.447	0.533845
634	15	51	43.663	0.533843
635	15	51	47.782	0.533842
636	15	51	51.906	0.533844
637	15	51	56.024	0.533824
638	15	52	0.149	0.533821
639	15	52	4.267	0.533854
640	15	52	8.39	0.533867
641	15	52	12.515	0.533876
642	15	52	16.734	0.533841
643	15	52	20.852	0.533864
644	15	52	24.976	0.533904
645	15	52	29.1	0.533888
646	15	52	33.219	0.533903
647	15	52	37.436	0.533933
648	15	52	41.651	0.5339
649	15	52	45.775	0.533917
650	15	52	49.991	0.533924
651	15	52	54.115	0.5339
652	15	52	58.237	0.533897
653	15	53	2.452	0.533892
654	15	53	6.67	0.533904
655	15	53	10.788	0.533871
656	15	53	14.909	0.533879
657	15	53	19.03	0.533873
658	15	53	23.151	0.533868
659	15	53	27.272	0.53389
660	15	53	31.391	0.533896
661	15	53	35.609	0.533926
662	15	53	39.729	0.533945
663	15	53	43.85	0.533935
664	15	53	47.971	0.533939
665	15	53	52.19	0.533917
666	15	53	56.314	0.533961
667	15	54	0.53	0.533961
668	15	54	4.746	0.533919
669	15	54	8.871	0.533901
670	15	54	13.086	0.533939
671	15	54	17.304	0.533984
672	15	54	21.427	0.534001
673	15	54	25.55	0.53397
674	15	54	29.769	0.533977
675	15	54	33.892	0.533965
676	15	54	38.013	0.533923
677	15	54	42.231	0.53388
678	15	54	46.35	0.533875
679	15	54	50.563	0.53388
680	15	54	54.684	0.533866
681	15	54	58.896	0.533876
682	15	55	3.11	0.533868
683	15	55	7.232	0.533868
684	15	55	11.447	0.533858
685	15	55	15.568	0.53385
686	15	55	19.783	0.53385
687	15	55	23.904	0.53389
688	15	55	28.031	0.533889
689	15	55	32.248	0.533847
690	15	55	36.464	0.533825
691	15	55	40.679	0.533818
692	15	55	44.895	0.533843
693	15	55	49.02	0.533856
694	15	55	53.144	0.533861
695	15	55	57.277	0.533859
696	15	56	1.493	0.533854
697	15	56	5.614	0.533856
698	15	56	9.74	0.53388
699	15	56	13.863	0.533861
700	15	56	17.986	0.533866
701	15	56	22.112	0.533814
702	15	56	26.233	0.533823
703	15	56	30.448	0.533855
704	15	56	34.664	0.533918
705	15	56	38.881	0.533946
706	15	56	43.101	0.533942
707	15	56	47.316	0.533951
708	15	56	51.532	0.533942
709	15	56	55.652	0.533922
710	15	56	59.871	0.533907
711	15	57	4.086	0.533952
712	15	57	8.208	0.533946
713	15	57	12.329	0.53392
714	15	57	16.544	0.533916
715	15	57	20.662	0.533916
716	15	57	24.88	0.533931
717	15	57	29.003	0.533944
718	15	57	33.121	0.533911
719	15	57	37.241	0.533897
720	15	57	41.461	0.5339
721	15	57	45.68	0.533893
722	15	57	49.803	0.533891
723	15	57	53.921	0.533887
724	15	57	58.14	0.533872
725	15	58	2.258	0.533905
726	15	58	6.477	0.533873
727	15	58	10.602	0.533863
728	15	58	14.723	0.533825
729	15	58	18.846	0.533833
730	15	58	23.063	0.533836
731	15	58	27.188	0.533848
732	15	58	31.31	0.533898
733	15	58	35.43	0.533956
734	15	58	39.645	0.533949
735	15	58	43.864	0.533938
736	15	58	48.081	0.533985
737	15	58	52.201	0.533988
738	15	58	56.322	0.533987
739	15	59	0.536	0.53402
740	15	59	4.655	0.534057
741	15	59	8.777	0.534055
742	15	59	12.9	0.53402
743	15	59	17.117	0.53394
744	15	59	21.24	0.533875
745	15	59	25.365	0.533888
746	15	59	29.491	0.533904
747	15	59	33.615	0.533913
748	15	59	37.831	0.533925
749	15	59	42.05	0.533861
750	15	59	46.173	0.53388
751	15	59	50.293	0.533859
752	15	59	54.51	0.533888
753	15	59	58.726	0.53389
754	16	0	2.945	0.533899
755	16	0	7.161	0.533852
756	16	0	11.378	0.53386
757	16	0	15.498	0.533844
758	16	0	19.618	0.533864
759	16	0	23.833	0.53386
760	16	0	28.051	0.533858
761	16	0	32.268	0.533851
762	16	0	36.394	0.533883
763	16	0	40.513	0.533877
764	16	0	44.731	0.533856
765	16	0	48.851	0.533839
766	16	0	53.069	0.533875
767	16	0	57.191	0.53391
768	16	1	1.311	0.533909
769	16	1	5.432	0.533955
770	16	1	9.551	0.533979
771	16	1	13.672	0.533959
772	16	1	17.796	0.533977
773	16	1	21.917	0.533951
774	16	1	26.137	0.533947
775	16	1	30.26	0.533996
776	16	1	34.382	0.533965
777	16	1	38.504	0.533941
778	16	1	42.625	0.533915
779	16	1	46.744	0.5339
780	16	1	50.868	0.533868
781	16	1	54.992	0.533848
782	16	1	59.115	0.53384
783	16	2	3.237	0.53379
784	16	2	7.362	0.533772
785	16	2	11.482	0.533804
786	16	2	15.61	0.5338
787	16	2	19.731	0.533809
788	16	2	23.853	0.533829
789	16	2	27.976	0.53381
790	16	2	32.096	0.533813
791	16	2	36.221	0.533784
792	16	2	40.341	0.533778
793	16	2	44.461	0.533787
794	16	2	48.674	0.533774
795	16	2	52.795	0.534117
796	16	2	56.921	0.534134
797	16	3	1.046	0.53415
798	16	3	5.166	0.534178
799	16	3	9.287	0.534189
800	16	3	13.408	0.534192
801	16	3	17.534	0.534171
802	16	3	21.652	0.534175
803	16	3	25.779	0.534159
804	16	3	29.903	0.53417
805	16	3	34.119	0.534146
806	16	3	38.243	0.534145
807	16	3	42.367	0.534136
808	16	3	46.49	0.534149
809	16	3	50.609	0.534117
810	16	3	54.731	0.534113
811	16	3	58.949	0.534127
812	16	4	3.165	0.53414
813	16	4	7.384	0.534128
814	16	4	11.598	0.534147
815	16	4	15.815	0.53411
816	16	4	19.935	0.534129
817	16	4	24.154	0.534096
818	16	4	28.275	0.534119
819	16	4	32.393	0.534102
820	16	4	36.518	0.534116
821	16	4	40.641	0.534127
822	16	4	44.762	0.534109
823	16	4	48.881	0.534155
824	16	4	53.01	0.534151
825	16	4	57.129	0.534143
826	16	5	1.249	0.534106
827	16	5	5.373	0.53412
828	16	5	9.593	0.53409
829	16	5	13.716	0.534125
830	16	5	17.932	0.534104
831	16	5	22.054	0.534091
832	16	5	26.174	0.5341
833	16	5	30.296	0.5341
834	16	5	34.513	0.534104
835	16	5	38.646	0.534127
836	16	5	42.772	0.534109
837	16	5	46.891	0.5341
838	16	5	51.016	0.534114
839	16	5	55.136	0.534116
840	16	5	59.261	0.534165
841	16	6	3.381	0.534153
842	16	6	7.499	0.534126
843	16	6	11.62	0.534125
844	16	6	15.745	0.534148
845	16	6	19.966	0.534207
846	16	6	24.086	0.534173
847	16	6	28.209	0.534154
848	16	6	32.328	0.534181
849	16	6	36.543	0.534161
850	16	6	40.665	0.534163
851	16	6	44.786	0.534147
852	16	6	48.911	0.534174
853	16	6	53.039	0.534182
854	16	6	57.256	0.534195
855	16	7	1.475	0.534178
856	16	7	5.593	0.534183
857	16	7	9.814	0.534219
858	16	7	13.94	0.534219
