# Supplementary material for: Design of High-Precision Driving Control System for Charge Management
Source: Sensors (Basel). 2024 Apr 30;24(9):2883. doi: 10.3390/s24092883 (PMC11086223; doi:10.3390/s24092883)
Supplement: Supplementary file 1 [file sensors-24-02883-s001.zip › 10mA/40%/N1 40% 1.915.xlsx]

## Sheet: 20231017040933_data
0	16	9	42.092	0.616293
1	16	9	46.213	0.616305
2	16	9	50.331	0.616357
3	16	9	54.45	0.616236
4	16	9	58.572	0.616226
5	16	10	2.691	0.616214
6	16	10	6.816	0.616244
7	16	10	11.034	0.616356
8	16	10	15.252	0.616371
9	16	10	19.375	0.616348
10	16	10	23.592	0.616369
11	16	10	27.808	0.616362
12	16	10	32.025	0.616375
13	16	10	36.241	0.616322
14	16	10	40.455	0.616286
15	16	10	44.668	0.616346
16	16	10	48.788	0.616312
17	16	10	52.907	0.616252
18	16	10	57.031	0.61623
19	16	11	1.156	0.616231
20	16	11	5.275	0.616255
21	16	11	9.492	0.616281
22	16	11	13.706	0.616254
23	16	11	17.826	0.616247
24	16	11	22.045	0.616262
25	16	11	26.163	0.616218
26	16	11	30.287	0.616202
27	16	11	34.504	0.616208
28	16	11	38.723	0.616215
29	16	11	42.842	0.616186
30	16	11	46.965	0.616228
31	16	11	51.089	0.616199
32	16	11	55.21	0.61621
33	16	11	59.33	0.616122
34	16	12	3.456	0.616097
35	16	12	7.578	0.616108
36	16	12	11.795	0.616114
37	16	12	16.012	0.616138
38	16	12	20.134	0.616147
39	16	12	24.254	0.616131
40	16	12	28.471	0.616183
41	16	12	32.589	0.616104
42	16	12	36.71	0.616179
43	16	12	40.83	0.616107
44	16	12	44.949	0.616093
45	16	12	49.078	0.616118
46	16	12	53.299	0.616144
47	16	12	57.516	0.616064
48	16	13	1.734	0.616085
49	16	13	5.858	0.61608
50	16	13	9.981	0.616116
51	16	13	14.1	0.616213
52	16	13	18.315	0.616167
53	16	13	22.438	0.616177
54	16	13	26.556	0.616214
55	16	13	30.771	0.616237
56	16	13	34.988	0.616199
57	16	13	39.206	0.616209
58	16	13	43.326	0.616206
59	16	13	47.446	0.616204
60	16	13	51.663	0.616213
61	16	13	55.88	0.616205
62	16	13	59.999	0.616199
63	16	14	4.117	0.616223
64	16	14	8.24	0.616257
65	16	14	12.458	0.616271
66	16	14	16.674	0.616303
67	16	14	20.889	0.61624
68	16	14	25.009	0.616247
69	16	14	29.226	0.616238
70	16	14	33.345	0.616286
71	16	14	37.464	0.616259
72	16	14	41.679	0.61621
73	16	14	45.797	0.616272
74	16	14	49.916	0.616308
75	16	14	54.13	0.616273
76	16	14	58.248	0.616273
77	16	15	2.366	0.616288
78	16	15	6.584	0.616344
79	16	15	10.703	0.616361
80	16	15	14.823	0.616317
81	16	15	18.945	0.616319
82	16	15	23.066	0.616325
83	16	15	27.187	0.616314
84	16	15	31.399	0.616243
85	16	15	35.52	0.61618
86	16	15	39.638	0.616123
87	16	15	43.757	0.616203
88	16	15	47.971	0.616125
89	16	15	52.186	0.616089
90	16	15	56.308	0.616074
91	16	16	0.527	0.615995
92	16	16	4.707	0.615989
93	16	16	8.829	0.615957
94	16	16	13.047	0.616074
95	16	16	17.172	0.616098
96	16	16	21.29	0.616104
97	16	16	25.409	0.616121
98	16	16	29.528	0.616082
99	16	16	33.653	0.616076
100	16	16	37.776	0.616058
101	16	16	41.992	0.616036
102	16	16	46.118	0.616045
103	16	16	50.244	0.61607
104	16	16	54.363	0.615994
105	16	16	58.49	0.615975
106	16	17	2.617	0.615972
107	16	17	6.743	0.615996
108	16	17	10.868	0.616028
109	16	17	14.989	0.615976
110	16	17	19.209	0.616
111	16	17	23.333	0.616035
112	16	17	27.453	0.616016
113	16	17	31.575	0.616017
114	16	17	35.698	0.616028
115	16	17	39.825	0.616017
116	16	17	43.949	0.616059
117	16	17	48.073	0.616085
118	16	17	52.198	0.616067
119	16	17	56.415	0.616094
120	16	18	0.634	0.616136
121	16	18	4.755	0.616096
122	16	18	8.882	0.616123
123	16	18	13.102	0.616086
124	16	18	17.227	0.616043
125	16	18	21.352	0.616042
126	16	18	25.474	0.616033
127	16	18	29.692	0.616024
128	16	18	33.817	0.616008
129	16	18	37.939	0.616022
130	16	18	42.158	0.61602
131	16	18	46.281	0.616072
132	16	18	50.5	0.616174
133	16	18	54.718	0.616158
134	16	18	58.839	0.616155
135	16	19	2.958	0.61616
136	16	19	7.175	0.616123
137	16	19	11.299	0.616117
138	16	19	15.426	0.616106
139	16	19	19.545	0.616082
140	16	19	23.668	0.6161
141	16	19	27.788	0.616112
142	16	19	31.91	0.616086
143	16	19	36.129	0.616116
144	16	19	40.257	0.616108
145	16	19	44.474	0.616099
146	16	19	48.597	0.616109
147	16	19	52.721	0.616099
148	16	19	56.846	0.616106
149	16	20	1.064	0.616108
150	16	20	5.279	0.616122
151	16	20	9.401	0.616122
152	16	20	13.519	0.616143
153	16	20	17.639	0.616142
154	16	20	21.854	0.616101
155	16	20	25.979	0.616083
156	16	20	30.196	0.616134
157	16	20	34.319	0.616113
158	16	20	38.537	0.6161
159	16	20	42.659	0.616059
160	16	20	46.877	0.616136
161	16	20	50.997	0.616102
162	16	20	55.122	0.616152
163	16	20	59.247	0.616155
164	16	21	3.368	0.616149
165	16	21	7.492	0.616185
166	16	21	11.613	0.616162
167	16	21	15.734	0.616122
168	16	21	19.951	0.616102
169	16	21	24.073	0.616162
170	16	21	28.197	0.616207
171	16	21	32.41	0.616204
172	16	21	36.626	0.616199
173	16	21	40.745	0.616142
174	16	21	44.864	0.61616
175	16	21	48.987	0.61615
176	16	21	53.107	0.616118
177	16	21	57.322	0.616169
178	16	22	1.442	0.616198
179	16	22	5.572	0.616155
180	16	22	9.694	0.616132
181	16	22	13.908	0.616104
182	16	22	18.029	0.61611
183	16	22	22.158	0.616105
184	16	22	26.276	0.616167
185	16	22	30.398	0.616126
186	16	22	34.616	0.616102
187	16	22	38.74	0.616097
188	16	22	42.861	0.616125
189	16	22	46.984	0.61614
190	16	22	51.108	0.616112
191	16	22	55.229	0.616056
192	16	22	59.348	0.616072
193	16	23	3.466	0.6161
194	16	23	7.681	0.616091
195	16	23	11.896	0.61611
196	16	23	16.015	0.61613
197	16	23	20.235	0.616166
198	16	23	24.447	0.616204
199	16	23	28.666	0.616163
200	16	23	32.88	0.616205
201	16	23	37.094	0.616178
202	16	23	41.31	0.616165
203	16	23	45.432	0.61617
204	16	23	49.55	0.616077
205	16	23	53.766	0.616068
206	16	23	57.983	0.616171
207	16	24	2.105	0.616256
208	16	24	6.226	0.616219
209	16	24	10.352	0.616221
210	16	24	14.474	0.616217
211	16	24	18.603	0.616205
212	16	24	22.729	0.616212
213	16	24	26.857	0.616252
214	16	24	30.978	0.616313
215	16	24	35.099	0.61631
216	16	24	39.224	0.616274
217	16	24	43.344	0.616157
218	16	24	47.466	0.616302
219	16	24	51.59	0.616333
220	16	24	55.71	0.616331
221	16	24	59.833	0.616228
222	16	25	3.958	0.616171
223	16	25	8.08	0.616127
224	16	25	12.203	0.616207
225	16	25	16.418	0.616248
226	16	25	20.54	0.616261
227	16	25	24.662	0.616292
228	16	25	28.787	0.616311
229	16	25	32.911	0.616293
230	16	25	37.031	0.616288
231	16	25	41.243	0.616265
232	16	25	45.366	0.616349
233	16	25	49.582	0.616248
234	16	25	53.705	0.616119
235	16	25	57.827	0.616257
236	16	26	2.043	0.616284
237	16	26	6.168	0.616083
238	16	26	10.288	0.616186
239	16	26	14.416	0.616099
240	16	26	18.538	0.616096
241	16	26	22.758	0.616089
242	16	26	26.878	0.616009
243	16	26	30.998	0.616008
244	16	26	35.118	0.616031
245	16	26	39.239	0.616063
246	16	26	43.357	0.616087
247	16	26	47.573	0.616082
248	16	26	51.694	0.616085
249	16	26	55.817	0.616082
250	16	26	59.936	0.616096
251	16	27	4.055	0.616021
252	16	27	8.178	0.616047
253	16	27	12.301	0.616022
254	16	27	16.518	0.616047
255	16	27	20.64	0.616063
256	16	27	24.76	0.616041
257	16	27	28.884	0.616041
258	16	27	33.006	0.616034
259	16	27	37.131	0.616048
260	16	27	41.25	0.616046
261	16	27	45.372	0.616028
262	16	27	49.491	0.616041
263	16	27	53.613	0.616015
264	16	27	57.831	0.616066
265	16	28	1.962	0.616068
266	16	28	6.083	0.616108
267	16	28	10.203	0.616132
268	16	28	14.33	0.61609
269	16	28	18.456	0.6161
270	16	28	22.583	0.616128
271	16	28	26.799	0.616096
272	16	28	30.921	0.61613
273	16	28	35.044	0.616154
274	16	28	39.162	0.616184
275	16	28	43.288	0.616163
276	16	28	47.415	0.616147
277	16	28	51.632	0.616144
278	16	28	55.851	0.616115
279	16	28	59.975	0.61607
280	16	29	4.098	0.616107
281	16	29	8.22	0.616142
282	16	29	12.343	0.616156
283	16	29	16.557	0.6161
284	16	29	20.676	0.616103
285	16	29	24.894	0.616087
286	16	29	29.015	0.616092
287	16	29	33.139	0.616123
288	16	29	37.261	0.616085
289	16	29	41.479	0.615904
290	16	29	45.697	0.615455
291	16	29	49.818	0.615496
292	16	29	53.94	0.615452
293	16	29	58.058	0.615436
294	16	30	2.182	0.615505
295	16	30	6.395	0.615456
296	16	30	10.518	0.615403
297	16	30	14.738	0.615668
298	16	30	18.866	0.616146
299	16	30	22.992	0.616138
300	16	30	27.115	0.615851
301	16	30	31.333	0.616006
302	16	30	35.452	0.616138
303	16	30	39.672	0.6162
304	16	30	43.795	0.616161
305	16	30	47.915	0.616109
306	16	30	52.042	0.61611
307	16	30	56.169	0.616119
308	16	31	0.384	0.616091
309	16	31	4.51	0.616156
310	16	31	8.636	0.616179
311	16	31	12.768	0.616281
312	16	31	16.888	0.616104
313	16	31	21.016	0.616142
314	16	31	25.142	0.616196
315	16	31	29.358	0.616266
316	16	31	33.478	0.616314
317	16	31	37.597	0.616311
318	16	31	41.719	0.616328
319	16	31	45.837	0.61637
320	16	31	49.96	0.616368
321	16	31	54.177	0.616332
322	16	31	58.393	0.616385
323	16	32	2.512	0.616383
324	16	32	6.729	0.616524
325	16	32	10.947	0.616515
326	16	32	15.068	0.616544
327	16	32	19.19	0.616578
328	16	32	23.312	0.616528
329	16	32	27.433	0.616478
330	16	32	31.553	0.616492
331	16	32	35.679	0.616505
332	16	32	39.802	0.616455
333	16	32	43.928	0.616486
334	16	32	48.053	0.616405
335	16	32	52.177	0.616406
336	16	32	56.296	0.616392
337	16	33	0.422	0.61642
338	16	33	4.547	0.616426
339	16	33	8.672	0.61647
340	16	33	12.79	0.616507
341	16	33	16.917	0.616487
342	16	33	21.135	0.616497
343	16	33	25.26	0.616512
344	16	33	29.476	0.616539
345	16	33	33.69	0.616519
346	16	33	37.814	0.616506
347	16	33	41.936	0.616507
348	16	33	46.057	0.616491
349	16	33	50.177	0.61644
350	16	33	54.298	0.616445
351	16	33	58.422	0.616441
352	16	34	2.543	0.616443
353	16	34	6.67	0.616433
354	16	34	10.889	0.616541
355	16	34	15.02	0.616503
356	16	34	19.235	0.616498
357	16	34	23.362	0.616453
358	16	34	27.491	0.616459
359	16	34	31.616	0.616467
360	16	34	35.738	0.616471
361	16	34	39.957	0.616458
362	16	34	44.078	0.616425
363	16	34	48.205	0.616431
364	16	34	52.327	0.616449
365	16	34	56.447	0.616428
366	16	35	0.576	0.616373
367	16	35	4.794	0.616366
368	16	35	8.914	0.616429
369	16	35	13.035	0.616374
370	16	35	17.155	0.616339
371	16	35	21.284	0.616329
372	16	35	25.409	0.616337
373	16	35	29.531	0.616356
374	16	35	33.654	0.616371
375	16	35	37.774	0.616339
376	16	35	41.994	0.616331
377	16	35	46.113	0.6163
378	16	35	50.238	0.616291
379	16	35	54.457	0.616328
380	16	35	58.672	0.616319
381	16	36	2.796	0.616319
382	16	36	7.017	0.616294
383	16	36	11.142	0.616312
384	16	36	15.359	0.616283
385	16	36	19.479	0.616266
386	16	36	23.597	0.616336
387	16	36	27.723	0.616322
388	16	36	31.847	0.616281
389	16	36	36.066	0.616289
390	16	36	40.283	0.616228
391	16	36	44.413	0.616172
392	16	36	48.629	0.616198
393	16	36	52.753	0.616183
394	16	36	56.876	0.616252
395	16	37	0.999	0.616236
396	16	37	5.121	0.616243
397	16	37	9.242	0.616218
398	16	37	13.462	0.616238
399	16	37	17.584	0.616231
400	16	37	21.704	0.616206
401	16	37	25.823	0.61614
402	16	37	30.039	0.616152
403	16	37	34.167	0.616199
404	16	37	38.293	0.616176
405	16	37	42.416	0.616133
406	16	37	46.544	0.616111
407	16	37	50.662	0.61609
408	16	37	54.782	0.616099
409	16	37	58.903	0.616091
410	16	38	3.027	0.616091
411	16	38	7.146	0.616089
412	16	38	11.271	0.616105
413	16	38	15.395	0.616118
414	16	38	19.525	0.616119
415	16	38	23.643	0.616153
416	16	38	27.86	0.616157
417	16	38	32.077	0.61614
418	16	38	36.2	0.616182
419	16	38	40.325	0.616228
420	16	38	44.542	0.616201
421	16	38	48.666	0.616134
422	16	38	52.788	0.616101
423	16	38	57.004	0.616107
424	16	39	1.126	0.616159
425	16	39	5.249	0.61613
426	16	39	9.372	0.616138
427	16	39	13.503	0.616206
428	16	39	17.622	0.616162
429	16	39	21.747	0.616227
430	16	39	25.868	0.616161
431	16	39	29.988	0.616227
432	16	39	34.106	0.616241
433	16	39	38.229	0.616101
434	16	39	42.353	0.616127
435	16	39	46.473	0.616227
436	16	39	50.592	0.616154
437	16	39	54.712	0.616058
438	16	39	58.834	0.616059
439	16	40	3.053	0.616083
440	16	40	7.174	0.616064
441	16	40	11.39	0.616023
442	16	40	15.509	0.616045
443	16	40	19.633	0.61605
444	16	40	23.851	0.616118
445	16	40	27.971	0.616049
446	16	40	32.186	0.616063
447	16	40	36.31	0.616038
448	16	40	40.434	0.616069
449	16	40	44.651	0.616093
450	16	40	48.867	0.616081
451	16	40	53.082	0.616015
452	16	40	57.206	0.616036
453	16	41	1.328	0.616106
454	16	41	5.453	0.616096
455	16	41	9.576	0.616089
456	16	41	13.696	0.616085
457	16	41	17.819	0.616159
458	16	41	22.038	0.61612
459	16	41	26.156	0.616089
460	16	41	30.276	0.616074
461	16	41	34.49	0.616105
462	16	41	38.706	0.616128
463	16	41	42.926	0.616079
464	16	41	47.046	0.616079
465	16	41	51.168	0.616119
466	16	41	55.285	0.616157
467	16	41	59.41	0.616155
468	16	42	3.628	0.616165
469	16	42	7.75	0.616194
470	16	42	11.971	0.616209
471	16	42	16.19	0.616254
472	16	42	20.312	0.616262
473	16	42	24.532	0.616277
474	16	42	28.649	0.616255
475	16	42	32.771	0.616241
476	16	42	36.984	0.616256
477	16	42	41.113	0.616254
478	16	42	45.33	0.616259
479	16	42	49.452	0.616241
480	16	42	53.572	0.616213
481	16	42	57.697	0.616241
482	16	43	1.819	0.616263
483	16	43	5.943	0.616167
484	16	43	10.064	0.616162
485	16	43	14.184	0.616172
486	16	43	18.304	0.616224
487	16	43	22.427	0.616297
488	16	43	26.643	0.616232
489	16	43	30.764	0.616202
490	16	43	34.981	0.616199
491	16	43	39.103	0.616218
492	16	43	43.222	0.616202
493	16	43	47.442	0.616215
494	16	43	51.559	0.616181
495	16	43	55.779	0.616133
496	16	43	59.994	0.616198
497	16	44	4.213	0.616198
498	16	44	8.432	0.616172
499	16	44	12.645	0.616142
500	16	44	16.766	0.616139
501	16	44	20.886	0.616128
502	16	44	25.013	0.616158
503	16	44	29.143	0.616164
504	16	44	33.263	0.616148
505	16	44	37.385	0.616174
506	16	44	41.511	0.616176
507	16	44	45.636	0.616196
508	16	44	49.757	0.61621
509	16	44	53.877	0.616238
510	16	44	58.096	0.616269
511	16	45	2.22	0.616246
512	16	45	6.345	0.616284
513	16	45	10.47	0.616262
514	16	45	14.686	0.616225
515	16	45	18.804	0.6162
516	16	45	23.021	0.616149
517	16	45	27.141	0.616124
518	16	45	31.359	0.616082
519	16	45	35.478	0.616122
520	16	45	39.696	0.616102
521	16	45	43.822	0.616119
522	16	45	48.039	0.616193
523	16	45	52.159	0.616235
524	16	45	56.282	0.61627
525	16	46	0.402	0.616269
526	16	46	4.621	0.616323
527	16	46	8.741	0.616343
528	16	46	12.87	0.616344
529	16	46	16.992	0.616311
530	16	46	21.208	0.616334
531	16	46	25.425	0.616284
532	16	46	29.645	0.616282
533	16	46	33.767	0.61628
534	16	46	37.89	0.61625
535	16	46	42.107	0.616304
536	16	46	46.327	0.616303
537	16	46	50.449	0.616261
538	16	46	54.571	0.616245
539	16	46	58.699	0.616316
540	16	47	2.916	0.616332
541	16	47	7.039	0.616254
542	16	47	11.256	0.616261
543	16	47	15.379	0.616281
544	16	47	19.5	0.616259
545	16	47	23.618	0.616296
546	16	47	27.831	0.616299
547	16	47	32.048	0.616281
548	16	47	36.169	0.616284
549	16	47	40.292	0.616254
550	16	47	44.511	0.61623
551	16	47	48.631	0.61619
552	16	47	52.845	0.616235
553	16	47	57.062	0.616258
554	16	48	1.191	0.616257
555	16	48	5.31	0.616272
556	16	48	9.435	0.616289
557	16	48	13.555	0.616287
558	16	48	17.772	0.616293
559	16	48	21.895	0.616269
560	16	48	26.115	0.616323
561	16	48	30.332	0.616353
562	16	48	34.549	0.616399
563	16	48	38.768	0.616358
564	16	48	42.987	0.616326
565	16	48	47.203	0.616279
566	16	48	51.328	0.616259
567	16	48	55.447	0.616282
568	16	48	59.568	0.616315
569	16	49	3.687	0.616338
570	16	49	7.811	0.61631
571	16	49	11.929	0.61628
572	16	49	16.145	0.61629
573	16	49	20.267	0.61631
574	16	49	24.387	0.616314
575	16	49	28.504	0.616381
576	16	49	32.626	0.616416
577	16	49	36.746	0.616418
578	16	49	40.869	0.616418
579	16	49	45.086	0.616377
580	16	49	49.21	0.616378
581	16	49	53.429	0.616403
582	16	49	57.641	0.616429
583	16	50	1.856	0.616345
584	16	50	6.073	0.616289
585	16	50	10.192	0.616327
586	16	50	14.408	0.616273
587	16	50	18.532	0.61629
588	16	50	22.653	0.61628
589	16	50	26.778	0.616287
590	16	50	30.994	0.616302
591	16	50	35.119	0.61631
592	16	50	39.237	0.616298
593	16	50	43.358	0.616374
594	16	50	47.482	0.616294
595	16	50	51.606	0.616286
596	16	50	55.732	0.616245
597	16	50	59.854	0.616337
598	16	51	3.977	0.616386
599	16	51	8.099	0.616389
600	16	51	12.221	0.61639
601	16	51	16.34	0.616323
602	16	51	20.464	0.616299
603	16	51	24.684	0.616251
604	16	51	28.808	0.61628
605	16	51	32.929	0.616256
606	16	51	37.049	0.616185
607	16	51	41.172	0.616199
608	16	51	45.291	0.616355
609	16	51	49.416	0.616279
610	16	51	53.634	0.616276
611	16	51	57.851	0.616266
612	16	52	2.067	0.616275
613	16	52	6.285	0.616252
614	16	52	10.406	0.61625
615	16	52	14.525	0.616225
616	16	52	18.649	0.61623
617	16	52	22.77	0.616245
618	16	52	26.987	0.61631
619	16	52	31.111	0.616347
620	16	52	35.328	0.616356
621	16	52	39.449	0.616308
622	16	52	43.57	0.6163
623	16	52	47.789	0.616275
624	16	52	51.912	0.616357
625	16	52	56.035	0.616338
626	16	53	0.254	0.6163
627	16	53	4.474	0.616374
628	16	53	8.594	0.616338
629	16	53	12.712	0.616293
630	16	53	16.834	0.61617
631	16	53	21.052	0.616253
632	16	53	25.27	0.616124
633	16	53	29.488	0.616153
634	16	53	33.61	0.616139
635	16	53	37.824	0.616203
636	16	53	41.944	0.616146
637	16	53	46.068	0.61623
638	16	53	50.189	0.616246
639	16	53	54.31	0.616269
640	16	53	58.429	0.616268
641	16	54	2.646	0.61625
642	16	54	6.864	0.616148
643	16	54	10.982	0.616156
644	16	54	15.109	0.616125
645	16	54	19.324	0.616151
646	16	54	23.541	0.616127
647	16	54	27.758	0.616178
648	16	54	31.878	0.616207
649	16	54	36.095	0.616377
650	16	54	40.313	0.616157
651	16	54	44.436	0.616079
652	16	54	48.652	0.616079
653	16	54	52.771	0.616197
654	16	54	56.987	0.61628
655	16	55	1.107	0.616156
656	16	55	5.226	0.616137
657	16	55	9.445	0.616164
658	16	55	13.663	0.616156
659	16	55	17.88	0.616117
660	16	55	22.002	0.616096
661	16	55	26.218	0.616052
662	16	55	30.43	0.616054
663	16	55	34.551	0.616069
664	16	55	38.67	0.616047
665	16	55	42.887	0.616057
666	16	55	47.01	0.616056
667	16	55	51.131	0.615999
668	16	55	55.346	0.615996
669	16	55	59.563	0.616055
670	16	56	3.682	0.616022
671	16	56	7.902	0.616193
672	16	56	12.117	0.616217
673	16	56	16.24	0.616218
674	16	56	20.361	0.616205
675	16	56	24.573	0.61621
676	16	56	28.693	0.616182
677	16	56	32.908	0.616259
678	16	56	37.028	0.616216
679	16	56	41.243	0.6162
680	16	56	45.365	0.616182
681	16	56	49.577	0.616198
682	16	56	53.792	0.616144
683	16	56	57.911	0.616144
684	16	57	2.123	0.616206
685	16	57	6.242	0.616132
686	16	57	10.457	0.616117
687	16	57	14.673	0.616135
688	16	57	18.793	0.616123
689	16	57	22.916	0.616097
690	16	57	27.037	0.616143
691	16	57	31.16	0.616155
692	16	57	35.285	0.616136
693	16	57	39.412	0.616181
694	16	57	43.63	0.616142
695	16	57	47.751	0.616152
696	16	57	51.97	0.61615
697	16	57	56.094	0.616164
698	16	58	0.312	0.616141
699	16	58	4.527	0.616136
700	16	58	8.65	0.616135
701	16	58	12.772	0.616112
702	16	58	16.989	0.616136
703	16	58	21.113	0.616154
704	16	58	25.241	0.616138
705	16	58	29.361	0.616173
706	16	58	33.482	0.616225
707	16	58	37.609	0.61623
708	16	58	41.734	0.616178
709	16	58	45.855	0.616108
710	16	58	49.981	0.616126
711	16	58	54.1	0.616101
712	16	58	58.219	0.616163
713	16	59	2.432	0.616082
714	16	59	6.554	0.61611
715	16	59	10.681	0.616084
716	16	59	14.805	0.61605
717	16	59	19.023	0.616057
718	16	59	23.152	0.616068
719	16	59	27.278	0.616053
720	16	59	31.491	0.616031
721	16	59	35.711	0.616071
722	16	59	39.833	0.61607
723	16	59	44.046	0.616107
724	16	59	48.263	0.616087
725	16	59	52.383	0.61605
726	16	59	56.501	0.616028
727	17	0	0.719	0.616062
728	17	0	4.933	0.616073
729	17	0	9.151	0.616074
730	17	0	13.272	0.616078
731	17	0	17.393	0.616091
732	17	0	21.514	0.616078
733	17	0	25.637	0.616081
734	17	0	29.852	0.616076
735	17	0	33.975	0.616079
736	17	0	38.194	0.616065
737	17	0	42.316	0.616038
738	17	0	46.439	0.616073
739	17	0	50.655	0.616172
740	17	0	54.872	0.616142
741	17	0	58.992	0.616178
742	17	1	3.114	0.61619
743	17	1	7.33	0.616213
744	17	1	11.449	0.61617
745	17	1	15.666	0.616195
746	17	1	19.878	0.616177
747	17	1	24.092	0.616136
748	17	1	28.307	0.61623
749	17	1	32.431	0.616152
750	17	1	36.552	0.616182
751	17	1	40.768	0.616182
752	17	1	44.985	0.616229
753	17	1	49.203	0.616214
754	17	1	53.42	0.616204
755	17	1	57.538	0.616214
756	17	2	1.755	0.616231
757	17	2	5.973	0.616223
758	17	2	10.192	0.616233
759	17	2	14.406	0.616199
760	17	2	18.527	0.61622
761	17	2	22.647	0.616203
762	17	2	26.774	0.616256
763	17	2	30.893	0.616266
764	17	2	35.015	0.616252
765	17	2	39.133	0.616231
766	17	2	43.26	0.616162
767	17	2	47.474	0.616151
768	17	2	51.594	0.616196
769	17	2	55.714	0.616212
770	17	2	59.834	0.616198
771	17	3	3.957	0.616224
772	17	3	8.078	0.616188
773	17	3	12.296	0.616202
774	17	3	16.417	0.616207
775	17	3	20.538	0.616272
776	17	3	24.662	0.616287
777	17	3	28.877	0.616278
778	17	3	33.006	0.616311
779	17	3	37.224	0.616259
780	17	3	41.345	0.616247
781	17	3	45.467	0.616255
782	17	3	49.686	0.616255
783	17	3	53.806	0.616288
784	17	3	58.022	0.616269
785	17	4	2.141	0.616255
786	17	4	6.264	0.616194
787	17	4	10.387	0.616187
788	17	4	14.509	0.616165
789	17	4	18.633	0.616147
790	17	4	22.752	0.616143
791	17	4	26.97	0.616194
792	17	4	31.186	0.616204
793	17	4	35.313	0.616155
794	17	4	39.435	0.616144
795	17	4	43.652	0.616192
796	17	4	47.868	0.616214
797	17	4	51.987	0.616231
798	17	4	56.199	0.616183
799	17	5	0.321	0.61618
800	17	5	4.439	0.61616
801	17	5	8.558	0.616132
802	17	5	12.769	0.616177
803	17	5	16.89	0.616126
804	17	5	21.01	0.616199
805	17	5	25.128	0.616181
806	17	5	29.344	0.616156
807	17	5	33.561	0.616224
808	17	5	37.777	0.616189
809	17	5	41.897	0.616246
810	17	5	46.019	0.616217
811	17	5	50.14	0.616192
812	17	5	54.259	0.616179
813	17	5	58.381	0.616193
814	17	6	2.5	0.616158
815	17	6	6.718	0.616134
816	17	6	10.935	0.616186
817	17	6	15.152	0.616236
818	17	6	19.272	0.616159
819	17	6	23.488	0.616178
820	17	6	27.704	0.616167
821	17	6	31.826	0.616138
822	17	6	36.043	0.616083
823	17	6	40.167	0.616191
824	17	6	44.385	0.616228
825	17	6	48.508	0.616209
826	17	6	52.63	0.616211
827	17	6	56.752	0.616201
828	17	7	0.874	0.616173
829	17	7	4.994	0.616195
830	17	7	9.116	0.616231
831	17	7	13.237	0.616171
832	17	7	17.358	0.616152
833	17	7	21.485	0.616214
834	17	7	25.702	0.616222
835	17	7	29.921	0.616214
836	17	7	34.14	0.616225
837	17	7	38.357	0.61624
838	17	7	42.575	0.616206
839	17	7	46.694	0.616309
840	17	7	50.812	0.616259
841	17	7	54.936	0.616282
842	17	7	59.054	0.616268
843	17	8	3.174	0.616253
844	17	8	7.295	0.61627
845	17	8	11.418	0.616176
846	17	8	15.537	0.616136
847	17	8	19.754	0.616138
848	17	8	23.879	0.616128
849	17	8	28	0.616142
850	17	8	32.119	0.616201
851	17	8	36.239	0.616178
852	17	8	40.358	0.616162
853	17	8	44.476	0.616186
854	17	8	48.692	0.616184
855	17	8	52.908	0.616245
856	17	8	57.123	0.616131
857	17	9	1.339	0.616083
858	17	9	5.458	0.616052
859	17	9	9.577	0.616063
860	17	9	13.697	0.616041
861	17	9	17.914	0.616068
