# Supplementary material for: Design of High-Precision Driving Control System for Charge Management
Source: Sensors (Basel). 2024 Apr 30;24(9):2883. doi: 10.3390/s24092883 (PMC11086223; doi:10.3390/s24092883)
Supplement: Supplementary file 1 [file sensors-24-02883-s001.zip › 10mA/50%/N1 50% 2.326.xlsx]

## Sheet: 20231017051233_data
0	17	12	42.278	0.689585
1	17	12	46.398	0.689607
2	17	12	50.515	0.689538
3	17	12	54.732	0.689563
4	17	12	58.95	0.689651
5	17	13	3.071	0.689707
6	17	13	7.195	0.689663
7	17	13	11.32	0.68967
8	17	13	15.535	0.689615
9	17	13	19.657	0.689591
10	17	13	23.779	0.689638
11	17	13	27.898	0.689649
12	17	13	32.024	0.689659
13	17	13	36.144	0.68962
14	17	13	40.264	0.689606
15	17	13	44.481	0.689665
16	17	13	48.696	0.689671
17	17	13	52.817	0.689684
18	17	13	57.028	0.689673
19	17	14	1.15	0.689598
20	17	14	5.364	0.689701
21	17	14	9.487	0.689751
22	17	14	13.706	0.689716
23	17	14	17.825	0.689718
24	17	14	22.039	0.689701
25	17	14	26.157	0.689674
26	17	14	30.278	0.689679
27	17	14	34.495	0.689655
28	17	14	38.616	0.689604
29	17	14	42.736	0.689598
30	17	14	46.948	0.689668
31	17	14	51.066	0.689688
32	17	14	55.281	0.689622
33	17	14	59.402	0.689544
34	17	15	3.619	0.690254
35	17	15	7.835	0.689757
36	17	15	12.049	0.689759
37	17	15	16.266	0.690185
38	17	15	20.383	0.690241
39	17	15	24.6	0.690296
40	17	15	28.819	0.690261
41	17	15	32.939	0.690182
42	17	15	37.154	0.690141
43	17	15	41.274	0.690186
44	17	15	45.492	0.689926
45	17	15	49.708	0.689917
46	17	15	53.921	0.690219
47	17	15	58.137	0.690152
48	17	16	2.353	0.690231
49	17	16	6.471	0.690197
50	17	16	10.591	0.690204
51	17	16	14.809	0.690276
52	17	16	18.927	0.690307
53	17	16	23.144	0.690365
54	17	16	27.36	0.690436
55	17	16	31.578	0.690462
56	17	16	35.795	0.690484
57	17	16	39.916	0.690419
58	17	16	44.127	0.690265
59	17	16	48.345	0.690085
60	17	16	52.561	0.690718
61	17	16	56.685	0.690798
62	17	17	0.804	0.690737
63	17	17	5.016	0.690741
64	17	17	9.234	0.690734
65	17	17	13.355	0.690602
66	17	17	17.568	0.690615
67	17	17	21.785	0.690607
68	17	17	25.909	0.690585
69	17	17	30.028	0.690526
70	17	17	34.245	0.690517
71	17	17	38.367	0.69052
72	17	17	42.484	0.690498
73	17	17	46.605	0.690506
74	17	17	50.725	0.690508
75	17	17	54.844	0.690555
76	17	17	59.06	0.690432
77	17	18	3.276	0.690534
78	17	18	7.396	0.690542
79	17	18	11.515	0.690523
80	17	18	15.73	0.690535
81	17	18	19.848	0.690479
82	17	18	23.973	0.690575
83	17	18	28.092	0.690562
84	17	18	32.21	0.690563
85	17	18	36.331	0.69054
86	17	18	40.543	0.690519
87	17	18	44.664	0.6901
88	17	18	48.877	0.690166
89	17	18	52.998	0.690518
90	17	18	57.119	0.690521
91	17	19	1.336	0.690536
92	17	19	5.454	0.690574
93	17	19	9.585	0.690557
94	17	19	13.705	0.690514
95	17	19	17.922	0.690544
96	17	19	22.136	0.690548
97	17	19	26.351	0.690528
98	17	19	30.567	0.690597
99	17	19	34.783	0.690615
100	17	19	38.904	0.690615
101	17	19	43.022	0.690541
102	17	19	47.145	0.690422
103	17	19	51.363	0.690408
104	17	19	55.48	0.69039
105	17	19	59.603	0.690454
106	17	20	3.814	0.690393
107	17	20	8.03	0.690415
108	17	20	12.243	0.690383
109	17	20	16.462	0.690419
110	17	20	20.679	0.690385
111	17	20	24.797	0.69032
112	17	20	28.916	0.690349
113	17	20	33.132	0.690443
114	17	20	37.255	0.690457
115	17	20	41.378	0.690443
116	17	20	45.594	0.690378
117	17	20	49.812	0.690379
118	17	20	54.027	0.690462
119	17	20	58.146	0.690412
120	17	21	2.36	0.690436
121	17	21	6.576	0.690443
122	17	21	10.788	0.690584
123	17	21	14.907	0.690498
124	17	21	19.027	0.69049
125	17	21	23.147	0.690533
126	17	21	27.266	0.690595
127	17	21	31.485	0.690468
128	17	21	35.61	0.690443
129	17	21	39.73	0.690468
130	17	21	43.853	0.690476
131	17	21	48.066	0.690383
132	17	21	52.187	0.690293
133	17	21	56.308	0.6905
134	17	22	0.427	0.690474
135	17	22	4.645	0.690473
136	17	22	8.766	0.690453
137	17	22	12.896	0.690436
138	17	22	17.02	0.690406
139	17	22	21.141	0.690488
140	17	22	25.261	0.690482
141	17	22	29.385	0.690426
142	17	22	33.507	0.690405
143	17	22	37.628	0.690486
144	17	22	41.751	0.690553
145	17	22	45.87	0.690472
146	17	22	50.09	0.690219
147	17	22	54.208	0.69052
148	17	22	58.422	0.690527
149	17	23	2.544	0.69055
150	17	23	6.762	0.690563
151	17	23	10.979	0.690556
152	17	23	15.099	0.69045
153	17	23	19.315	0.690577
154	17	23	23.435	0.690628
155	17	23	27.556	0.690578
156	17	23	31.772	0.690511
157	17	23	35.988	0.690573
158	17	23	40.207	0.690513
159	17	23	44.421	0.690538
160	17	23	48.539	0.690573
161	17	23	52.656	0.690467
162	17	23	56.776	0.690471
163	17	24	0.896	0.690463
164	17	24	5.015	0.690345
165	17	24	9.138	0.690373
166	17	24	13.353	0.690471
167	17	24	17.567	0.690476
168	17	24	21.69	0.690413
169	17	24	25.812	0.690439
170	17	24	29.932	0.690452
171	17	24	34.15	0.690454
172	17	24	38.366	0.690539
173	17	24	42.581	0.690446
174	17	24	46.704	0.690566
175	17	24	50.923	0.690543
176	17	24	55.142	0.690533
177	17	24	59.263	0.690519
178	17	25	3.48	0.69055
179	17	25	7.599	0.690542
180	17	25	11.719	0.690543
181	17	25	15.938	0.690481
182	17	25	20.155	0.690487
183	17	25	24.277	0.690456
184	17	25	28.4	0.690431
185	17	25	32.524	0.690546
186	17	25	36.644	0.690508
187	17	25	40.772	0.690537
188	17	25	44.987	0.690495
189	17	25	49.107	0.690496
190	17	25	53.229	0.690553
191	17	25	57.448	0.690524
192	17	26	1.575	0.690541
193	17	26	5.695	0.690537
194	17	26	9.82	0.69054
195	17	26	13.939	0.690573
196	17	26	18.059	0.690444
197	17	26	22.181	0.690489
198	17	26	26.3	0.69049
199	17	26	30.419	0.690498
200	17	26	34.539	0.690452
201	17	26	38.757	0.690533
202	17	26	42.877	0.690548
203	17	26	46.998	0.690443
204	17	26	51.12	0.690446
205	17	26	55.239	0.69044
206	17	26	59.359	0.690508
207	17	27	3.482	0.690733
208	17	27	7.602	0.690683
209	17	27	11.726	0.690697
210	17	27	15.849	0.690725
211	17	27	20.065	0.690629
212	17	27	24.189	0.690616
213	17	27	28.309	0.69058
214	17	27	32.528	0.690647
215	17	27	36.65	0.690786
216	17	27	40.775	0.69079
217	17	27	44.995	0.690806
218	17	27	49.117	0.690802
219	17	27	53.237	0.690658
220	17	27	57.362	0.690739
221	17	28	1.488	0.690691
222	17	28	5.691	0.690693
223	17	28	9.816	0.690609
224	17	28	13.937	0.690571
225	17	28	18.06	0.690719
226	17	28	22.178	0.690504
227	17	28	26.296	0.690476
228	17	28	30.419	0.690519
229	17	28	34.637	0.690551
230	17	28	38.762	0.69073
231	17	28	42.98	0.690622
232	17	28	47.097	0.690628
233	17	28	51.218	0.69072
234	17	28	55.337	0.69076
235	17	28	59.457	0.690758
236	17	29	3.58	0.690801
237	17	29	7.797	0.69076
238	17	29	11.917	0.690639
239	17	29	16.037	0.690639
240	17	29	20.253	0.690633
241	17	29	24.472	0.690672
242	17	29	28.592	0.690693
243	17	29	32.81	0.690703
244	17	29	37.028	0.690713
245	17	29	41.149	0.690799
246	17	29	45.272	0.690848
247	17	29	49.394	0.690911
248	17	29	53.611	0.690919
249	17	29	57.731	0.690997
250	17	30	1.856	0.690986
251	17	30	5.979	0.691099
252	17	30	10.099	0.69087
253	17	30	14.317	0.690762
254	17	30	18.444	0.690714
255	17	30	22.567	0.690831
256	17	30	26.787	0.690972
257	17	30	30.91	0.691037
258	17	30	35.128	0.690932
259	17	30	39.25	0.691047
260	17	30	43.369	0.691094
261	17	30	47.494	0.691114
262	17	30	51.616	0.691117
263	17	30	55.836	0.69075
264	17	31	0.049	0.690762
265	17	31	4.168	0.690793
266	17	31	8.286	0.690865
267	17	31	12.411	0.690885
268	17	31	16.538	0.69082
269	17	31	20.755	0.690626
270	17	31	24.976	0.690498
271	17	31	29.193	0.690548
272	17	31	33.314	0.690553
273	17	31	37.434	0.690526
274	17	31	41.556	0.690547
275	17	31	45.677	0.69051
276	17	31	49.895	0.690513
277	17	31	54.018	0.690602
278	17	31	58.142	0.690599
279	17	32	2.358	0.690586
280	17	32	6.478	0.690602
281	17	32	10.696	0.690602
282	17	32	14.913	0.690652
283	17	32	19.131	0.69063
284	17	32	23.258	0.69067
285	17	32	27.38	0.690684
286	17	32	31.599	0.69067
287	17	32	35.719	0.690716
288	17	32	39.934	0.690678
289	17	32	44.058	0.690742
290	17	32	48.178	0.690748
291	17	32	52.394	0.690744
292	17	32	56.52	0.690699
293	17	33	0.738	0.690702
294	17	33	4.86	0.69071
295	17	33	9.075	0.690706
296	17	33	13.197	0.690694
297	17	33	17.418	0.690699
298	17	33	21.64	0.690705
299	17	33	25.767	0.690729
300	17	33	29.987	0.690731
301	17	33	34.106	0.690774
302	17	33	38.23	0.6907
303	17	33	42.353	0.690654
304	17	33	46.485	0.690603
305	17	33	50.699	0.690608
306	17	33	54.819	0.690583
307	17	33	59.037	0.690576
308	17	34	3.16	0.690577
309	17	34	7.28	0.690579
310	17	34	11.405	0.690577
311	17	34	15.527	0.690678
312	17	34	19.745	0.690642
313	17	34	23.869	0.690645
314	17	34	27.992	0.690621
315	17	34	32.11	0.690505
316	17	34	36.232	0.690341
317	17	34	40.351	0.690325
318	17	34	44.475	0.690376
319	17	34	48.692	0.690501
320	17	34	52.812	0.690456
321	17	34	56.934	0.690671
322	17	35	1.058	0.690673
323	17	35	5.182	0.690686
324	17	35	9.305	0.690671
325	17	35	13.431	0.690778
326	17	35	17.552	0.690704
327	17	35	21.674	0.690728
328	17	35	25.798	0.690827
329	17	35	30.014	0.690745
330	17	35	34.138	0.690746
331	17	35	38.264	0.690819
332	17	35	42.384	0.690855
333	17	35	46.512	0.690819
334	17	35	50.633	0.690954
335	17	35	54.758	0.690872
336	17	35	58.976	0.690891
337	17	36	3.094	0.690836
338	17	36	7.216	0.690876
339	17	36	11.337	0.69087
340	17	36	15.457	0.690862
341	17	36	19.578	0.690779
342	17	36	23.7	0.690744
343	17	36	27.82	0.690822
344	17	36	31.948	0.69085
345	17	36	36.066	0.690944
346	17	36	40.284	0.690942
347	17	36	44.408	0.690805
348	17	36	48.626	0.690656
349	17	36	52.751	0.690771
350	17	36	56.876	0.69079
351	17	37	1.001	0.690747
352	17	37	5.126	0.690776
353	17	37	9.249	0.690677
354	17	37	13.368	0.69063
355	17	37	17.492	0.690611
356	17	37	21.616	0.690542
357	17	37	25.737	0.690566
358	17	37	29.951	0.690589
359	17	37	34.074	0.690702
360	17	37	38.194	0.690686
361	17	37	42.316	0.69059
362	17	37	46.436	0.69066
363	17	37	50.652	0.690794
364	17	37	54.781	0.690794
365	17	37	58.9	0.690764
366	17	38	3.118	0.690676
367	17	38	7.247	0.69072
368	17	38	11.466	0.690517
369	17	38	15.586	0.690424
370	17	38	19.804	0.690435
371	17	38	23.924	0.6904
372	17	38	28.142	0.690382
373	17	38	32.265	0.690305
374	17	38	36.481	0.690365
375	17	38	40.602	0.690383
376	17	38	44.725	0.690452
377	17	38	48.846	0.690779
378	17	38	52.966	0.690688
379	17	38	57.088	0.690782
380	17	39	1.208	0.690714
381	17	39	5.33	0.690703
382	17	39	9.453	0.690792
383	17	39	13.674	0.690601
384	17	39	17.797	0.690647
385	17	39	21.918	0.690683
386	17	39	26.04	0.690679
387	17	39	30.163	0.690663
388	17	39	34.293	0.690417
389	17	39	38.414	0.690522
390	17	39	42.532	0.690624
391	17	39	46.658	0.690725
392	17	39	50.786	0.690736
393	17	39	54.907	0.690699
394	17	39	59.03	0.690648
395	17	40	3.148	0.690627
396	17	40	7.266	0.690659
397	17	40	11.388	0.690631
398	17	40	15.51	0.690651
399	17	40	19.631	0.690721
400	17	40	23.753	0.690682
401	17	40	27.875	0.690659
402	17	40	31.995	0.690574
403	17	40	36.12	0.690475
404	17	40	40.335	0.690581
405	17	40	44.551	0.690508
406	17	40	48.772	0.69049
407	17	40	52.897	0.690702
408	17	40	57.113	0.69073
409	17	41	1.238	0.690783
410	17	41	5.454	0.690665
411	17	41	9.575	0.690687
412	17	41	13.696	0.690736
413	17	41	17.82	0.690773
414	17	41	22.04	0.690762
415	17	41	26.159	0.690812
416	17	41	30.282	0.690637
417	17	41	34.402	0.690635
418	17	41	38.523	0.690702
419	17	41	42.644	0.690643
420	17	41	46.772	0.690599
421	17	41	50.892	0.690586
422	17	41	55.113	0.690544
423	17	41	59.237	0.690675
424	17	42	3.362	0.690752
425	17	42	7.482	0.690601
426	17	42	11.703	0.690653
427	17	42	15.92	0.69059
428	17	42	20.137	0.690754
429	17	42	24.351	0.69086
430	17	42	28.472	0.690693
431	17	42	32.595	0.690668
432	17	42	36.814	0.690733
433	17	42	41.033	0.690688
434	17	42	45.153	0.69065
435	17	42	49.275	0.690602
436	17	42	53.399	0.690617
437	17	42	57.524	0.690662
438	17	43	1.646	0.69052
439	17	43	5.772	0.690531
440	17	43	9.892	0.690645
441	17	43	14.109	0.690636
442	17	43	18.229	0.69041
443	17	43	22.446	0.690416
444	17	43	26.568	0.690506
445	17	43	30.784	0.690543
446	17	43	35	0.690718
447	17	43	39.12	0.690633
448	17	43	43.241	0.690561
449	17	43	47.359	0.690584
450	17	43	51.481	0.69075
451	17	43	55.605	0.690719
452	17	43	59.727	0.690622
453	17	44	3.851	0.690681
454	17	44	7.973	0.690696
455	17	44	12.093	0.690689
456	17	44	16.214	0.690733
457	17	44	20.336	0.690576
458	17	44	24.553	0.690599
459	17	44	28.68	0.690616
460	17	44	32.801	0.69067
461	17	44	36.923	0.690753
462	17	44	41.139	0.690701
463	17	44	45.358	0.690636
464	17	44	49.478	0.690675
465	17	44	53.691	0.690646
466	17	44	57.811	0.690611
467	17	45	2.025	0.690622
468	17	45	6.244	0.69066
469	17	45	10.462	0.69064
470	17	45	14.586	0.690746
471	17	45	18.707	0.690668
472	17	45	22.832	0.690689
473	17	45	26.951	0.690646
474	17	45	31.17	0.690713
475	17	45	35.293	0.690673
476	17	45	39.414	0.690787
477	17	45	43.537	0.690711
478	17	45	47.755	0.690679
479	17	45	51.878	0.690623
480	17	45	55.998	0.690574
481	17	46	0.118	0.690627
482	17	46	4.333	0.69061
483	17	46	8.45	0.690654
484	17	46	12.573	0.690676
485	17	46	16.696	0.690681
486	17	46	20.914	0.690721
487	17	46	25.049	0.690753
488	17	46	29.17	0.690721
489	17	46	33.386	0.690747
490	17	46	37.596	0.690773
491	17	46	41.713	0.690775
492	17	46	45.835	0.69073
493	17	46	49.953	0.690742
494	17	46	54.172	0.690821
495	17	46	58.294	0.690874
496	17	47	2.414	0.690894
497	17	47	6.627	0.690899
498	17	47	10.749	0.690877
499	17	47	14.872	0.690956
500	17	47	18.992	0.691015
501	17	47	23.21	0.691033
502	17	47	27.328	0.690986
503	17	47	31.447	0.690966
504	17	47	35.664	0.690976
505	17	47	39.787	0.691044
506	17	47	44.004	0.691048
507	17	47	48.125	0.690999
508	17	47	52.245	0.691046
509	17	47	56.462	0.691046
510	17	48	0.679	0.691066
511	17	48	4.895	0.69088
512	17	48	9.018	0.690909
513	17	48	13.234	0.690968
514	17	48	17.357	0.690931
515	17	48	21.574	0.690898
516	17	48	25.699	0.690868
517	17	48	29.915	0.690768
518	17	48	34.132	0.69083
519	17	48	38.252	0.690829
520	17	48	42.371	0.690799
521	17	48	46.49	0.690809
522	17	48	50.609	0.690751
523	17	48	54.827	0.690781
524	17	48	58.949	0.690779
525	17	49	3.167	0.690853
526	17	49	7.291	0.690878
527	17	49	11.412	0.690847
528	17	49	15.53	0.690795
529	17	49	19.651	0.690757
530	17	49	23.77	0.690756
531	17	49	27.987	0.690759
532	17	49	32.109	0.690691
533	17	49	36.231	0.690715
534	17	49	40.354	0.690756
535	17	49	44.568	0.690734
536	17	49	48.688	0.690811
537	17	49	52.905	0.690854
538	17	49	57.029	0.690822
539	17	50	1.149	0.69078
540	17	50	5.27	0.690813
541	17	50	9.399	0.690806
542	17	50	13.617	0.690829
543	17	50	17.831	0.690872
544	17	50	21.952	0.690867
545	17	50	26.071	0.69092
546	17	50	30.288	0.690787
547	17	50	34.505	0.690738
548	17	50	38.721	0.690812
549	17	50	42.842	0.690829
550	17	50	46.967	0.690848
551	17	50	51.086	0.690865
552	17	50	55.304	0.690881
553	17	50	59.523	0.690837
554	17	51	3.65	0.690916
555	17	51	7.768	0.690861
556	17	51	11.903	0.6909
557	17	51	16.12	0.69091
558	17	51	20.239	0.690886
559	17	51	24.358	0.690903
560	17	51	28.574	0.690881
561	17	51	32.788	0.690958
562	17	51	36.908	0.690932
563	17	51	41.126	0.690911
564	17	51	45.247	0.690908
565	17	51	49.373	0.690873
566	17	51	53.592	0.690924
567	17	51	57.809	0.690935
568	17	52	2.026	0.690956
569	17	52	6.242	0.690927
570	17	52	10.36	0.690845
571	17	52	14.48	0.690787
572	17	52	18.698	0.690742
573	17	52	22.825	0.690706
574	17	52	27.037	0.69066
575	17	52	31.158	0.690761
576	17	52	35.278	0.69072
577	17	52	39.496	0.690697
578	17	52	43.617	0.690709
579	17	52	47.739	0.690677
580	17	52	51.858	0.690703
581	17	52	56.073	0.690669
582	17	53	0.287	0.69067
583	17	53	4.504	0.690681
584	17	53	8.72	0.690647
585	17	53	12.842	0.690685
586	17	53	17.057	0.690652
587	17	53	21.179	0.690651
588	17	53	25.396	0.690683
589	17	53	29.613	0.690694
590	17	53	33.828	0.69062
591	17	53	38.045	0.690667
592	17	53	42.168	0.690591
593	17	53	46.38	0.690656
594	17	53	50.501	0.690669
595	17	53	54.624	0.690709
596	17	53	58.745	0.690702
597	17	54	2.867	0.690679
598	17	54	6.988	0.690662
599	17	54	11.11	0.690689
600	17	54	15.325	0.69077
601	17	54	19.445	0.690773
602	17	54	23.564	0.690877
603	17	54	27.688	0.690868
604	17	54	31.811	0.690809
605	17	54	35.93	0.69083
606	17	54	40.053	0.690768
607	17	54	44.18	0.690772
608	17	54	48.3	0.690781
609	17	54	52.515	0.690764
610	17	54	56.637	0.690848
611	17	55	0.758	0.69082
612	17	55	4.88	0.690874
613	17	55	9.002	0.690783
614	17	55	13.131	0.690751
615	17	55	17.255	0.690764
616	17	55	21.374	0.690668
617	17	55	25.592	0.690733
618	17	55	29.811	0.690705
619	17	55	33.934	0.690718
620	17	55	38.153	0.69069
621	17	55	42.275	0.690777
622	17	55	46.4	0.690851
623	17	55	50.519	0.690845
624	17	55	54.64	0.690806
625	17	55	58.763	0.690791
626	17	56	2.887	0.690787
627	17	56	7.009	0.690702
628	17	56	11.131	0.690621
629	17	56	15.255	0.690635
630	17	56	19.471	0.690726
631	17	56	23.595	0.690697
632	17	56	27.814	0.690666
633	17	56	31.937	0.690614
634	17	56	36.063	0.690574
635	17	56	40.281	0.690618
636	17	56	44.5	0.69066
637	17	56	48.715	0.6907
638	17	56	52.929	0.690703
639	17	56	57.05	0.690626
640	17	57	1.169	0.69059
641	17	57	5.29	0.690667
642	17	57	9.413	0.69073
643	17	57	13.535	0.690607
644	17	57	17.654	0.690578
645	17	57	21.778	0.690573
646	17	57	25.899	0.69054
647	17	57	30.022	0.690528
648	17	57	34.148	0.690535
649	17	57	38.27	0.690525
650	17	57	42.393	0.690513
651	17	57	46.513	0.690583
652	17	57	50.633	0.690575
653	17	57	54.851	0.690568
654	17	57	58.972	0.690581
655	17	58	3.191	0.690584
656	17	58	7.314	0.690601
657	17	58	11.435	0.690621
658	17	58	15.556	0.690524
659	17	58	19.677	0.690562
660	17	58	23.893	0.690566
661	17	58	28.112	0.6906
662	17	58	32.331	0.690616
663	17	58	36.451	0.690624
664	17	58	40.669	0.690639
665	17	58	44.789	0.690627
666	17	58	48.909	0.690597
667	17	58	53.032	0.690552
668	17	58	57.158	0.690573
669	17	59	1.283	0.690626
670	17	59	5.407	0.690608
671	17	59	9.531	0.690528
672	17	59	13.658	0.690631
673	17	59	17.782	0.690655
674	17	59	21.902	0.690661
675	17	59	26.12	0.690603
676	17	59	30.336	0.690634
677	17	59	34.456	0.69058
678	17	59	38.578	0.69054
679	17	59	42.707	0.69059
680	17	59	46.92	0.690652
681	17	59	51.041	0.69053
682	17	59	55.258	0.69062
683	17	59	59.383	0.690682
684	18	0	3.502	0.690578
685	18	0	7.625	0.690597
686	18	0	11.744	0.69059
687	18	0	15.961	0.690655
688	18	0	20.176	0.690586
689	18	0	24.3	0.690635
690	18	0	28.518	0.690651
691	18	0	32.731	0.69065
692	18	0	36.946	0.690609
693	18	0	41.163	0.690573
694	18	0	45.375	0.690624
695	18	0	49.497	0.690557
696	18	0	53.715	0.690581
697	18	0	57.835	0.690557
698	18	1	1.959	0.690512
699	18	1	6.178	0.690501
700	18	1	10.394	0.690628
701	18	1	14.514	0.690511
702	18	1	18.73	0.690547
703	18	1	22.854	0.690448
704	18	1	27.07	0.690557
705	18	1	31.192	0.69055
706	18	1	35.412	0.690555
707	18	1	39.534	0.690584
708	18	1	43.655	0.690519
709	18	1	47.777	0.690546
710	18	1	51.899	0.690516
711	18	1	56.115	0.690503
712	18	2	0.236	0.690549
713	18	2	4.373	0.690532
714	18	2	8.591	0.690525
715	18	2	12.808	0.690544
716	18	2	16.927	0.690541
717	18	2	21.047	0.690587
718	18	2	25.165	0.690601
719	18	2	29.383	0.690547
720	18	2	33.602	0.690573
721	18	2	37.724	0.690593
722	18	2	41.843	0.690559
723	18	2	45.964	0.690563
724	18	2	50.083	0.690512
725	18	2	54.206	0.690608
726	18	2	58.328	0.690654
727	18	3	2.45	0.690647
728	18	3	6.576	0.69054
729	18	3	10.697	0.690633
730	18	3	14.916	0.69071
731	18	3	19.04	0.690669
732	18	3	23.169	0.69072
733	18	3	27.387	0.690714
734	18	3	31.507	0.690727
735	18	3	35.632	0.690696
736	18	3	39.756	0.690736
737	18	3	43.877	0.690728
738	18	3	48.094	0.690682
739	18	3	52.215	0.690635
740	18	3	56.334	0.690656
741	18	4	0.461	0.690729
742	18	4	4.585	0.69072
743	18	4	8.703	0.690735
744	18	4	12.832	0.690701
745	18	4	16.957	0.690704
746	18	4	21.078	0.69069
747	18	4	25.2	0.690664
748	18	4	29.321	0.690685
749	18	4	33.442	0.69067
750	18	4	37.565	0.690701
751	18	4	41.692	0.690679
752	18	4	45.813	0.690678
753	18	4	49.933	0.690611
754	18	4	54.058	0.690649
755	18	4	58.18	0.690628
756	18	5	2.399	0.690634
757	18	5	6.611	0.690625
758	18	5	10.733	0.690654
759	18	5	14.853	0.690658
760	18	5	18.973	0.69069
761	18	5	23.101	0.690655
762	18	5	27.223	0.690617
763	18	5	31.34	0.690654
764	18	5	35.558	0.690786
765	18	5	39.684	0.690797
766	18	5	43.806	0.690852
767	18	5	47.925	0.690867
768	18	5	52.046	0.690844
769	18	5	56.171	0.690824
770	18	6	0.295	0.690866
771	18	6	4.421	0.690927
772	18	6	8.638	0.690907
773	18	6	12.761	0.690928
774	18	6	16.978	0.690875
775	18	6	21.099	0.690825
776	18	6	25.219	0.690828
777	18	6	29.438	0.69088
778	18	6	33.557	0.690815
779	18	6	37.775	0.690817
780	18	6	41.994	0.690807
781	18	6	46.211	0.690839
782	18	6	50.428	0.690851
783	18	6	54.646	0.690832
784	18	6	58.864	0.690859
785	18	7	3.079	0.691052
786	18	7	7.231	0.691079
787	18	7	11.351	0.691045
788	18	7	15.569	0.69111
789	18	7	19.69	0.691127
790	18	7	23.906	0.691053
791	18	7	28.038	0.691083
792	18	7	32.158	0.691077
793	18	7	36.281	0.690995
794	18	7	40.497	0.690979
795	18	7	44.621	0.690995
796	18	7	48.741	0.690953
797	18	7	52.86	0.690966
798	18	7	57.079	0.690971
799	18	8	1.2	0.691019
800	18	8	5.415	0.691002
801	18	8	9.533	0.690935
802	18	8	13.75	0.690937
803	18	8	17.965	0.690945
804	18	8	22.184	0.69092
805	18	8	26.304	0.690897
806	18	8	30.428	0.690921
807	18	8	34.548	0.690959
808	18	8	38.67	0.691011
809	18	8	42.795	0.69093
810	18	8	47.01	0.690929
811	18	8	51.132	0.690972
812	18	8	55.349	0.690944
813	18	8	59.469	0.690924
814	18	9	3.592	0.69088
815	18	9	7.715	0.690917
816	18	9	11.836	0.690879
817	18	9	15.959	0.690859
818	18	9	20.078	0.690947
819	18	9	24.199	0.690968
820	18	9	28.319	0.690943
821	18	9	32.443	0.69086
822	18	9	36.562	0.690872
823	18	9	40.683	0.690893
824	18	9	44.809	0.69084
825	18	9	48.93	0.690809
826	18	9	53.051	0.69082
827	18	9	57.269	0.690798
828	18	10	1.39	0.690797
829	18	10	5.51	0.690802
830	18	10	9.633	0.690758
831	18	10	13.752	0.690502
832	18	10	17.964	0.690307
833	18	10	22.083	0.690393
834	18	10	26.206	0.690341
835	18	10	30.333	0.690344
836	18	10	34.454	0.690322
837	18	10	38.668	0.690326
838	18	10	42.88	0.690338
839	18	10	47.098	0.690278
840	18	10	51.22	0.690314
841	18	10	55.341	0.690313
842	18	10	59.468	0.690293
843	18	11	3.685	0.69026
844	18	11	7.905	0.690254
845	18	11	12.034	0.690218
846	18	11	16.253	0.690218
847	18	11	20.372	0.690264
848	18	11	24.494	0.690239
849	18	11	28.616	0.690201
850	18	11	32.737	0.690243
851	18	11	36.858	0.690269
852	18	11	41.075	0.690216
853	18	11	45.292	0.690159
854	18	11	49.416	0.690214
855	18	11	53.634	0.690327
856	18	11	57.757	0.690292
857	18	12	1.877	0.690301
858	18	12	5.999	0.690299
859	18	12	10.126	0.690264
860	18	12	14.25	0.690286
861	18	12	18.372	0.690263
862	18	12	22.499	0.69023
