# Supplementary material for: Design of High-Precision Driving Control System for Charge Management
Source: Sensors (Basel). 2024 Apr 30;24(9):2883. doi: 10.3390/s24092883 (PMC11086223; doi:10.3390/s24092883)
Supplement: Supplementary file 1 [file sensors-24-02883-s001.zip › 10mA/70%/N1 70% 3.026.xlsx]

## Sheet: 20231020110158_data
0	11	2	6.813	0.818952
1	11	2	10.932	0.818968
2	11	2	15.148	0.818917
3	11	2	19.365	0.818916
4	11	2	23.493	0.818886
5	11	2	27.71	0.818844
6	11	2	31.832	0.818843
7	11	2	35.953	0.818834
8	11	2	40.169	0.818727
9	11	2	44.292	0.818803
10	11	2	48.412	0.818815
11	11	2	52.629	0.818803
12	11	2	56.848	0.818728
13	11	3	1.063	0.818787
14	11	3	5.276	0.818812
15	11	3	9.494	0.818878
16	11	3	13.708	0.818883
17	11	3	17.92	0.818942
18	11	3	22.133	0.818895
19	11	3	26.252	0.818869
20	11	3	30.468	0.818813
21	11	3	34.676	0.818738
22	11	3	38.888	0.818653
23	11	3	43.096	0.818711
24	11	3	47.313	0.818722
25	11	3	51.434	0.818779
26	11	3	55.65	0.818772
27	11	3	59.771	0.818758
28	11	4	3.987	0.818763
29	11	4	8.107	0.818595
30	11	4	12.226	0.818633
31	11	4	16.344	0.818715
32	11	4	20.463	0.818716
33	11	4	24.584	0.818699
34	11	4	28.705	0.818783
35	11	4	32.918	0.818729
36	11	4	37.13	0.818707
37	11	4	41.34	0.818741
38	11	4	45.557	0.818678
39	11	4	49.678	0.818868
40	11	4	53.895	0.818872
41	11	4	58.014	0.818728
42	11	5	2.132	0.818724
43	11	5	6.256	0.818663
44	11	5	10.374	0.81866
45	11	5	14.587	0.818655
46	11	5	18.805	0.818604
47	11	5	22.925	0.818546
48	11	5	27.047	0.81854
49	11	5	31.171	0.818679
50	11	5	35.291	0.81877
51	11	5	39.414	0.818803
52	11	5	43.627	0.818792
53	11	5	47.841	0.818877
54	11	5	52.057	0.818904
55	11	5	56.276	0.819002
56	11	6	0.491	0.81901
57	11	6	4.61	0.818913
58	11	6	8.733	0.818866
59	11	6	12.851	0.81892
60	11	6	16.974	0.818828
61	11	6	21.093	0.818798
62	11	6	25.31	0.818929
63	11	6	29.525	0.818776
64	11	6	33.645	0.818796
65	11	6	37.767	0.818788
66	11	6	41.984	0.818784
67	11	6	46.201	0.818861
68	11	6	50.419	0.818863
69	11	6	54.538	0.818859
70	11	6	58.663	0.818839
71	11	7	2.88	0.818832
72	11	7	7.096	0.818866
73	11	7	11.22	0.818937
74	11	7	15.342	0.818922
75	11	7	19.558	0.818921
76	11	7	23.677	0.818874
77	11	7	27.795	0.818841
78	11	7	32.011	0.818839
79	11	7	36.132	0.818777
80	11	7	40.252	0.818891
81	11	7	44.469	0.818901
82	11	7	48.59	0.818864
83	11	7	52.71	0.81891
84	11	7	56.922	0.818817
85	11	8	1.138	0.818797
86	11	8	5.261	0.818817
87	11	8	9.477	0.819004
88	11	8	13.602	0.819029
89	11	8	17.817	0.819065
90	11	8	22.034	0.818981
91	11	8	26.249	0.818938
92	11	8	30.368	0.818992
93	11	8	34.491	0.818946
94	11	8	38.614	0.818949
95	11	8	42.831	0.819084
96	11	8	46.952	0.819139
97	11	8	51.074	0.819136
98	11	8	55.29	0.819134
99	11	8	59.504	0.819032
100	11	9	3.716	0.819047
101	11	9	7.929	0.819111
102	11	9	12.142	0.819117
103	11	9	16.358	0.819107
104	11	9	20.572	0.819085
105	11	9	24.789	0.819182
106	11	9	29.002	0.819311
107	11	9	33.218	0.819245
108	11	9	37.436	0.819274
109	11	9	41.554	0.819305
110	11	9	45.769	0.819249
111	11	9	49.985	0.8191
112	11	9	54.104	0.818992
113	11	9	58.224	0.819087
114	11	10	2.44	0.819002
115	11	10	6.656	0.818889
116	11	10	10.777	0.81896
117	11	10	14.895	0.81903
118	11	10	19.014	0.819075
119	11	10	23.23	0.818953
120	11	10	27.351	0.818804
121	11	10	31.472	0.818921
122	11	10	35.592	0.818944
123	11	10	39.715	0.818902
124	11	10	43.834	0.818855
125	11	10	48.049	0.818794
126	11	10	52.167	0.818668
127	11	10	56.378	0.818791
128	11	11	0.594	0.818724
129	11	11	4.812	0.818527
130	11	11	8.932	0.818486
131	11	11	13.144	0.818504
132	11	11	17.358	0.818534
133	11	11	21.573	0.81862
134	11	11	25.788	0.81868
135	11	11	30.003	0.818731
136	11	11	34.219	0.818732
137	11	11	38.436	0.818793
138	11	11	42.654	0.818885
139	11	11	46.772	0.818761
140	11	11	50.989	0.818693
141	11	11	55.11	0.818708
142	11	11	59.231	0.818537
143	11	12	3.35	0.818552
144	11	12	7.469	0.818509
145	11	12	11.587	0.818474
146	11	12	15.711	0.81851
147	11	12	19.832	0.818708
148	11	12	23.957	0.818805
149	11	12	28.174	0.818776
150	11	12	32.293	0.818764
151	11	12	36.412	0.818747
152	11	12	40.532	0.818771
153	11	12	44.658	0.818747
154	11	12	48.875	0.818819
155	11	12	53.091	0.818828
156	11	12	57.308	0.81883
157	11	13	1.525	0.818887
158	11	13	5.74	0.818811
159	11	13	9.955	0.81876
160	11	13	14.17	0.818809
161	11	13	18.288	0.818808
162	11	13	22.409	0.818807
163	11	13	26.527	0.818704
164	11	13	30.648	0.81869
165	11	13	34.77	0.818604
166	11	13	38.984	0.818592
167	11	13	43.203	0.818629
168	11	13	47.324	0.818686
169	11	13	51.538	0.818611
170	11	13	55.657	0.818647
171	11	13	59.875	0.81867
172	11	14	3.998	0.818583
173	11	14	8.132	0.818594
174	11	14	12.346	0.8186
175	11	14	16.56	0.818678
176	11	14	20.774	0.818554
177	11	14	24.893	0.818638
178	11	14	29.108	0.818612
179	11	14	33.228	0.818589
180	11	14	37.443	0.818541
181	11	14	41.564	0.818505
182	11	14	45.684	0.818591
183	11	14	49.9	0.81856
184	11	14	54.024	0.818518
185	11	14	58.241	0.818544
186	11	15	2.455	0.818646
187	11	15	6.578	0.818606
188	11	15	10.702	0.818739
189	11	15	14.92	0.818716
190	11	15	19.135	0.818746
191	11	15	23.352	0.818836
192	11	15	27.471	0.818758
193	11	15	31.589	0.818732
194	11	15	35.806	0.818704
195	11	15	40.02	0.818607
196	11	15	44.139	0.818747
197	11	15	48.264	0.81872
198	11	15	52.39	0.818828
199	11	15	56.607	0.818735
200	11	16	0.729	0.81859
201	11	16	4.944	0.818504
202	11	16	9.062	0.818571
203	11	16	13.184	0.818561
204	11	16	17.302	0.818538
205	11	16	21.519	0.818514
206	11	16	25.639	0.818517
207	11	16	29.762	0.818515
208	11	16	33.881	0.818357
209	11	16	38.001	0.818349
210	11	16	42.218	0.818346
211	11	16	46.338	0.818441
212	11	16	50.553	0.818509
213	11	16	54.768	0.818559
214	11	16	58.896	0.818527
215	11	17	3.016	0.818455
216	11	17	7.231	0.818518
217	11	17	11.447	0.818409
218	11	17	15.661	0.818482
219	11	17	19.878	0.81849
220	11	17	24.093	0.818387
221	11	17	28.31	0.818319
222	11	17	32.43	0.818329
223	11	17	36.646	0.818355
224	11	17	40.765	0.818431
225	11	17	44.886	0.81825
226	11	17	49.104	0.818393
227	11	17	53.225	0.818499
228	11	17	57.346	0.818515
229	11	18	1.465	0.818486
230	11	18	5.587	0.818373
231	11	18	9.804	0.818397
232	11	18	13.922	0.818284
233	11	18	18.14	0.818315
234	11	18	22.358	0.818438
235	11	18	26.483	0.818487
236	11	18	30.607	0.81844
237	11	18	34.727	0.81846
238	11	18	38.94	0.818578
239	11	18	43.157	0.818444
240	11	18	47.276	0.818371
241	11	18	51.492	0.818357
242	11	18	55.71	0.818354
243	11	18	59.922	0.81832
244	11	19	4.14	0.818297
245	11	19	8.261	0.818251
246	11	19	12.382	0.818259
247	11	19	16.508	0.818166
248	11	19	20.629	0.818173
249	11	19	24.754	0.818157
250	11	19	28.969	0.818155
251	11	19	33.088	0.818033
252	11	19	37.208	0.818049
253	11	19	41.33	0.818105
254	11	19	45.448	0.818128
255	11	19	49.567	0.8182
256	11	19	53.693	0.818159
257	11	19	57.817	0.81816
258	11	20	1.937	0.818257
259	11	20	6.056	0.818319
260	11	20	10.177	0.818318
261	11	20	14.296	0.818346
262	11	20	18.512	0.818247
263	11	20	22.633	0.818291
264	11	20	26.848	0.818455
265	11	20	30.966	0.818473
266	11	20	35.098	0.818376
267	11	20	39.316	0.818331
268	11	20	43.441	0.818371
269	11	20	47.562	0.818394
270	11	20	51.683	0.81849
271	11	20	55.802	0.818456
272	11	20	59.924	0.818522
273	11	21	4.046	0.818515
274	11	21	8.167	0.818537
275	11	21	12.382	0.818629
276	11	21	16.5	0.818592
277	11	21	20.623	0.81871
278	11	21	24.744	0.818658
279	11	21	28.864	0.818558
280	11	21	32.985	0.818558
281	11	21	37.111	0.818436
282	11	21	41.23	0.818394
283	11	21	45.35	0.818235
284	11	21	49.567	0.818466
285	11	21	53.783	0.818447
286	11	21	57.901	0.818537
287	11	22	2.116	0.818441
288	11	22	6.33	0.818488
289	11	22	10.448	0.818441
290	11	22	14.665	0.818332
291	11	22	18.787	0.818423
292	11	22	23.002	0.818503
293	11	22	27.217	0.818481
294	11	22	31.336	0.818486
295	11	22	35.552	0.818303
296	11	22	39.672	0.818169
297	11	22	43.887	0.818184
298	11	22	48.103	0.818352
299	11	22	52.222	0.818303
300	11	22	56.439	0.818418
301	11	23	0.564	0.818371
302	11	23	4.777	0.818289
303	11	23	8.994	0.818253
304	11	23	13.113	0.818285
305	11	23	17.331	0.818259
306	11	23	21.449	0.818273
307	11	23	25.568	0.818335
308	11	23	29.689	0.818387
309	11	23	33.906	0.818447
310	11	23	38.124	0.818491
311	11	23	42.335	0.818487
312	11	23	46.458	0.81856
313	11	23	50.581	0.81852
314	11	23	54.707	0.818543
315	11	23	58.919	0.818581
316	11	24	3.134	0.818651
317	11	24	7.348	0.818675
318	11	24	11.468	0.818736
319	11	24	15.589	0.818682
320	11	24	19.708	0.818728
321	11	24	23.828	0.818669
322	11	24	27.952	0.818553
323	11	24	32.07	0.818554
324	11	24	36.289	0.818434
325	11	24	40.408	0.818393
326	11	24	44.62	0.818369
327	11	24	48.838	0.818439
328	11	24	52.963	0.818473
329	11	24	57.083	0.818356
330	11	25	1.299	0.818378
331	11	25	5.417	0.818422
332	11	25	9.536	0.818371
333	11	25	13.754	0.818413
334	11	25	17.879	0.818396
335	11	25	21.999	0.818388
336	11	25	26.218	0.818387
337	11	25	30.337	0.818434
338	11	25	34.455	0.818381
339	11	25	38.574	0.818426
340	11	25	42.792	0.818431
341	11	25	47.007	0.818507
342	11	25	51.125	0.8184
343	11	25	55.339	0.818438
344	11	25	59.556	0.818466
345	11	26	3.676	0.818364
346	11	26	7.89	0.818449
347	11	26	12.013	0.818494
348	11	26	16.135	0.818527
349	11	26	20.256	0.818641
350	11	26	24.469	0.81864
351	11	26	28.683	0.818592
352	11	26	32.803	0.818684
353	11	26	36.924	0.818646
354	11	26	41.136	0.818592
355	11	26	45.256	0.818487
356	11	26	49.375	0.818496
357	11	26	53.587	0.818543
358	11	26	57.802	0.818537
359	11	27	2.019	0.818553
360	11	27	6.235	0.818531
361	11	27	10.445	0.818638
362	11	27	14.661	0.818639
363	11	27	18.877	0.818554
364	11	27	22.995	0.818496
365	11	27	27.113	0.818501
366	11	27	31.327	0.818538
367	11	27	35.54	0.818577
368	11	27	39.756	0.818638
369	11	27	43.874	0.81857
370	11	27	47.995	0.818587
371	11	27	52.211	0.818616
372	11	27	56.429	0.818623
373	11	28	0.548	0.818767
374	11	28	4.763	0.818785
375	11	28	8.883	0.818739
376	11	28	13.004	0.818694
377	11	28	17.125	0.818651
378	11	28	21.246	0.818655
379	11	28	25.366	0.818554
380	11	28	29.578	0.818593
381	11	28	33.795	0.818435
382	11	28	38.011	0.818364
383	11	28	42.224	0.818478
384	11	28	46.343	0.818463
385	11	28	50.55	0.818457
386	11	28	54.762	0.81848
387	11	28	58.974	0.818541
388	11	29	3.188	0.818425
389	11	29	7.402	0.818627
390	11	29	11.52	0.818503
391	11	29	15.638	0.81856
392	11	29	19.855	0.818653
393	11	29	23.974	0.81848
394	11	29	28.19	0.818387
395	11	29	32.405	0.81849
396	11	29	36.524	0.818382
397	11	29	40.738	0.818413
398	11	29	44.858	0.818421
399	11	29	49.076	0.818458
400	11	29	53.195	0.818429
401	11	29	57.315	0.81849
402	11	30	1.53	0.818525
403	11	30	5.746	0.818497
404	11	30	9.867	0.818423
405	11	30	13.985	0.818625
406	11	30	18.2	0.818545
407	11	30	22.414	0.818561
408	11	30	26.534	0.818621
409	11	30	30.75	0.818555
410	11	30	34.872	0.818663
411	11	30	39.084	0.818683
412	11	30	43.206	0.818523
413	11	30	47.423	0.81855
414	11	30	51.542	0.818534
415	11	30	55.662	0.818564
416	11	30	59.781	0.818638
417	11	31	3.904	0.818635
418	11	31	8.121	0.818625
419	11	31	12.245	0.81861
420	11	31	16.363	0.818602
421	11	31	20.58	0.818594
422	11	31	24.792	0.818507
423	11	31	29.01	0.818466
424	11	31	33.129	0.818552
425	11	31	37.341	0.818489
426	11	31	41.46	0.818505
427	11	31	45.678	0.818511
428	11	31	49.796	0.818608
429	11	31	53.917	0.818543
430	11	31	58.035	0.81857
431	11	32	2.156	0.818602
432	11	32	6.28	0.818642
433	11	32	10.398	0.818738
434	11	32	14.517	0.818769
435	11	32	18.637	0.81877
436	11	32	22.852	0.818742
437	11	32	26.973	0.818772
438	11	32	31.093	0.818733
439	11	32	35.304	0.818732
440	11	32	39.425	0.81866
441	11	32	43.641	0.818688
442	11	32	47.764	0.818767
443	11	32	51.887	0.818801
444	11	32	56.1	0.818746
445	11	33	0.311	0.81892
446	11	33	4.524	0.818949
447	11	33	8.74	0.818796
448	11	33	12.956	0.818778
449	11	33	17.17	0.81871
450	11	33	21.384	0.818763
451	11	33	25.598	0.818803
452	11	33	29.81	0.818779
453	11	33	33.931	0.81875
454	11	33	38.149	0.818686
455	11	33	42.365	0.81869
456	11	33	46.58	0.818609
457	11	33	50.701	0.818649
458	11	33	54.824	0.818722
459	11	33	59.041	0.818782
460	11	34	3.254	0.818748
461	11	34	7.372	0.818778
462	11	34	11.587	0.818856
463	11	34	15.706	0.818858
464	11	34	19.921	0.818902
465	11	34	24.04	0.818823
466	11	34	28.161	0.818576
467	11	34	32.281	0.818644
468	11	34	36.4	0.818628
469	11	34	40.617	0.818703
470	11	34	44.834	0.818791
471	11	34	49.05	0.818729
472	11	34	53.265	0.818671
473	11	34	57.481	0.818605
474	11	35	1.697	0.818486
475	11	35	5.913	0.818511
476	11	35	10.033	0.818604
477	11	35	14.24	0.818786
478	11	35	18.359	0.818886
479	11	35	22.577	0.818885
480	11	35	26.697	0.818878
481	11	35	30.817	0.818913
482	11	35	35.027	0.818831
483	11	35	39.237	0.818816
484	11	35	43.361	0.818862
485	11	35	47.479	0.818898
486	11	35	51.692	0.818841
487	11	35	55.813	0.818975
488	11	36	0.032	0.819013
489	11	36	4.151	0.819033
490	11	36	8.269	0.819014
491	11	36	12.391	0.818996
492	11	36	16.51	0.819
493	11	36	20.727	0.818998
494	11	36	24.845	0.819038
495	11	36	28.968	0.818989
496	11	36	33.185	0.818951
497	11	36	37.399	0.818949
498	11	36	41.518	0.819003
499	11	36	45.734	0.819037
500	11	36	49.95	0.818918
501	11	36	54.166	0.818875
502	11	36	58.38	0.818889
503	11	37	2.499	0.818973
504	11	37	6.713	0.818944
505	11	37	10.931	0.818986
506	11	37	15.149	0.819068
507	11	37	19.269	0.819048
508	11	37	23.486	0.819016
509	11	37	27.608	0.818936
510	11	37	31.727	0.818878
511	11	37	35.943	0.81894
512	11	37	40.156	0.818957
513	11	37	44.275	0.818945
514	11	37	48.492	0.818979
515	11	37	52.707	0.819012
516	11	37	56.828	0.818936
517	11	38	1.046	0.81885
518	11	38	5.264	0.818924
519	11	38	9.479	0.818947
520	11	38	13.602	0.818924
521	11	38	17.721	0.818966
522	11	38	21.839	0.819027
523	11	38	25.957	0.819026
524	11	38	30.172	0.818939
525	11	38	34.389	0.818948
526	11	38	38.507	0.818999
527	11	38	42.626	0.819021
528	11	38	46.844	0.819
529	11	38	51.06	0.819005
530	11	38	55.18	0.819044
531	11	38	59.301	0.819158
532	11	39	3.419	0.819099
533	11	39	7.537	0.81901
534	11	39	11.755	0.819151
535	11	39	15.936	0.81909
536	11	39	20.153	0.819031
537	11	39	24.366	0.819094
538	11	39	28.58	0.818976
539	11	39	32.792	0.81903
540	11	39	36.911	0.81898
541	11	39	41.127	0.818904
542	11	39	45.246	0.818948
543	11	39	49.364	0.81893
544	11	39	53.581	0.818979
545	11	39	57.701	0.818924
546	11	40	1.82	0.818961
547	11	40	5.94	0.818963
548	11	40	10.155	0.818983
549	11	40	14.371	0.81887
550	11	40	18.491	0.818918
551	11	40	22.611	0.818964
552	11	40	26.732	0.818929
553	11	40	30.853	0.818925
554	11	40	34.976	0.818956
555	11	40	39.095	0.818952
556	11	40	43.31	0.818858
557	11	40	47.432	0.818865
558	11	40	51.649	0.81893
559	11	40	55.771	0.818821
560	11	40	59.89	0.818784
561	11	41	4.105	0.818846
562	11	41	8.312	0.81886
563	11	41	12.529	0.818972
564	11	41	16.648	0.818984
565	11	41	20.863	0.819008
566	11	41	25.08	0.818854
567	11	41	29.198	0.818832
568	11	41	33.413	0.818879
569	11	41	37.625	0.818756
570	11	41	41.742	0.818866
571	11	41	45.863	0.81886
572	11	41	49.981	0.81888
573	11	41	54.198	0.818757
574	11	41	58.316	0.818692
575	11	42	2.529	0.818709
576	11	42	6.747	0.818769
577	11	42	10.869	0.818689
578	11	42	15.086	0.818629
579	11	42	19.301	0.818663
580	11	42	23.419	0.818561
581	11	42	27.636	0.818653
582	11	42	31.849	0.818631
583	11	42	36.067	0.81867
584	11	42	40.187	0.818697
585	11	42	44.307	0.818648
586	11	42	48.427	0.81878
587	11	42	52.638	0.818784
588	11	42	56.855	0.818927
589	11	43	1.067	0.818814
590	11	43	5.277	0.81888
591	11	43	9.494	0.81899
592	11	43	13.62	0.819091
593	11	43	17.739	0.819036
594	11	43	21.954	0.818925
595	11	43	26.167	0.819009
596	11	43	30.382	0.818949
597	11	43	34.501	0.818765
598	11	43	38.63	0.818728
599	11	43	42.847	0.818757
600	11	43	46.967	0.818767
601	11	43	51.088	0.818732
602	11	43	55.206	0.818742
603	11	43	59.331	0.818774
604	11	44	3.546	0.818833
605	11	44	7.664	0.818937
606	11	44	11.783	0.818983
607	11	44	15.903	0.818944
608	11	44	20.118	0.818884
609	11	44	24.334	0.818937
610	11	44	28.454	0.818876
611	11	44	32.672	0.818835
612	11	44	36.888	0.818919
613	11	44	41.008	0.818965
614	11	44	45.128	0.819034
615	11	44	49.247	0.818928
616	11	44	53.366	0.819031
617	11	44	57.582	0.819022
618	11	45	1.799	0.819029
619	11	45	6.014	0.818984
620	11	45	10.231	0.818897
621	11	45	14.351	0.818991
622	11	45	18.476	0.81907
623	11	45	22.694	0.819132
624	11	45	26.815	0.819034
625	11	45	31.029	0.819011
626	11	45	35.15	0.818984
627	11	45	39.271	0.818983
628	11	45	43.396	0.819058
629	11	45	47.515	0.819051
630	11	45	51.641	0.819013
631	11	45	55.854	0.819038
632	11	45	59.977	0.818969
633	11	46	4.192	0.818912
634	11	46	8.313	0.818878
635	11	46	12.434	0.8189
636	11	46	16.651	0.818777
637	11	46	20.869	0.81873
638	11	46	24.992	0.818724
639	11	46	29.207	0.81868
640	11	46	33.422	0.818647
641	11	46	37.54	0.818688
642	11	46	41.759	0.818736
643	11	46	45.88	0.81869
644	11	46	50.001	0.818656
645	11	46	54.218	0.818721
646	11	46	58.341	0.818725
647	11	47	2.554	0.8186
648	11	47	6.674	0.818627
649	11	47	10.796	0.818643
650	11	47	15.011	0.818673
651	11	47	19.134	0.818639
652	11	47	23.254	0.818627
653	11	47	27.47	0.818538
654	11	47	31.683	0.81862
655	11	47	35.896	0.818681
656	11	47	40.106	0.818764
657	11	47	44.322	0.818775
658	11	47	48.537	0.818768
659	11	47	52.748	0.818773
660	11	47	56.866	0.818711
661	11	48	1.082	0.818707
662	11	48	5.296	0.818703
663	11	48	9.513	0.818684
664	11	48	13.728	0.818637
665	11	48	17.944	0.818608
666	11	48	22.064	0.818713
667	11	48	26.183	0.818603
668	11	48	30.302	0.818646
669	11	48	34.518	0.818472
670	11	48	38.636	0.818457
671	11	48	42.854	0.818518
672	11	48	47.071	0.818533
673	11	48	51.192	0.818646
674	11	48	55.31	0.818698
675	11	48	59.526	0.818668
676	11	49	3.741	0.818626
677	11	49	7.863	0.818637
678	11	49	11.984	0.818635
679	11	49	16.199	0.818694
680	11	49	20.318	0.81863
681	11	49	24.536	0.818534
682	11	49	28.753	0.818535
683	11	49	32.968	0.818503
684	11	49	37.183	0.818635
685	11	49	41.397	0.818658
686	11	49	45.518	0.818597
687	11	49	49.736	0.81864
688	11	49	53.946	0.818639
689	11	49	58.066	0.818617
690	11	50	2.282	0.818705
691	11	50	6.496	0.818625
692	11	50	10.711	0.818716
693	11	50	14.928	0.81871
694	11	50	19.145	0.818686
695	11	50	23.358	0.818613
696	11	50	27.573	0.818623
697	11	50	31.695	0.818696
698	11	50	35.912	0.818627
699	11	50	40.032	0.818581
700	11	50	44.248	0.818575
701	11	50	48.367	0.818649
702	11	50	52.583	0.818655
703	11	50	56.796	0.818679
704	11	51	1.009	0.818727
705	11	51	5.13	0.818581
706	11	51	9.346	0.818602
707	11	51	13.561	0.818547
708	11	51	17.778	0.818519
709	11	51	21.897	0.818535
710	11	51	26.115	0.818494
711	11	51	30.332	0.818435
712	11	51	34.456	0.818484
713	11	51	38.669	0.818359
714	11	51	42.789	0.818386
715	11	51	47.006	0.818356
716	11	51	51.126	0.818323
717	11	51	55.336	0.818445
718	11	51	59.454	0.818547
719	11	52	3.666	0.818667
720	11	52	7.881	0.818682
721	11	52	12.095	0.818532
722	11	52	16.305	0.818529
723	11	52	20.515	0.818494
724	11	52	24.729	0.818373
725	11	52	28.945	0.81851
726	11	52	33.162	0.818516
727	11	52	37.379	0.818504
728	11	52	41.595	0.81859
729	11	52	45.76	0.818597
730	11	52	49.973	0.818539
731	11	52	54.095	0.818669
732	11	52	58.214	0.818524
733	11	53	2.332	0.818503
734	11	53	6.55	0.818446
735	11	53	10.766	0.81846
736	11	53	14.888	0.81837
737	11	53	19.008	0.818295
738	11	53	23.131	0.818264
739	11	53	27.25	0.818133
740	11	53	31.463	0.818108
741	11	53	35.584	0.818202
742	11	53	39.703	0.818204
743	11	53	43.823	0.818401
744	11	53	47.943	0.818161
745	11	53	52.065	0.818128
746	11	53	56.278	0.818198
747	11	54	0.494	0.818175
748	11	54	4.705	0.81826
749	11	54	8.918	0.818263
750	11	54	13.04	0.818327
751	11	54	17.256	0.81835
752	11	54	21.468	0.818329
753	11	54	25.685	0.818341
754	11	54	29.895	0.818574
755	11	54	34.108	0.818712
756	11	54	38.228	0.818542
757	11	54	42.348	0.818554
758	11	54	46.466	0.818452
759	11	54	50.587	0.818572
760	11	54	54.708	0.818573
761	11	54	58.92	0.81856
762	11	55	3.135	0.81845
763	11	55	7.345	0.818456
764	11	55	11.465	0.818386
765	11	55	15.583	0.818433
766	11	55	19.701	0.818539
767	11	55	23.915	0.818533
768	11	55	28.035	0.818598
769	11	55	32.248	0.818685
770	11	55	36.461	0.81871
771	11	55	40.672	0.818559
772	11	55	44.79	0.818564
773	11	55	49.005	0.81866
774	11	55	53.124	0.818696
775	11	55	57.245	0.81873
776	11	56	1.462	0.818548
777	11	56	5.678	0.818566
778	11	56	9.895	0.818545
779	11	56	14.112	0.818508
780	11	56	18.325	0.818666
781	11	56	22.541	0.8187
782	11	56	26.66	0.81854
783	11	56	30.876	0.818605
784	11	56	35.088	0.818631
785	11	56	39.304	0.818633
786	11	56	43.516	0.818575
787	11	56	47.726	0.818608
788	11	56	51.938	0.818601
789	11	56	56.148	0.818713
790	11	57	0.362	0.818579
791	11	57	4.568	0.81859
792	11	57	8.778	0.818662
793	11	57	12.984	0.818706
794	11	57	17.194	0.818745
795	11	57	21.409	0.818756
796	11	57	25.528	0.818677
797	11	57	29.736	0.818662
798	11	57	33.95	0.818621
799	11	57	38.165	0.81863
800	11	57	42.379	0.818525
801	11	57	46.499	0.818481
802	11	57	50.709	0.818685
803	11	57	54.921	0.818785
804	11	57	59.134	0.818774
805	11	58	3.349	0.818751
806	11	58	7.561	0.818779
807	11	58	11.68	0.818828
808	11	58	15.798	0.818853
809	11	58	20.008	0.818816
810	11	58	24.223	0.818855
811	11	58	28.436	0.818927
812	11	58	32.654	0.819005
813	11	58	36.796	0.818914
814	11	58	40.992	0.818934
815	11	58	45.209	0.818967
816	11	58	49.423	0.818994
817	11	58	53.639	0.818946
818	11	58	57.757	0.818901
819	11	59	1.972	0.818948
820	11	59	6.091	0.818862
821	11	59	10.21	0.818914
822	11	59	14.331	0.818803
823	11	59	18.547	0.818806
824	11	59	22.766	0.818876
825	11	59	26.888	0.818897
826	11	59	31.008	0.818884
827	11	59	35.223	0.818861
828	11	59	39.345	0.818844
829	11	59	43.467	0.818738
830	11	59	47.597	0.818763
831	11	59	51.716	0.818841
832	11	59	55.838	0.818891
833	12	0	0.057	0.818907
834	12	0	4.175	0.819024
835	12	0	8.3	0.819054
836	12	0	12.42	0.819064
837	12	0	16.543	0.81904
838	12	0	20.664	0.819136
839	12	0	24.882	0.819191
840	12	0	29.003	0.819182
841	12	0	33.121	0.819182
842	12	0	37.243	0.819082
843	12	0	41.458	0.819146
844	12	0	45.676	0.819236
845	12	0	49.798	0.819188
846	12	0	53.92	0.819196
847	12	0	58.039	0.81918
848	12	1	2.159	0.819301
849	12	1	6.376	0.819276
850	12	1	10.494	0.819169
851	12	1	14.617	0.819109
852	12	1	18.832	0.819126
853	12	1	22.953	0.819131
854	12	1	27.075	0.819183
855	12	1	31.194	0.819194
856	12	1	35.412	0.819182
857	12	1	39.629	0.81911
858	12	1	43.843	0.819206
859	12	1	48.06	0.819252
860	12	1	52.279	0.819271
861	12	1	56.398	0.819205
862	12	2	0.517	0.819237
863	12	2	4.732	0.819404
864	12	2	8.85	0.819495
865	12	2	12.972	0.819429
866	12	2	17.189	0.819387
867	12	2	21.306	0.81952
868	12	2	25.518	0.819403
869	12	2	29.729	0.819525
870	12	2	33.847	0.819369
871	12	2	37.965	0.819508
872	12	2	42.183	0.819514
873	12	2	46.305	0.819509
874	12	2	50.517	0.819488
875	12	2	54.734	0.819559
876	12	2	58.951	0.819568
877	12	3	3.167	0.819671
878	12	3	7.381	0.819647
879	12	3	11.506	0.819631
880	12	3	15.632	0.819591
881	12	3	19.751	0.819619
882	12	3	23.88	0.819494
883	12	3	28.001	0.819504
884	12	3	32.216	0.819691
885	12	3	36.338	0.819579
886	12	3	40.555	0.819581
887	12	3	44.679	0.819562
888	12	3	48.798	0.819611
889	12	3	53.014	0.819735
890	12	3	57.135	0.819685
891	12	4	1.352	0.819687
892	12	4	5.472	0.81965
893	12	4	9.688	0.819699
894	12	4	13.809	0.819705
895	12	4	18.024	0.819628
896	12	4	22.24	0.819532
897	12	4	26.364	0.819487
898	12	4	30.485	0.819605
899	12	4	34.606	0.819599
900	12	4	38.823	0.819714
901	12	4	42.943	0.819686
902	12	4	47.161	0.819569
903	12	4	51.375	0.819534
904	12	4	55.591	0.819512
905	12	4	59.808	0.819564
906	12	5	3.933	0.81965
907	12	5	8.15	0.819672
908	12	5	12.367	0.819534
909	12	5	16.586	0.819573
910	12	5	20.801	0.819485
911	12	5	25.016	0.819569
912	12	5	29.136	0.819535
913	12	5	33.256	0.819507
914	12	5	37.471	0.819529
915	12	5	41.59	0.819406
916	12	5	45.708	0.819463
917	12	5	49.927	0.819478
918	12	5	54.046	0.81947
919	12	5	58.167	0.819466
920	12	6	2.288	0.819388
921	12	6	6.407	0.819443
922	12	6	10.621	0.819495
923	12	6	14.744	0.819456
924	12	6	18.96	0.819514
925	12	6	23.177	0.819595
926	12	6	27.295	0.819497
927	12	6	31.416	0.819649
928	12	6	35.537	0.819623
929	12	6	39.658	0.819651
930	12	6	43.779	0.819523
931	12	6	47.995	0.819558
932	12	6	52.212	0.819514
933	12	6	56.431	0.819517
934	12	7	0.552	0.819625
935	12	7	4.678	0.819561
936	12	7	8.893	0.819577
937	12	7	13.109	0.819485
938	12	7	17.228	0.819444
939	12	7	21.447	0.819356
940	12	7	25.665	0.819454
941	12	7	29.783	0.819431
942	12	7	34	0.819339
943	12	7	38.215	0.819371
944	12	7	42.333	0.819501
945	12	7	46.451	0.819412
946	12	7	50.572	0.819426
947	12	7	54.786	0.819464
948	12	7	59.004	0.819537
949	12	8	3.126	0.819557
950	12	8	7.248	0.819399
951	12	8	11.369	0.819367
952	12	8	15.489	0.819367
953	12	8	19.706	0.819298
954	12	8	23.923	0.819375
955	12	8	28.046	0.819327
956	12	8	32.167	0.81935
957	12	8	36.288	0.819389
958	12	8	40.41	0.819355
959	12	8	44.628	0.819102
960	12	8	48.847	0.819118
961	12	8	53.066	0.81901
962	12	8	57.284	0.818779
963	12	9	1.406	0.818826
964	12	9	5.527	0.819173
965	12	9	9.649	0.819236
966	12	9	13.772	0.819285
967	12	9	17.895	0.819304
968	12	9	22.112	0.819293
969	12	9	26.33	0.819284
970	12	9	30.449	0.819344
971	12	9	34.567	0.819294
972	12	9	38.785	0.819346
973	12	9	43.002	0.819402
974	12	9	47.22	0.819297
975	12	9	51.439	0.819287
976	12	9	55.657	0.81928
977	12	9	59.873	0.819353
978	12	10	3.994	0.819304
979	12	10	8.113	0.819289
980	12	10	12.329	0.819205
981	12	10	16.547	0.819228
982	12	10	20.67	0.81926
983	12	10	24.791	0.819333
984	12	10	28.911	0.819411
985	12	10	33.034	0.819284
986	12	10	37.154	0.819345
987	12	10	41.371	0.819289
988	12	10	45.587	0.819393
989	12	10	49.705	0.819369
990	12	10	53.917	0.819412
991	12	10	58.04	0.819341
992	12	11	2.257	0.819285
993	12	11	6.379	0.819417
994	12	11	10.595	0.819475
995	12	11	14.812	0.81955
996	12	11	18.934	0.819572
997	12	11	23.058	0.819492
998	12	11	27.177	0.819328
999	12	11	31.393	0.819459
1000	12	11	35.611	0.819453
1001	12	11	39.734	0.81943
1002	12	11	43.856	0.81945
1003	12	11	47.974	0.819353
1004	12	11	52.189	0.819446
1005	12	11	56.309	0.819413
1006	12	12	0.525	0.819366
1007	12	12	4.645	0.819444
1008	12	12	8.861	0.819491
1009	12	12	13.075	0.819421
1010	12	12	17.2	0.819485
1011	12	12	21.319	0.819521
1012	12	12	25.442	0.819487
1013	12	12	29.564	0.819382
1014	12	12	33.781	0.819368
1015	12	12	37.999	0.819368
1016	12	12	42.124	0.819433
1017	12	12	46.342	0.819463
1018	12	12	50.461	0.819461
1019	12	12	54.676	0.819487
1020	12	12	58.795	0.819449
1021	12	13	3.011	0.819252
1022	12	13	7.228	0.819177
1023	12	13	11.35	0.81934
1024	12	13	15.565	0.81943
1025	12	13	19.687	0.819597
1026	12	13	23.904	0.819429
1027	12	13	28.026	0.819341
1028	12	13	32.144	0.819347
1029	12	13	36.265	0.819318
1030	12	13	40.417	0.819356
1031	12	13	44.632	0.81942
1032	12	13	48.846	0.819575
1033	12	13	53.057	0.819664
1034	12	13	57.179	0.819683
1035	12	14	1.395	0.81981
1036	12	14	5.517	0.819881
1037	12	14	9.664	0.819835
1038	12	14	13.783	0.819719
1039	12	14	17.998	0.819705
1040	12	14	22.119	0.819596
1041	12	14	26.336	0.819574
1042	12	14	30.457	0.819663
1043	12	14	34.576	0.81957
1044	12	14	38.794	0.819678
1045	12	14	43.012	0.819668
1046	12	14	47.132	0.819615
1047	12	14	51.35	0.819549
1048	12	14	55.472	0.819579
1049	12	14	59.595	0.8196
1050	12	15	3.716	0.81954
1051	12	15	7.934	0.81943
1052	12	15	12.152	0.819471
1053	12	15	16.367	0.819447
1054	12	15	20.583	0.819479
1055	12	15	24.799	0.819538
1056	12	15	28.919	0.819618
1057	12	15	33.038	0.819681
1058	12	15	37.253	0.819642
1059	12	15	41.372	0.819755
1060	12	15	45.59	0.819729
1061	12	15	49.712	0.819614
1062	12	15	53.833	0.819653
1063	12	15	58.048	0.819685
1064	12	16	2.265	0.819633
1065	12	16	6.385	0.819452
1066	12	16	10.502	0.819492
1067	12	16	14.717	0.819486
1068	12	16	18.841	0.81952
1069	12	16	22.96	0.819591
1070	12	16	27.178	0.819704
1071	12	16	31.296	0.819694
1072	12	16	35.418	0.819558
1073	12	16	39.637	0.819571
1074	12	16	43.849	0.819626
1075	12	16	48.068	0.819588
1076	12	16	52.19	0.819623
1077	12	16	56.312	0.819483
1078	12	17	0.437	0.819434
1079	12	17	4.555	0.819411
1080	12	17	8.675	0.819497
1081	12	17	12.796	0.8195
1082	12	17	16.92	0.819578
1083	12	17	21.138	0.819492
1084	12	17	25.355	0.819484
1085	12	17	29.476	0.819472
1086	12	17	33.6	0.819486
1087	12	17	37.72	0.819353
1088	12	17	41.936	0.819388
1089	12	17	46.15	0.819332
1090	12	17	50.368	0.819395
1091	12	17	54.488	0.819481
1092	12	17	58.611	0.819609
1093	12	18	2.735	0.819618
1094	12	18	6.951	0.819574
1095	12	18	11.169	0.819681
1096	12	18	15.288	0.819662
1097	12	18	19.409	0.819649
1098	12	18	23.532	0.819622
1099	12	18	27.75	0.819609
1100	12	18	31.872	0.819691
1101	12	18	35.991	0.819664
1102	12	18	40.208	0.819731
1103	12	18	44.332	0.819764
1104	12	18	48.457	0.81984
1105	12	18	52.671	0.819837
1106	12	18	56.789	0.819965
1107	12	19	1.004	0.819941
1108	12	19	5.126	0.819836
1109	12	19	9.252	0.819771
1110	12	19	13.465	0.819886
1111	12	19	17.585	0.820021
1112	12	19	21.706	0.819957
1113	12	19	25.923	0.819878
1114	12	19	30.046	0.819888
1115	12	19	34.166	0.819935
1116	12	19	38.289	0.819889
1117	12	19	42.414	0.819904
1118	12	19	46.631	0.819936
1119	12	19	50.748	0.819901
1120	12	19	54.962	0.820001
1121	12	19	59.081	0.819969
1122	12	20	3.298	0.819985
1123	12	20	7.515	0.819947
1124	12	20	11.634	0.819986
1125	12	20	15.851	0.820048
1126	12	20	19.973	0.820078
1127	12	20	24.189	0.819996
1128	12	20	28.404	0.820066
1129	12	20	32.53	0.820017
1130	12	20	36.649	0.820065
1131	12	20	40.771	0.819965
1132	12	20	44.895	0.819966
1133	12	20	49.013	0.819789
1134	12	20	53.227	0.819812
1135	12	20	57.444	0.819616
1136	12	21	1.663	0.819544
1137	12	21	5.783	0.819501
1138	12	21	9.905	0.81962
1139	12	21	14.028	0.819679
1140	12	21	18.245	0.819668
1141	12	21	22.365	0.819609
1142	12	21	26.484	0.819457
1143	12	21	30.701	0.819417
1144	12	21	34.916	0.819562
1145	12	21	39.129	0.819544
1146	12	21	43.347	0.819569
1147	12	21	47.568	0.819492
1148	12	21	51.688	0.819658
1149	12	21	55.808	0.819648
1150	12	21	59.926	0.819723
1151	12	22	4.046	0.819707
1152	12	22	8.165	0.819728
1153	12	22	12.286	0.819716
1154	12	22	16.501	0.819819
1155	12	22	20.626	0.819752
1156	12	22	24.842	0.819756
1157	12	22	28.965	0.819774
1158	12	22	33.085	0.819835
1159	12	22	37.296	0.819878
1160	12	22	41.416	0.819915
1161	12	22	45.536	0.81997
1162	12	22	49.755	0.81991
1163	12	22	53.878	0.819864
1164	12	22	58.094	0.819749
1165	12	23	2.212	0.819709
1166	12	23	6.43	0.819809
1167	12	23	10.552	0.819856
1168	12	23	14.76	0.819689
1169	12	23	18.977	0.819761
1170	12	23	23.096	0.819704
1171	12	23	27.219	0.819739
1172	12	23	31.338	0.819771
1173	12	23	35.457	0.819677
1174	12	23	39.674	0.819645
1175	12	23	43.795	0.819533
1176	12	23	47.918	0.81945
1177	12	23	52.135	0.819459
1178	12	23	56.257	0.81946
1179	12	24	0.474	0.819539
1180	12	24	4.597	0.819559
1181	12	24	8.811	0.819575
1182	12	24	12.929	0.819586
1183	12	24	17.046	0.819535
1184	12	24	21.265	0.819562
1185	12	24	25.384	0.819435
1186	12	24	29.502	0.819457
1187	12	24	33.72	0.819605
1188	12	24	37.935	0.819543
1189	12	24	42.148	0.819538
1190	12	24	46.268	0.81957
1191	12	24	50.388	0.819635
1192	12	24	54.601	0.819633
1193	12	24	58.818	0.819786
1194	12	25	3.039	0.819797
1195	12	25	7.251	0.819791
1196	12	25	11.374	0.819871
1197	12	25	15.497	0.819799
1198	12	25	19.715	0.819821
1199	12	25	23.833	0.819849
1200	12	25	27.952	0.819854
1201	12	25	32.139	0.819792
1202	12	25	36.352	0.819886
1203	12	25	40.567	0.819828
1204	12	25	44.785	0.819766
1205	12	25	49.002	0.819752
1206	12	25	53.12	0.819809
1207	12	25	57.331	0.819788
