# Supplementary material for: Design of High-Precision Driving Control System for Charge Management
Source: Sensors (Basel). 2024 Apr 30;24(9):2883. doi: 10.3390/s24092883 (PMC11086223; doi:10.3390/s24092883)
Supplement: Supplementary file 1 [file sensors-24-02883-s001.zip › 10mA/90%/N1 90% 3.853.xlsx]

## Sheet: 20231023093116_data
0	9	31	24.676	0.927356
1	9	31	28.8	0.927179
2	9	31	32.921	0.928112
3	9	31	37.137	0.928136
4	9	31	41.26	0.928134
5	9	31	45.377	0.928057
6	9	31	49.501	0.927955
7	9	31	53.622	0.928081
8	9	31	57.745	0.928071
9	9	32	1.963	0.928057
10	9	32	6.181	0.928086
11	9	32	10.298	0.928141
12	9	32	14.417	0.928171
13	9	32	18.635	0.927972
14	9	32	22.854	0.928096
15	9	32	27.068	0.928171
16	9	32	31.19	0.928113
17	9	32	35.311	0.928153
18	9	32	39.436	0.928186
19	9	32	43.557	0.928108
20	9	32	47.775	0.928292
21	9	32	51.992	0.928076
22	9	32	56.112	0.928136
23	9	33	0.328	0.927421
24	9	33	4.448	0.9275
25	9	33	8.568	0.927395
26	9	33	12.688	0.927222
27	9	33	16.809	0.927164
28	9	33	20.932	0.927439
29	9	33	25.152	0.92749
30	9	33	29.271	0.92772
31	9	33	33.489	0.927644
32	9	33	37.707	0.927326
33	9	33	41.829	0.927272
34	9	33	45.959	0.927213
35	9	33	50.082	0.927216
36	9	33	54.21	0.927493
37	9	33	58.332	0.927606
38	9	34	2.452	0.927615
39	9	34	6.575	0.927394
40	9	34	10.701	0.927256
41	9	34	14.827	0.927703
42	9	34	18.949	0.928532
43	9	34	23.075	0.927733
44	9	34	27.194	0.927812
45	9	34	31.318	0.927907
46	9	34	35.44	0.927862
47	9	34	39.659	0.927929
48	9	34	43.785	0.92773
49	9	34	47.912	0.927916
50	9	34	52.031	0.927801
51	9	34	56.158	0.927821
52	9	35	0.287	0.927988
53	9	35	4.407	0.928128
54	9	35	8.528	0.928068
55	9	35	12.647	0.928118
56	9	35	16.765	0.928003
57	9	35	20.889	0.928043
58	9	35	25.107	0.928056
59	9	35	29.229	0.928025
60	9	35	33.349	0.927985
61	9	35	37.565	0.928062
62	9	35	41.696	0.928074
63	9	35	45.822	0.92798
64	9	35	50.038	0.927912
65	9	35	54.256	0.927924
66	9	35	58.375	0.927931
67	9	36	2.493	0.928093
68	9	36	6.706	0.928044
69	9	36	10.825	0.927891
70	9	36	14.949	0.927918
71	9	36	19.068	0.927952
72	9	36	23.188	0.928027
73	9	36	27.408	0.928051
74	9	36	31.531	0.928236
75	9	36	35.658	0.928424
76	9	36	39.871	0.928304
77	9	36	44.087	0.9284
78	9	36	48.209	0.928388
79	9	36	52.333	0.928408
80	9	36	56.458	0.928428
81	9	37	0.587	0.928536
82	9	37	4.716	0.928555
83	9	37	8.836	0.928449
84	9	37	12.96	0.928465
85	9	37	17.083	0.928452
86	9	37	21.3	0.928505
87	9	37	25.423	0.928613
88	9	37	29.547	0.928444
89	9	37	33.668	0.928449
90	9	37	37.79	0.928574
91	9	37	41.914	0.928522
92	9	37	46.033	0.928455
93	9	37	50.252	0.928425
94	9	37	54.373	0.928457
95	9	37	58.59	0.928436
96	9	38	2.809	0.928463
97	9	38	7.028	0.928362
98	9	38	11.152	0.928378
99	9	38	15.273	0.928347
100	9	38	19.393	0.92835
101	9	38	23.609	0.928334
102	9	38	27.729	0.928248
103	9	38	31.851	0.928349
104	9	38	35.972	0.928343
105	9	38	40.094	0.928427
106	9	38	44.213	0.928509
107	9	38	48.432	0.928504
108	9	38	52.649	0.928382
109	9	38	56.772	0.928593
110	9	39	0.898	0.928773
111	9	39	5.023	0.928835
112	9	39	9.241	0.928797
113	9	39	13.462	0.928799
114	9	39	17.68	0.92871
115	9	39	21.801	0.928754
116	9	39	25.922	0.928776
117	9	39	30.05	0.928806
118	9	39	34.179	0.928891
119	9	39	38.397	0.9296
120	9	39	42.616	0.929505
121	9	39	46.735	0.929346
122	9	39	50.861	0.929396
123	9	39	55.077	0.929199
124	9	39	59.2	0.92903
125	9	40	3.323	0.929228
126	9	40	7.444	0.928714
127	9	40	11.569	0.928524
128	9	40	15.69	0.928597
129	9	40	19.81	0.928778
130	9	40	23.93	0.92871
131	9	40	28.15	0.928573
132	9	40	32.272	0.928378
133	9	40	36.392	0.928387
134	9	40	40.514	0.928294
135	9	40	44.634	0.928313
136	9	40	48.754	0.928127
137	9	40	52.879	0.928086
138	9	40	57	0.928015
139	9	41	1.121	0.92792
140	9	41	5.246	0.928058
141	9	41	9.465	0.92819
142	9	41	13.584	0.928263
143	9	41	17.711	0.928405
144	9	41	21.829	0.928281
145	9	41	25.947	0.928176
146	9	41	30.067	0.92821
147	9	41	34.188	0.928131
148	9	41	38.405	0.928301
149	9	41	42.622	0.928291
150	9	41	46.743	0.928357
151	9	41	50.867	0.928178
152	9	41	55.082	0.928193
153	9	41	59.202	0.928282
154	9	42	3.42	0.928204
155	9	42	7.543	0.927882
156	9	42	11.664	0.927801
157	9	42	15.784	0.927982
158	9	42	19.909	0.928056
159	9	42	24.126	0.927938
160	9	42	28.244	0.928005
161	9	42	32.364	0.927959
162	9	42	36.488	0.927933
163	9	42	40.707	0.927923
164	9	42	44.922	0.92804
165	9	42	49.141	0.928078
166	9	42	53.357	0.928098
167	9	42	57.476	0.928162
168	9	43	1.598	0.928188
169	9	43	5.719	0.928246
170	9	43	9.84	0.928116
171	9	43	13.963	0.927997
172	9	43	18.083	0.92797
173	9	43	22.202	0.928022
174	9	43	26.322	0.927963
175	9	43	30.441	0.928071
176	9	43	34.658	0.928139
177	9	43	38.778	0.928292
178	9	43	42.996	0.928313
179	9	43	47.118	0.928424
180	9	43	51.244	0.928256
181	9	43	55.374	0.92829
182	9	43	59.494	0.928237
183	9	44	3.613	0.928222
184	9	44	7.739	0.928217
185	9	44	11.957	0.928189
186	9	44	16.081	0.928227
187	9	44	20.3	0.928284
188	9	44	24.425	0.928304
189	9	44	28.544	0.928107
190	9	44	32.663	0.928136
191	9	44	36.787	0.928058
192	9	44	40.914	0.928156
193	9	44	45.041	0.928187
194	9	44	49.16	0.928269
195	9	44	53.279	0.928556
196	9	44	57.402	0.928393
197	9	45	1.522	0.928441
198	9	45	5.646	0.928322
199	9	45	9.77	0.928364
200	9	45	13.985	0.928256
201	9	45	18.202	0.928171
202	9	45	22.418	0.928142
203	9	45	26.538	0.92814
204	9	45	30.66	0.928074
205	9	45	34.785	0.928301
206	9	45	38.904	0.928399
207	9	45	43.123	0.928457
208	9	45	47.244	0.928346
209	9	45	51.364	0.928361
210	9	45	55.484	0.928179
211	9	45	59.703	0.928174
212	9	46	3.922	0.928157
213	9	46	8.139	0.928304
214	9	46	12.261	0.928323
215	9	46	16.384	0.928253
216	9	46	20.6	0.928273
217	9	46	24.719	0.928263
218	9	46	28.933	0.928347
219	9	46	33.056	0.928316
220	9	46	37.272	0.928445
221	9	46	41.492	0.928585
222	9	46	45.71	0.928433
223	9	46	49.836	0.927991
224	9	46	54.053	0.928102
225	9	46	58.267	0.928349
226	9	47	2.389	0.928211
227	9	47	6.606	0.928101
228	9	47	10.818	0.927988
229	9	47	14.94	0.927881
230	9	47	19.061	0.92784
231	9	47	23.183	0.927992
232	9	47	27.305	0.928013
233	9	47	31.426	0.928012
234	9	47	35.547	0.928064
235	9	47	39.665	0.928232
236	9	47	43.788	0.928313
237	9	47	47.906	0.928154
238	9	47	52.031	0.928171
239	9	47	56.151	0.92815
240	9	48	0.27	0.928096
241	9	48	4.392	0.928076
242	9	48	8.52	0.928064
243	9	48	12.641	0.928092
244	9	48	16.761	0.928071
245	9	48	20.888	0.928014
246	9	48	25.103	0.928196
247	9	48	29.223	0.928221
248	9	48	33.438	0.928202
249	9	48	37.564	0.928165
250	9	48	41.686	0.928176
251	9	48	45.805	0.928206
252	9	48	49.927	0.928044
253	9	48	54.049	0.928107
254	9	48	58.174	0.92845
255	9	49	2.296	0.92846
256	9	49	6.421	0.928479
257	9	49	10.54	0.928501
258	9	49	14.658	0.9284
259	9	49	18.875	0.928278
260	9	49	22.996	0.928311
261	9	49	27.121	0.928334
262	9	49	31.24	0.92819
263	9	49	35.455	0.928315
264	9	49	39.673	0.92845
265	9	49	43.799	0.928448
266	9	49	47.92	0.928493
267	9	49	52.136	0.928339
268	9	49	56.261	0.928406
269	9	50	0.478	0.928581
270	9	50	4.598	0.928486
271	9	50	8.72	0.928526
272	9	50	12.842	0.928603
273	9	50	16.962	0.928703
274	9	50	21.182	0.928623
275	9	50	25.402	0.92849
276	9	50	29.524	0.92858
277	9	50	33.642	0.928636
278	9	50	37.761	0.928575
279	9	50	41.881	0.928494
280	9	50	46.002	0.928506
281	9	50	50.121	0.92863
282	9	50	54.243	0.928559
283	9	50	58.366	0.928503
284	9	51	2.487	0.928546
285	9	51	6.614	0.92854
286	9	51	10.734	0.928451
287	9	51	14.952	0.928427
288	9	51	19.168	0.928353
289	9	51	23.382	0.928442
290	9	51	27.503	0.92841
291	9	51	31.627	0.928367
292	9	51	35.745	0.928421
293	9	51	39.866	0.92846
294	9	51	43.988	0.928388
295	9	51	48.111	0.928392
296	9	51	52.232	0.928443
297	9	51	56.357	0.928544
298	9	52	0.478	0.928542
299	9	52	4.604	0.928393
300	9	52	8.728	0.928378
301	9	52	12.852	0.928353
302	9	52	16.971	0.928467
303	9	52	21.185	0.928479
304	9	52	25.305	0.928507
305	9	52	29.428	0.928498
306	9	52	33.646	0.928455
307	9	52	37.767	0.928438
308	9	52	41.888	0.928526
309	9	52	46.01	0.928563
310	9	52	50.13	0.928466
311	9	52	54.346	0.928432
312	9	52	58.468	0.92857
313	9	53	2.588	0.928494
314	9	53	6.712	0.928512
315	9	53	10.836	0.928379
316	9	53	14.96	0.928422
317	9	53	19.176	0.928458
318	9	53	23.295	0.928252
319	9	53	27.42	0.928222
320	9	53	31.539	0.928328
321	9	53	35.757	0.928356
322	9	53	39.878	0.928438
323	9	53	44.098	0.928382
324	9	53	48.218	0.928386
325	9	53	52.435	0.928234
326	9	53	56.555	0.928198
327	9	54	0.681	0.928253
328	9	54	4.807	0.928058
329	9	54	9.024	0.928055
330	9	54	13.145	0.928027
331	9	54	17.264	0.928085
332	9	54	21.383	0.928084
333	9	54	25.502	0.92786
334	9	54	29.718	0.927812
335	9	54	33.935	0.927883
336	9	54	38.155	0.927823
337	9	54	42.274	0.927871
338	9	54	46.493	0.927854
339	9	54	50.615	0.92806
340	9	54	54.832	0.927969
341	9	54	59.048	0.927975
342	9	55	3.167	0.928219
343	9	55	7.287	0.928306
344	9	55	11.408	0.928032
345	9	55	15.529	0.928136
346	9	55	19.652	0.928179
347	9	55	23.869	0.928163
348	9	55	28.086	0.928171
349	9	55	32.303	0.928227
350	9	55	36.521	0.92808
351	9	55	40.65	0.928157
352	9	55	44.775	0.928303
353	9	55	48.894	0.928378
354	9	55	53.012	0.928325
355	9	55	57.227	0.928208
356	9	56	1.354	0.928089
357	9	56	5.474	0.928065
358	9	56	9.692	0.928578
359	9	56	13.814	0.928608
360	9	56	18.031	0.92867
361	9	56	22.246	0.928579
362	9	56	26.462	0.928523
363	9	56	30.678	0.928479
364	9	56	34.898	0.928615
365	9	56	39.116	0.928581
366	9	56	43.331	0.92851
367	9	56	47.45	0.928482
368	9	56	51.575	0.928348
369	9	56	55.792	0.928427
370	9	56	59.913	0.928288
371	9	57	4.038	0.928359
372	9	57	8.162	0.928425
373	9	57	12.379	0.928322
374	9	57	16.498	0.928264
375	9	57	20.618	0.92822
376	9	57	24.744	0.928309
377	9	57	28.866	0.92832
378	9	57	32.99	0.928399
379	9	57	37.205	0.928475
380	9	57	41.324	0.928522
381	9	57	45.445	0.928545
382	9	57	49.563	0.928448
383	9	57	53.684	0.928316
384	9	57	57.807	0.928414
385	9	58	1.926	0.928594
386	9	58	6.143	0.928606
387	9	58	10.263	0.928611
388	9	58	14.386	0.928493
389	9	58	18.505	0.928503
390	9	58	22.624	0.928599
391	9	58	26.841	0.928594
392	9	58	30.96	0.928646
393	9	58	35.079	0.928655
394	9	58	39.294	0.928658
395	9	58	43.515	0.92842
396	9	58	47.634	0.928492
397	9	58	51.755	0.928587
398	9	58	55.874	0.92872
399	9	58	59.996	0.928766
400	9	59	4.214	0.928699
401	9	59	8.338	0.928612
402	9	59	12.555	0.928603
403	9	59	16.774	0.92853
404	9	59	20.989	0.928558
405	9	59	25.207	0.928593
406	9	59	29.424	0.928408
407	9	59	33.548	0.928394
408	9	59	37.767	0.928495
409	9	59	41.987	0.928547
410	9	59	46.204	0.928438
411	9	59	50.42	0.928489
412	9	59	54.543	0.928453
413	9	59	58.762	0.928399
414	10	0	2.908	0.928471
415	10	0	7.028	0.928419
416	10	0	11.244	0.928487
417	10	0	15.366	0.928572
418	10	0	19.491	0.928668
419	10	0	23.612	0.928603
420	10	0	27.731	0.928578
421	10	0	31.848	0.928435
422	10	0	35.97	0.92845
423	10	0	40.089	0.928532
424	10	0	44.308	0.928543
425	10	0	48.431	0.928591
426	10	0	52.552	0.928523
427	10	0	56.766	0.928469
428	10	1	0.888	0.928475
429	10	1	5.105	0.928446
430	10	1	9.226	0.928473
431	10	1	13.345	0.928587
432	10	1	17.564	0.928681
433	10	1	21.686	0.928658
434	10	1	25.805	0.928571
435	10	1	29.931	0.928345
436	10	1	34.148	0.928452
437	10	1	38.365	0.928418
438	10	1	42.49	0.928633
439	10	1	46.709	0.928724
440	10	1	50.835	0.928764
441	10	1	54.956	0.930001
442	10	1	59.173	0.929752
443	10	2	3.299	0.928536
444	10	2	7.518	0.928524
445	10	2	11.735	0.928458
446	10	2	15.95	0.92837
447	10	2	20.07	0.928306
448	10	2	24.196	0.928174
449	10	2	28.318	0.928358
450	10	2	32.438	0.928334
451	10	2	36.559	0.928325
452	10	2	40.777	0.928286
453	10	2	44.898	0.928438
454	10	2	49.019	0.928391
455	10	2	53.234	0.928368
456	10	2	57.355	0.928184
457	10	3	1.48	0.92826
458	10	3	5.604	0.928437
459	10	3	9.726	0.928558
460	10	3	13.846	0.92849
461	10	3	18.063	0.928962
462	10	3	22.183	0.929878
463	10	3	26.401	0.929294
464	10	3	30.621	0.929336
465	10	3	34.745	0.929282
466	10	3	38.863	0.929262
467	10	3	42.989	0.928677
468	10	3	47.108	0.928677
469	10	3	51.228	0.928763
470	10	3	55.351	0.928777
471	10	3	59.475	0.92875
472	10	4	3.689	0.928825
473	10	4	7.906	0.928833
474	10	4	12.026	0.928655
475	10	4	16.15	0.928557
476	10	4	20.272	0.928553
477	10	4	24.397	0.928589
478	10	4	28.614	0.928465
479	10	4	32.736	0.928452
480	10	4	36.953	0.928435
481	10	4	41.073	0.928602
482	10	4	45.194	0.928521
483	10	4	49.313	0.928455
484	10	4	53.433	0.928485
485	10	4	57.652	0.928578
486	10	5	1.772	0.928539
487	10	5	5.894	0.928573
488	10	5	10.015	0.928341
489	10	5	14.138	0.928484
490	10	5	18.355	0.928569
491	10	5	22.477	0.928523
492	10	5	26.695	0.928447
493	10	5	30.82	0.928471
494	10	5	34.94	0.928432
495	10	5	39.063	0.928439
496	10	5	43.184	0.928425
497	10	5	47.305	0.92843
498	10	5	51.429	0.92833
499	10	5	55.549	0.928431
500	10	5	59.672	0.928477
501	10	6	3.793	0.92856
502	10	6	8.007	0.928487
503	10	6	12.13	0.928466
504	10	6	16.348	0.928515
505	10	6	20.475	0.928515
506	10	6	24.693	0.928515
507	10	6	28.813	0.928407
508	10	6	32.935	0.92851
509	10	6	37.061	0.928532
510	10	6	41.188	0.92857
511	10	6	45.407	0.928508
512	10	6	49.533	0.928541
513	10	6	53.653	0.928588
514	10	6	57.872	0.92862
515	10	7	1.995	0.928563
516	10	7	6.119	0.928727
517	10	7	10.239	0.928736
518	10	7	14.453	0.928808
519	10	7	18.574	0.928767
520	10	7	22.703	0.928558
521	10	7	26.833	0.928618
522	10	7	30.953	0.928701
523	10	7	35.172	0.928797
524	10	7	39.298	0.928751
525	10	7	43.423	0.92862
526	10	7	47.548	0.92853
527	10	7	51.67	0.928439
528	10	7	55.887	0.928586
529	10	8	0.013	0.928617
530	10	8	4.139	0.928499
531	10	8	8.359	0.928525
532	10	8	12.482	0.928559
533	10	8	16.605	0.92862
534	10	8	20.727	0.928598
535	10	8	24.846	0.928574
536	10	8	28.968	0.92861
537	10	8	33.093	0.928762
538	10	8	37.216	0.928735
539	10	8	41.344	0.928793
540	10	8	45.56	0.928703
541	10	8	49.68	0.928721
542	10	8	53.802	0.928658
543	10	8	57.924	0.928673
544	10	9	2.049	0.928677
545	10	9	6.167	0.928745
546	10	9	10.29	0.928791
547	10	9	14.411	0.928754
548	10	9	18.535	0.928718
549	10	9	22.661	0.928704
550	10	9	26.879	0.928659
551	10	9	30.998	0.928732
552	10	9	35.216	0.928651
553	10	9	39.437	0.928563
554	10	9	43.651	0.92863
555	10	9	47.773	0.92858
556	10	9	51.892	0.928419
557	10	9	56.012	0.928316
558	10	10	0.135	0.928443
559	10	10	4.353	0.928393
560	10	10	8.474	0.928602
561	10	10	12.597	0.928623
562	10	10	16.72	0.928495
563	10	10	20.937	0.928405
564	10	10	25.064	0.928363
565	10	10	29.191	0.92839
566	10	10	33.311	0.928371
567	10	10	37.433	0.928388
568	10	10	41.554	0.928345
569	10	10	45.678	0.928206
570	10	10	49.799	0.928181
571	10	10	53.923	0.928074
572	10	10	58.049	0.928115
573	10	11	2.267	0.928217
574	10	11	6.396	0.9282
575	10	11	10.518	0.928174
576	10	11	14.733	0.928183
577	10	11	18.949	0.928192
578	10	11	23.067	0.928185
579	10	11	27.186	0.928162
580	10	11	31.399	0.928225
581	10	11	35.618	0.928148
582	10	11	39.744	0.928079
583	10	11	43.866	0.928274
584	10	11	47.986	0.92827
585	10	11	52.2	0.928123
586	10	11	56.319	0.928138
587	10	12	0.438	0.9281
588	10	12	4.564	0.928209
589	10	12	8.692	0.92833
590	10	12	12.816	0.92817
591	10	12	16.938	0.928179
592	10	12	21.06	0.927981
593	10	12	25.278	0.928008
594	10	12	29.404	0.928016
595	10	12	33.622	0.928085
596	10	12	37.742	0.928174
597	10	12	41.864	0.928146
598	10	12	45.986	0.928198
599	10	12	50.203	0.928273
600	10	12	54.325	0.928384
601	10	12	58.54	0.928381
602	10	13	2.662	0.928286
603	10	13	6.786	0.928477
604	10	13	10.907	0.928279
605	10	13	15.029	0.928347
606	10	13	19.151	0.928344
607	10	13	23.27	0.928234
608	10	13	27.489	0.92818
609	10	13	31.707	0.928316
610	10	13	35.829	0.928333
611	10	13	40.045	0.928309
612	10	13	44.173	0.928272
613	10	13	48.296	0.92824
614	10	13	52.416	0.928173
615	10	13	56.632	0.928201
616	10	14	0.757	0.928195
617	10	14	4.971	0.9282
618	10	14	9.095	0.928163
619	10	14	13.216	0.928206
620	10	14	17.431	0.927914
621	10	14	21.646	0.928098
622	10	14	25.766	0.928125
623	10	14	29.887	0.928039
624	10	14	34.01	0.927914
625	10	14	38.132	0.927972
626	10	14	42.351	0.928106
627	10	14	46.569	0.928163
628	10	14	50.688	0.928009
629	10	14	54.903	0.928037
630	10	14	59.118	0.928024
631	10	15	3.33	0.928159
632	10	15	7.453	0.928129
633	10	15	11.671	0.928219
634	10	15	15.793	0.92832
635	10	15	20.01	0.928271
636	10	15	24.23	0.928199
637	10	15	28.447	0.928406
638	10	15	32.566	0.9283
639	10	15	36.782	0.928324
640	10	15	40.906	0.928393
641	10	15	45.034	0.928308
642	10	15	49.249	0.928185
643	10	15	53.37	0.928127
644	10	15	57.589	0.928101
645	10	16	1.712	0.928186
646	10	16	5.835	0.928258
647	10	16	9.958	0.928116
648	10	16	14.084	0.928114
649	10	16	18.302	0.928064
650	10	16	22.428	0.928156
651	10	16	26.645	0.928231
652	10	16	30.768	0.928267
653	10	16	34.894	0.928344
654	10	16	39.108	0.928411
655	10	16	43.235	0.92834
656	10	16	47.361	0.928255
657	10	16	51.481	0.928437
658	10	16	55.603	0.928284
659	10	16	59.73	0.928166
660	10	17	3.948	0.928108
661	10	17	8.076	0.928177
662	10	17	12.199	0.928398
663	10	17	16.412	0.928374
664	10	17	20.629	0.928514
665	10	17	24.75	0.928637
666	10	17	28.869	0.928681
667	10	17	32.994	0.928481
668	10	17	37.116	0.928732
669	10	17	41.335	0.928829
670	10	17	45.456	0.928747
671	10	17	49.674	0.928751
672	10	17	53.801	0.928785
673	10	17	57.923	0.9289
674	10	18	2.141	0.928976
675	10	18	6.354	0.929009
676	10	18	10.475	0.928897
677	10	18	14.595	0.929021
678	10	18	18.72	0.929246
679	10	18	22.848	0.929281
680	10	18	27.065	0.929369
681	10	18	31.282	0.929277
682	10	18	35.407	0.929239
683	10	18	39.529	0.929208
684	10	18	43.751	0.929327
685	10	18	47.871	0.92927
686	10	18	51.992	0.929259
687	10	18	56.211	0.929246
688	10	19	0.332	0.929177
689	10	19	4.458	0.92915
690	10	19	8.576	0.929283
691	10	19	12.7	0.929152
692	10	19	16.918	0.929169
693	10	19	21.137	0.928897
694	10	19	25.354	0.928885
695	10	19	29.473	0.928856
696	10	19	33.591	0.929059
697	10	19	37.718	0.92912
698	10	19	41.836	0.929003
699	10	19	45.958	0.928931
700	10	19	50.084	0.92891
701	10	19	54.208	0.928877
702	10	19	58.33	0.928816
703	10	20	2.452	0.929036
704	10	20	6.669	0.929134
705	10	20	10.79	0.92913
706	10	20	14.911	0.929222
707	10	20	19.033	0.929205
708	10	20	23.153	0.929234
709	10	20	27.372	0.929242
710	10	20	31.493	0.929194
711	10	20	35.71	0.929161
712	10	20	39.83	0.929074
713	10	20	43.952	0.928842
714	10	20	48.168	0.928821
715	10	20	52.287	0.928756
716	10	20	56.501	0.928861
717	10	21	0.624	0.92888
718	10	21	4.749	0.928798
719	10	21	8.966	0.928864
720	10	21	13.087	0.928802
721	10	21	17.212	0.928808
722	10	21	21.332	0.928814
723	10	21	25.547	0.928762
724	10	21	29.764	0.928806
725	10	21	33.888	0.928865
726	10	21	38.104	0.928821
727	10	21	42.225	0.928771
728	10	21	46.347	0.928774
729	10	21	50.468	0.928698
730	10	21	54.684	0.928796
731	10	21	58.806	0.929035
732	10	22	2.928	0.929086
733	10	22	7.048	0.929182
734	10	22	11.168	0.929121
735	10	22	15.289	0.929186
736	10	22	19.409	0.929219
737	10	22	23.528	0.929392
738	10	22	27.747	0.92929
739	10	22	31.869	0.929194
740	10	22	35.993	0.929139
741	10	22	40.113	0.929193
742	10	22	44.33	0.92933
743	10	22	48.543	0.929373
744	10	22	52.668	0.929135
745	10	22	56.886	0.928999
746	10	23	1.01	0.928989
747	10	23	5.129	0.929135
748	10	23	9.256	0.92916
749	10	23	13.472	0.92912
750	10	23	17.594	0.929123
751	10	23	21.715	0.929133
752	10	23	25.835	0.929067
753	10	23	29.958	0.929087
754	10	23	34.076	0.929114
755	10	23	38.292	0.92908
756	10	23	42.415	0.928994
757	10	23	46.633	0.929026
758	10	23	50.754	0.929069
759	10	23	54.872	0.929259
760	10	23	58.99	0.9292
761	10	24	3.11	0.929102
762	10	24	7.24	0.929011
763	10	24	11.361	0.929066
764	10	24	15.481	0.929029
765	10	24	19.698	0.928939
766	10	24	23.916	0.928969
767	10	24	28.036	0.929003
768	10	24	32.158	0.929012
769	10	24	36.278	0.929102
770	10	24	40.494	0.929125
771	10	24	44.713	0.929047
772	10	24	48.931	0.929058
773	10	24	53.056	0.929119
774	10	24	57.177	0.92918
775	10	25	1.396	0.92919
776	10	25	5.523	0.929194
777	10	25	9.643	0.929209
778	10	25	13.767	0.929167
779	10	25	17.886	0.929077
780	10	25	22.1	0.929015
781	10	25	26.222	0.928963
782	10	25	30.345	0.928933
783	10	25	34.563	0.929057
784	10	25	38.686	0.929124
785	10	25	42.904	0.929129
786	10	25	47.122	0.929068
787	10	25	51.242	0.929061
788	10	25	55.46	0.928875
789	10	25	59.577	0.928931
790	10	26	3.702	0.929018
791	10	26	7.824	0.929126
792	10	26	11.945	0.929104
793	10	26	16.158	0.929218
794	10	26	20.279	0.929309
795	10	26	24.495	0.92937
796	10	26	28.619	0.929215
797	10	26	32.832	0.929245
798	10	26	37.048	0.929279
799	10	26	41.171	0.929359
800	10	26	45.295	0.929364
801	10	26	49.513	0.929322
802	10	26	53.633	0.929444
803	10	26	57.752	0.929352
804	10	27	1.878	0.929487
805	10	27	6.095	0.929463
806	10	27	10.313	0.929442
807	10	27	14.433	0.929402
808	10	27	18.652	0.929328
809	10	27	22.777	0.929266
810	10	27	26.992	0.929267
811	10	27	31.112	0.929363
812	10	27	35.236	0.929405
813	10	27	39.356	0.929346
814	10	27	43.569	0.929228
815	10	27	47.784	0.929225
816	10	27	51.907	0.929142
817	10	27	56.12	0.92907
818	10	28	0.242	0.928856
819	10	28	4.462	0.928832
820	10	28	8.583	0.92888
821	10	28	12.798	0.928907
822	10	28	16.919	0.929006
823	10	28	21.04	0.929199
824	10	28	25.162	0.929068
825	10	28	29.38	0.929131
826	10	28	33.599	0.92913
827	10	28	37.817	0.929005
828	10	28	41.936	0.928915
829	10	28	46.152	0.928821
830	10	28	50.273	0.928862
831	10	28	54.49	0.9288
832	10	28	58.609	0.928827
833	10	29	2.826	0.928892
834	10	29	7.041	0.928895
835	10	29	11.159	0.928946
836	10	29	15.368	0.929025
837	10	29	19.584	0.928849
838	10	29	23.801	0.928791
839	10	29	27.92	0.928786
840	10	29	32.138	0.92861
841	10	29	36.349	0.928668
842	10	29	40.566	0.928731
843	10	29	44.785	0.928759
844	10	29	49.002	0.928684
845	10	29	53.219	0.928627
846	10	29	57.437	0.928649
847	10	30	1.564	0.9286
848	10	30	5.779	0.928542
849	10	30	9.992	0.928463
850	10	30	14.111	0.92858
851	10	30	18.229	0.928657
852	10	30	22.449	0.928657
853	10	30	26.57	0.928658
854	10	30	30.787	0.928654
855	10	30	35.005	0.928694
856	10	30	39.219	0.928821
857	10	30	43.435	0.928832
858	10	30	47.554	0.928765
859	10	30	51.766	0.928848
860	10	30	55.978	0.928829
861	10	31	0.105	0.928755
862	10	31	4.224	0.928735
863	10	31	8.345	0.928572
864	10	31	12.567	0.928421
865	10	31	16.784	0.928579
866	10	31	21.002	0.928696
867	10	31	25.123	0.928804
868	10	31	29.241	0.92879
869	10	31	33.456	0.928743
870	10	31	37.575	0.928702
