# Supplementary material for: Design of High-Precision Driving Control System for Charge Management
Source: Sensors (Basel). 2024 Apr 30;24(9):2883. doi: 10.3390/s24092883 (PMC11086223; doi:10.3390/s24092883)
Supplement: Supplementary file 1 [file sensors-24-02883-s001.zip › 10mA/98%/N1 98% 4.188.xlsx]

## Sheet: 20231023122300_data
0	12	23	9.083	0.966926
1	12	23	13.204	0.966636
2	12	23	17.328	0.963454
3	12	23	21.544	0.96356
4	12	23	25.667	0.963574
5	12	23	29.787	0.963584
6	12	23	34.005	0.963275
7	12	23	38.127	0.963345
8	12	23	42.347	0.966305
9	12	23	46.471	0.966817
10	12	23	50.59	0.966723
11	12	23	54.71	0.96669
12	12	23	58.834	0.966736
13	12	24	2.959	0.966709
14	12	24	7.079	0.966809
15	12	24	11.199	0.96682
16	12	24	15.416	0.966911
17	12	24	19.537	0.966924
18	12	24	23.661	0.966843
19	12	24	27.784	0.966821
20	12	24	31.906	0.966919
21	12	24	36.124	0.966807
22	12	24	40.341	0.966828
23	12	24	44.469	0.966871
24	12	24	48.687	0.966922
25	12	24	52.811	0.966858
26	12	24	56.939	0.966867
27	12	25	1.16	0.96695
28	12	25	5.377	0.966928
29	12	25	9.497	0.966903
30	12	25	13.617	0.966924
31	12	25	17.739	0.966966
32	12	25	21.956	0.966835
33	12	25	26.08	0.966999
34	12	25	30.202	0.967141
35	12	25	34.421	0.967153
36	12	25	38.638	0.967101
37	12	25	42.763	0.967049
38	12	25	46.981	0.966693
39	12	25	51.099	0.966667
40	12	25	55.224	0.966839
41	12	25	59.345	0.966941
42	12	26	3.466	0.96687
43	12	26	7.584	0.966815
44	12	26	11.702	0.966778
45	12	26	15.918	0.966774
46	12	26	20.039	0.966851
47	12	26	24.159	0.966783
48	12	26	28.282	0.9667
49	12	26	32.402	0.966573
50	12	26	36.62	0.966766
51	12	26	40.838	0.966876
52	12	26	44.958	0.966789
53	12	26	49.081	0.96662
54	12	26	53.298	0.96687
55	12	26	57.423	0.966772
56	12	27	1.54	0.966976
57	12	27	5.757	0.966911
58	12	27	9.878	0.966928
59	12	27	14.001	0.966928
60	12	27	18.123	0.966921
61	12	27	22.244	0.966951
62	12	27	26.365	0.967069
63	12	27	30.58	0.967106
64	12	27	34.701	0.967284
65	12	27	38.825	0.967302
66	12	27	42.947	0.967326
67	12	27	47.069	0.967375
68	12	27	51.19	0.967426
69	12	27	55.312	0.967374
70	12	27	59.435	0.967272
71	12	28	3.556	0.967281
72	12	28	7.775	0.967294
73	12	28	11.988	0.967273
74	12	28	16.208	0.967382
75	12	28	20.333	0.967295
76	12	28	24.458	0.967159
77	12	28	28.583	0.966924
78	12	28	32.705	0.966852
79	12	28	36.827	0.966941
80	12	28	40.95	0.966969
81	12	28	45.166	0.967015
82	12	28	49.29	0.966987
83	12	28	53.508	0.966936
84	12	28	57.629	0.966862
85	12	29	1.756	0.966944
86	12	29	5.974	0.967018
87	12	29	10.099	0.967013
88	12	29	14.22	0.967154
89	12	29	18.343	0.967017
90	12	29	22.559	0.966887
91	12	29	26.678	0.966882
92	12	29	30.8	0.96694
93	12	29	35.014	0.966945
94	12	29	39.134	0.966993
95	12	29	43.262	0.967003
96	12	29	47.387	0.967039
97	12	29	51.608	0.966965
98	12	29	55.729	0.96694
99	12	29	59.848	0.967007
100	12	30	3.975	0.967131
101	12	30	8.102	0.967144
102	12	30	12.319	0.967172
103	12	30	16.439	0.967233
104	12	30	20.56	0.967246
105	12	30	24.681	0.96719
106	12	30	28.803	0.967041
107	12	30	32.929	0.967058
108	12	30	37.053	0.967303
109	12	30	41.182	0.967435
110	12	30	45.4	0.967401
111	12	30	49.523	0.967369
112	12	30	53.647	0.967348
113	12	30	57.768	0.967411
114	12	31	1.887	0.967361
115	12	31	6.104	0.966494
116	12	31	10.228	0.966366
117	12	31	14.351	0.966633
118	12	31	18.47	0.96682
119	12	31	22.69	0.967534
120	12	31	26.814	0.967381
121	12	31	30.941	0.9674
122	12	31	35.062	0.967318
123	12	31	39.184	0.96745
124	12	31	43.31	0.967443
125	12	31	47.429	0.967507
126	12	31	51.549	0.967561
127	12	31	55.673	0.967575
128	12	31	59.795	0.967491
129	12	32	3.916	0.967461
130	12	32	8.038	0.967412
131	12	32	12.159	0.967599
132	12	32	16.279	0.967488
133	12	32	20.401	0.967501
134	12	32	24.527	0.967397
135	12	32	28.745	0.967345
136	12	32	32.868	0.967402
137	12	32	36.996	0.96738
138	12	32	41.114	0.967461
139	12	32	45.239	0.967494
140	12	32	49.361	0.967453
141	12	32	53.579	0.966659
142	12	32	57.699	0.966293
143	12	33	1.917	0.966382
144	12	33	6.037	0.966402
145	12	33	10.155	0.966538
146	12	33	14.375	0.966523
147	12	33	18.591	0.966504
148	12	33	22.81	0.966563
149	12	33	26.933	0.966611
150	12	33	31.15	0.966563
151	12	33	35.271	0.966569
152	12	33	39.489	0.966662
153	12	33	43.614	0.966736
154	12	33	47.733	0.966897
155	12	33	51.857	0.966766
156	12	33	55.978	0.966738
157	12	34	0.103	0.966677
158	12	34	4.226	0.967072
159	12	34	8.349	0.968157
160	12	34	12.57	0.968005
161	12	34	16.789	0.967816
162	12	34	20.911	0.967803
163	12	34	25.128	0.967673
164	12	34	29.308	0.967509
165	12	34	33.431	0.967531
166	12	34	37.555	0.967457
167	12	34	41.678	0.967696
168	12	34	45.8	0.967604
169	12	34	49.919	0.967505
170	12	34	54.124	0.967647
171	12	34	58.301	0.967466
172	12	35	2.518	0.967446
173	12	35	6.728	0.967371
174	12	35	10.849	0.96742
175	12	35	14.974	0.967337
176	12	35	19.092	0.967385
177	12	35	23.211	0.96736
178	12	35	27.334	0.96739
179	12	35	31.457	0.967461
180	12	35	35.578	0.967408
181	12	35	39.796	0.96516
182	12	35	43.914	0.964081
183	12	35	48.035	0.963926
184	12	35	52.252	0.963764
185	12	35	56.371	0.963794
186	12	36	0.588	0.963802
187	12	36	4.803	0.963888
188	12	36	8.925	0.963821
189	12	36	13.048	0.963516
190	12	36	17.171	0.963569
191	12	36	21.294	0.963588
192	12	36	25.512	0.963829
193	12	36	29.729	0.963726
194	12	36	33.85	0.963633
195	12	36	37.969	0.963776
196	12	36	42.095	0.963919
197	12	36	46.223	0.963779
198	12	36	50.344	0.964011
199	12	36	54.561	0.964193
200	12	36	58.779	0.964229
201	12	37	2.994	0.964109
202	12	37	7.113	0.964198
203	12	37	11.334	0.964223
204	12	37	15.453	0.964216
205	12	37	19.672	0.964242
206	12	37	23.792	0.964285
207	12	37	27.912	0.964253
208	12	37	32.037	0.965725
209	12	37	36.159	0.967725
210	12	37	40.377	0.967839
211	12	37	44.508	0.967584
212	12	37	48.626	0.967801
213	12	37	52.745	0.967837
214	12	37	56.872	0.967771
215	12	38	0.994	0.967804
216	12	38	5.115	0.967846
217	12	38	9.239	0.967715
218	12	38	13.363	0.967698
219	12	38	17.486	0.967806
220	12	38	21.701	0.968054
221	12	38	25.92	0.967811
222	12	38	30.134	0.967615
223	12	38	34.258	0.967625
224	12	38	38.381	0.967698
225	12	38	42.6	0.967561
226	12	38	46.721	0.96757
227	12	38	50.938	0.967575
228	12	38	55.063	0.967666
229	12	38	59.28	0.96758
230	12	39	3.404	0.967594
231	12	39	7.528	0.96739
232	12	39	11.65	0.967645
233	12	39	15.773	0.967789
234	12	39	19.892	0.967786
235	12	39	24.016	0.96788
236	12	39	28.14	0.967983
237	12	39	32.358	0.967947
238	12	39	36.577	0.967768
239	12	39	40.7	0.967695
240	12	39	44.828	0.967675
241	12	39	48.949	0.967729
242	12	39	53.068	0.967787
243	12	39	57.194	0.967695
244	12	40	1.314	0.967576
245	12	40	5.433	0.967595
246	12	40	9.551	0.96769
247	12	40	13.766	0.96769
248	12	40	17.987	0.967768
249	12	40	22.109	0.967861
250	12	40	26.23	0.967842
251	12	40	30.355	0.967816
252	12	40	34.474	0.967909
253	12	40	38.598	0.968152
254	12	40	42.812	0.967922
255	12	40	46.932	0.968071
256	12	40	51.152	0.968019
257	12	40	55.369	0.96793
258	12	40	59.586	0.968004
259	12	41	3.706	0.967917
260	12	41	7.923	0.967939
261	12	41	12.142	0.968007
262	12	41	16.361	0.967945
263	12	41	20.487	0.967982
264	12	41	24.608	0.96802
265	12	41	28.825	0.968082
266	12	41	33.043	0.968134
267	12	41	37.166	0.96802
268	12	41	41.385	0.968111
269	12	41	45.6	0.968042
270	12	41	49.725	0.968163
271	12	41	53.939	0.968025
272	12	41	58.062	0.968
273	12	42	2.181	0.968139
274	12	42	6.399	0.968267
275	12	42	10.52	0.968246
276	12	42	14.638	0.968262
277	12	42	18.757	0.968165
278	12	42	22.877	0.968076
279	12	42	27.001	0.968006
280	12	42	31.216	0.967945
281	12	42	35.337	0.967944
282	12	42	39.46	0.968002
283	12	42	43.681	0.968207
284	12	42	47.802	0.968234
285	12	42	52.014	0.96832
286	12	42	56.133	0.968301
287	12	43	0.262	0.968176
288	12	43	4.48	0.968206
289	12	43	8.602	0.968169
290	12	43	12.821	0.968044
291	12	43	16.947	0.967985
292	12	43	21.161	0.967855
293	12	43	25.382	0.966899
294	12	43	29.505	0.964554
295	12	43	33.625	0.964651
296	12	43	37.751	0.964688
297	12	43	41.963	0.964663
298	12	43	46.179	0.964654
299	12	43	50.299	0.964617
300	12	43	54.423	0.964568
301	12	43	58.547	0.964532
302	12	44	2.765	0.964552
303	12	44	6.888	0.964529
304	12	44	11.107	0.965265
305	12	44	15.324	0.968222
306	12	44	19.541	0.968278
307	12	44	23.661	0.968417
308	12	44	27.874	0.968161
309	12	44	31.999	0.968332
310	12	44	36.215	0.968337
311	12	44	40.435	0.968257
312	12	44	44.557	0.968397
313	12	44	48.674	0.968168
314	12	44	52.795	0.968148
315	12	44	57.015	0.96816
316	12	45	1.234	0.968254
317	12	45	5.358	0.96837
318	12	45	9.577	0.96821
319	12	45	13.698	0.96808
320	12	45	17.819	0.968126
321	12	45	22.038	0.968079
322	12	45	26.164	0.968034
323	12	45	30.381	0.968043
324	12	45	34.597	0.96807
325	12	45	38.719	0.96806
326	12	45	42.935	0.96817
327	12	45	47.055	0.968208
328	12	45	51.272	0.968195
329	12	45	55.394	0.968264
330	12	45	59.519	0.968235
331	12	46	3.733	0.968225
332	12	46	7.947	0.9681
333	12	46	12.067	0.968247
334	12	46	16.191	0.968108
335	12	46	20.314	0.968094
336	12	46	24.437	0.968047
337	12	46	28.655	0.967979
338	12	46	32.872	0.968055
339	12	46	36.994	0.968076
340	12	46	41.212	0.968003
341	12	46	45.334	0.968096
342	12	46	49.46	0.967994
343	12	46	53.583	0.967917
344	12	46	57.798	0.967905
345	12	47	1.923	0.968055
346	12	47	6.14	0.967982
347	12	47	10.356	0.967936
348	12	47	14.474	0.967978
349	12	47	18.599	0.96794
350	12	47	22.722	0.968033
351	12	47	26.848	0.96797
352	12	47	30.976	0.967889
353	12	47	35.192	0.967887
354	12	47	39.312	0.967878
355	12	47	43.528	0.968208
356	12	47	47.649	0.968301
357	12	47	51.769	0.968142
358	12	47	55.982	0.968174
359	12	48	0.106	0.968212
360	12	48	4.324	0.96812
361	12	48	8.543	0.968232
362	12	48	12.756	0.968111
363	12	48	16.876	0.968096
364	12	48	21.092	0.968204
365	12	48	25.217	0.968041
366	12	48	29.433	0.968061
367	12	48	33.555	0.967924
368	12	48	37.681	0.967856
369	12	48	41.898	0.967828
370	12	48	46.018	0.967937
371	12	48	50.237	0.968046
372	12	48	54.359	0.968144
373	12	48	58.484	0.968262
374	12	49	2.705	0.968307
375	12	49	6.924	0.968177
376	12	49	11.142	0.968249
377	12	49	15.36	0.968221
378	12	49	19.482	0.968181
379	12	49	23.604	0.968164
380	12	49	27.724	0.968233
381	12	49	31.842	0.968164
382	12	49	35.962	0.968101
383	12	49	40.086	0.968081
384	12	49	44.206	0.968166
385	12	49	48.325	0.968384
386	12	49	52.544	0.968366
387	12	49	57.228	0.968142
388	12	50	1.389	0.967979
389	12	50	5.6	0.96777
390	12	50	9.719	0.967537
391	12	50	13.842	0.967592
392	12	50	18.057	0.967887
393	12	50	22.277	0.967813
394	12	50	26.489	0.967864
395	12	50	30.617	0.967858
396	12	50	34.735	0.967982
397	12	50	38.954	0.967993
398	12	50	43.172	0.968051
399	12	50	47.391	0.967887
400	12	50	51.611	0.96796
401	12	50	55.828	0.967978
402	12	50	59.949	0.967948
403	12	51	4.072	0.967821
404	12	51	8.287	0.967838
405	12	51	12.504	0.967845
406	12	51	16.724	0.967941
407	12	51	20.942	0.968187
408	12	51	25.16	0.967869
409	12	51	29.279	0.967847
410	12	51	33.401	0.967894
411	12	51	37.618	0.967293
412	12	51	41.746	0.967828
413	12	51	45.867	0.968456
414	12	51	49.987	0.968266
415	12	51	54.112	0.96818
416	12	51	58.237	0.968086
417	12	52	2.451	0.96791
418	12	52	6.572	0.968084
419	12	52	10.791	0.968077
420	12	52	14.909	0.96791
421	12	52	19.126	0.9679
422	12	52	23.246	0.968132
423	12	52	27.367	0.968305
424	12	52	31.49	0.968237
425	12	52	35.708	0.968242
426	12	52	39.927	0.966452
427	12	52	44.047	0.964782
428	12	52	48.173	0.964763
429	12	52	52.294	0.964813
430	12	52	56.415	0.964639
431	12	53	0.534	0.9648
432	12	53	4.752	0.964749
433	12	53	8.875	0.964762
434	12	53	12.995	0.964752
435	12	53	17.122	0.964849
436	12	53	21.245	0.964822
437	12	53	25.366	0.964826
438	12	53	29.487	0.964803
439	12	53	33.705	0.964758
440	12	53	37.825	0.967616
441	12	53	41.952	0.968318
442	12	53	46.167	0.968339
443	12	53	50.286	0.96833
444	12	53	54.408	0.968266
445	12	53	58.534	0.968282
446	12	54	2.654	0.968404
447	12	54	6.775	0.96856
448	12	54	10.894	0.968589
449	12	54	15.11	0.968631
450	12	54	19.231	0.968542
451	12	54	23.353	0.968488
452	12	54	27.472	0.968494
453	12	54	31.688	0.968472
454	12	54	35.808	0.968406
455	12	54	39.932	0.968415
456	12	54	44.055	0.968321
457	12	54	48.178	0.968383
458	12	54	52.3	0.968583
459	12	54	56.42	0.968532
460	12	55	0.54	0.968497
461	12	55	4.761	0.968404
462	12	55	8.977	0.968275
463	12	55	13.195	0.968195
464	12	55	17.413	0.968174
465	12	55	21.631	0.968306
466	12	55	25.752	0.968206
467	12	55	29.874	0.968375
468	12	55	34.089	0.968478
469	12	55	38.21	0.96849
470	12	55	42.333	0.968441
471	12	55	46.452	0.968469
472	12	55	50.66	0.968465
473	12	55	54.785	0.96844
474	12	55	58.911	0.968307
475	12	56	3.029	0.968492
476	12	56	7.154	0.968493
477	12	56	11.372	0.968413
478	12	56	15.492	0.968482
479	12	56	19.611	0.968575
480	12	56	23.733	0.968562
481	12	56	27.858	0.968561
482	12	56	31.981	0.968442
483	12	56	36.101	0.968483
484	12	56	40.222	0.96844
485	12	56	44.343	0.968419
486	12	56	48.466	0.968321
487	12	56	52.588	0.968266
488	12	56	56.711	0.968285
489	12	57	0.831	0.968355
490	12	57	5.049	0.96841
491	12	57	9.169	0.968546
492	12	57	13.29	0.968645
493	12	57	17.41	0.968718
494	12	57	21.533	0.96863
495	12	57	25.653	0.968678
496	12	57	29.868	0.968607
497	12	57	33.989	0.968614
498	12	57	38.112	0.968459
499	12	57	42.231	0.968244
500	12	57	46.449	0.968505
501	12	57	50.668	0.96875
502	12	57	54.885	0.968744
503	12	57	59.006	0.968729
504	12	58	3.129	0.968625
505	12	58	7.345	0.96882
506	12	58	11.466	0.968589
507	12	58	15.682	0.968576
508	12	58	19.903	0.968442
509	12	58	24.026	0.968598
510	12	58	28.15	0.968567
511	12	58	32.273	0.968665
512	12	58	36.491	0.968607
513	12	58	40.612	0.968624
514	12	58	44.83	0.968609
515	12	58	48.947	0.968552
516	12	58	53.069	0.968386
517	12	58	57.19	0.968422
518	12	59	1.31	0.968417
519	12	59	5.529	0.968461
520	12	59	9.749	0.968643
521	12	59	13.872	0.968663
522	12	59	18.09	0.968533
523	12	59	22.307	0.968454
524	12	59	26.525	0.968535
525	12	59	30.646	0.968581
526	12	59	34.766	0.96852
527	12	59	38.886	0.968406
528	12	59	43.008	0.968288
529	12	59	47.132	0.968515
530	12	59	51.35	0.968817
531	12	59	55.472	0.968782
532	12	59	59.593	0.968871
533	13	0	3.716	0.968973
534	13	0	7.834	0.969073
535	13	0	11.954	0.969077
536	13	0	16.17	0.969045
537	13	0	20.289	0.968134
538	13	0	24.413	0.965719
539	13	0	28.631	0.965593
540	13	0	32.749	0.965408
541	13	0	36.962	0.965468
542	13	0	41.176	0.965551
543	13	0	45.297	0.965469
544	13	0	49.426	0.965472
545	13	0	53.548	0.965399
546	13	0	57.671	0.965337
547	13	1	1.791	0.965353
548	13	1	6.004	0.965494
549	13	1	10.124	0.968979
550	13	1	14.244	0.969042
551	13	1	18.375	0.968926
552	13	1	22.592	0.968991
553	13	1	26.81	0.968975
554	13	1	31.025	0.968859
555	13	1	35.149	0.968811
556	13	1	39.271	0.968895
557	13	1	43.392	0.968769
558	13	1	47.514	0.968837
559	13	1	51.636	0.968565
560	13	1	55.762	0.968505
561	13	1	59.887	0.968389
562	13	2	4.011	0.968411
563	13	2	8.229	0.968443
564	13	2	12.357	0.968169
565	13	2	16.478	0.968267
566	13	2	20.695	0.968544
567	13	2	24.912	0.968685
568	13	2	29.128	0.968558
569	13	2	33.342	0.96861
570	13	2	37.461	0.96876
571	13	2	41.583	0.968684
572	13	2	45.801	0.968523
573	13	2	50.017	0.968487
574	13	2	54.143	0.968406
575	13	2	58.262	0.968246
576	13	3	2.383	0.968364
577	13	3	6.599	0.96854
578	13	3	10.717	0.968551
579	13	3	14.934	0.968323
580	13	3	19.151	0.968369
581	13	3	23.367	0.968256
582	13	3	27.486	0.968093
583	13	3	31.611	0.968237
584	13	3	35.824	0.968242
585	13	3	40.037	0.96828
586	13	3	44.162	0.968098
587	13	3	48.288	0.968143
588	13	3	52.412	0.968271
589	13	3	56.534	0.968239
590	13	4	0.753	0.968234
591	13	4	4.877	0.968137
592	13	4	9.097	0.968198
593	13	4	13.313	0.968292
594	13	4	17.43	0.968465
595	13	4	21.554	0.968442
596	13	4	25.771	0.968359
597	13	4	29.988	0.968415
598	13	4	34.11	0.96847
599	13	4	38.328	0.968374
600	13	4	42.452	0.968396
601	13	4	46.669	0.968482
602	13	4	50.787	0.968427
603	13	4	54.91	0.968314
604	13	4	59.03	0.968352
605	13	5	3.248	0.968411
606	13	5	7.368	0.968505
607	13	5	11.49	0.968238
608	13	5	15.704	0.968258
609	13	5	19.827	0.968039
610	13	5	23.947	0.96815
611	13	5	28.073	0.968277
612	13	5	32.193	0.968096
613	13	5	36.32	0.96805
614	13	5	40.44	0.968222
615	13	5	44.66	0.968364
616	13	5	48.782	0.968378
617	13	5	52.996	0.968338
618	13	5	57.115	0.968294
619	13	6	1.238	0.968219
620	13	6	5.365	0.968221
621	13	6	9.484	0.968334
622	13	6	13.701	0.968177
623	13	6	17.827	0.968083
624	13	6	21.952	0.96812
625	13	6	26.075	0.968142
626	13	6	30.195	0.968127
627	13	6	34.41	0.968018
628	13	6	38.53	0.968043
629	13	6	42.654	0.968081
630	13	6	46.868	0.968019
631	13	6	50.987	0.968058
632	13	6	55.108	0.968055
633	13	6	59.326	0.968035
634	13	7	3.542	0.967754
635	13	7	7.759	0.967664
636	13	7	11.977	0.967807
637	13	7	16.195	0.96791
638	13	7	20.314	0.967981
639	13	7	24.53	0.968184
640	13	7	28.652	0.968281
641	13	7	32.775	0.9685
642	13	7	36.893	0.96841
643	13	7	41.012	0.967773
644	13	7	45.131	0.965464
645	13	7	49.258	0.965741
646	13	7	53.477	0.965618
647	13	7	57.693	0.965569
648	13	8	1.815	0.965793
649	13	8	5.936	0.965778
650	13	8	10.056	0.96593
651	13	8	14.176	0.966048
652	13	8	18.392	0.965945
653	13	8	22.612	0.965834
654	13	8	26.736	0.965577
655	13	8	30.856	0.965621
656	13	8	34.979	0.965494
657	13	8	39.194	0.965538
658	13	8	43.316	0.965596
659	13	8	47.441	0.96558
660	13	8	51.653	0.965584
661	13	8	55.776	0.965517
662	13	8	59.993	0.965584
663	13	9	4.113	0.96556
664	13	9	8.234	0.965523
665	13	9	12.36	0.965462
666	13	9	16.479	0.965512
667	13	9	20.69	0.965538
668	13	9	24.813	0.965642
669	13	9	28.938	0.965582
670	13	9	33.15	0.965671
671	13	9	37.364	0.965663
672	13	9	41.488	0.965752
673	13	9	45.614	0.965854
674	13	9	49.736	0.965929
675	13	9	53.855	0.965815
676	13	9	57.978	0.965778
677	13	10	2.102	0.965921
678	13	10	6.321	0.966111
679	13	10	10.444	0.965968
680	13	10	14.664	0.967992
681	13	10	18.789	0.968997
682	13	10	22.91	0.969125
683	13	10	27.124	0.969216
684	13	10	31.337	0.969127
685	13	10	35.555	0.969164
686	13	10	39.774	0.969308
687	13	10	43.895	0.969454
688	13	10	48.02	0.970086
689	13	10	52.238	0.970069
690	13	10	56.361	0.96982
691	13	11	0.486	0.969868
692	13	11	4.608	0.970035
693	13	11	8.73	0.970068
694	13	11	12.849	0.970145
695	13	11	17.063	0.970153
696	13	11	21.184	0.970176
697	13	11	25.303	0.970222
698	13	11	29.52	0.970215
699	13	11	33.64	0.970328
700	13	11	37.759	0.970646
701	13	11	41.879	0.970585
702	13	11	46	0.97057
703	13	11	50.119	0.970447
704	13	11	54.24	0.97054
705	13	11	58.361	0.970455
706	13	12	2.58	0.970452
707	13	12	6.701	0.970372
708	13	12	10.918	0.970342
709	13	12	15.039	0.970356
710	13	12	19.165	0.970397
711	13	12	23.379	0.970372
712	13	12	27.508	0.970381
713	13	12	31.632	0.970634
714	13	12	35.85	0.970532
715	13	12	39.969	0.970629
716	13	12	44.188	0.970743
717	13	12	48.399	0.970722
718	13	12	52.519	0.970621
719	13	12	56.641	0.970669
720	13	13	0.76	0.970687
721	13	13	4.977	0.970674
722	13	13	9.192	0.97052
723	13	13	13.311	0.970258
724	13	13	17.438	0.970202
725	13	13	21.557	0.970075
726	13	13	25.681	0.970209
727	13	13	29.801	0.970282
728	13	13	34.019	0.969611
729	13	13	38.142	0.969244
730	13	13	42.265	0.969682
731	13	13	46.387	0.97034
732	13	13	50.603	0.97016
733	13	13	54.729	0.970258
734	13	13	58.853	0.97036
735	13	14	2.975	0.970444
736	13	14	7.097	0.970413
737	13	14	11.224	0.970293
738	13	14	15.349	0.970241
739	13	14	19.474	0.970316
740	13	14	23.594	0.970127
741	13	14	27.719	0.970191
742	13	14	31.842	0.970287
743	13	14	35.961	0.970478
744	13	14	40.183	0.970512
745	13	14	44.302	0.970521
746	13	14	48.514	0.970385
747	13	14	52.637	0.97048
748	13	14	56.757	0.970383
749	13	15	0.975	0.970388
750	13	15	5.097	0.970285
751	13	15	9.219	0.970164
752	13	15	13.431	0.970133
753	13	15	17.642	0.970274
754	13	15	21.761	0.970266
755	13	15	25.882	0.970328
756	13	15	30.007	0.970579
757	13	15	34.126	0.970332
758	13	15	38.252	0.970462
759	13	15	42.469	0.970433
760	13	15	46.593	0.970346
761	13	15	50.717	0.970333
762	13	15	54.841	0.970371
763	13	15	58.963	0.970426
764	13	16	3.091	0.970345
765	13	16	7.213	0.970495
766	13	16	11.434	0.970492
767	13	16	15.651	0.970493
768	13	16	19.771	0.970535
769	13	16	23.896	0.970549
770	13	16	28.018	0.970554
771	13	16	32.14	0.970514
772	13	16	36.355	0.970548
773	13	16	40.569	0.970533
774	13	16	44.695	0.970531
775	13	16	48.814	0.97047
776	13	16	52.941	0.970467
777	13	16	57.161	0.970482
778	13	17	1.283	0.970224
779	13	17	5.406	0.970057
780	13	17	9.528	0.970091
781	13	17	13.665	0.970263
782	13	17	17.883	0.97015
783	13	17	22.003	0.970077
784	13	17	26.123	0.970279
785	13	17	30.245	0.970026
786	13	17	34.364	0.970087
787	13	17	38.579	0.970058
788	13	17	42.707	0.970171
789	13	17	46.921	0.970016
790	13	17	51.141	0.970247
791	13	17	55.36	0.970075
792	13	17	59.481	0.969761
793	13	18	3.599	0.969548
794	13	18	7.722	0.969232
795	13	18	11.934	0.969236
796	13	18	16.055	0.96913
797	13	18	20.175	0.969137
798	13	18	24.392	0.969141
799	13	18	28.611	0.968818
800	13	18	32.828	0.968175
801	13	18	36.952	0.969651
802	13	18	41.076	0.970299
803	13	18	45.199	0.970264
804	13	18	49.322	0.970323
805	13	18	53.541	0.970276
806	13	18	57.755	0.970409
807	13	19	1.878	0.969726
808	13	19	6.094	0.96982
809	13	19	10.219	0.970028
810	13	19	14.34	0.970237
811	13	19	18.459	0.96851
812	13	19	22.58	0.967525
813	13	19	26.796	0.967545
814	13	19	30.918	0.967553
815	13	19	35.038	0.967711
816	13	19	39.161	0.967853
817	13	19	43.28	0.967927
818	13	19	47.492	0.967936
819	13	19	51.613	0.967878
820	13	19	55.833	0.967925
821	13	19	59.958	0.967896
822	13	20	4.08	0.967891
823	13	20	8.299	0.967872
824	13	20	12.42	0.966951
825	13	20	16.541	0.966773
826	13	20	20.663	0.966693
827	13	20	24.784	0.96665
828	13	20	28.908	0.966424
829	13	20	33.033	0.966395
830	13	20	37.158	0.966524
831	13	20	41.377	0.966603
832	13	20	45.592	0.966611
833	13	20	49.716	0.966694
834	13	20	53.836	0.96678
835	13	20	57.957	0.96681
836	13	21	2.079	0.966643
837	13	21	6.296	0.966778
838	13	21	10.416	0.966937
839	13	21	14.634	0.966942
840	13	21	18.853	0.966946
841	13	21	23.072	0.966978
842	13	21	27.193	0.966882
843	13	21	31.41	0.966889
844	13	21	35.631	0.966884
845	13	21	39.751	0.966818
846	13	21	43.871	0.966799
847	13	21	47.995	0.96683
848	13	21	52.113	0.966778
849	13	21	56.234	0.966539
850	13	22	0.361	0.966683
851	13	22	4.485	0.966818
852	13	22	8.61	0.96676
853	13	22	12.732	0.966743
854	13	22	16.852	0.966793
855	13	22	20.971	0.966549
856	13	22	25.09	0.966495
857	13	22	29.21	0.966429
858	13	22	33.428	0.966514
859	13	22	37.649	0.966646
860	13	22	41.866	0.96663
861	13	22	46.084	0.966602
862	13	22	50.299	0.966439
863	13	22	54.517	0.966504
864	13	22	58.64	0.966321
865	13	23	2.76	0.966329
866	13	23	6.882	0.966413
867	13	23	11.098	0.966401
868	13	23	15.218	0.966402
869	13	23	19.434	0.966381
870	13	23	23.654	0.966266
871	13	23	27.775	0.966405
872	13	23	31.893	0.966454
873	13	23	36.112	0.966369
874	13	23	40.231	0.966461
875	13	23	44.353	0.966479
876	13	23	48.474	0.966403
877	13	23	52.595	0.968881
878	13	23	56.715	0.968991
879	13	24	0.836	0.96913
880	13	24	4.957	0.969232
881	13	24	9.173	0.969222
882	13	24	13.389	0.969413
883	13	24	17.51	0.969516
884	13	24	21.629	0.969677
885	13	24	25.748	0.969595
886	13	24	29.965	0.969559
887	13	24	34.089	0.969604
888	13	24	38.208	0.969564
889	13	24	42.334	0.969577
890	13	24	46.455	0.969552
891	13	24	50.58	0.969484
892	13	24	54.7	0.969474
893	13	24	58.826	0.969584
894	13	25	2.953	0.969614
895	13	25	7.079	0.969514
896	13	25	11.2	0.969466
897	13	25	15.319	0.96971
898	13	25	19.438	0.969631
899	13	25	23.558	0.969594
900	13	25	27.678	0.96957
901	13	25	31.797	0.969744
902	13	25	35.922	0.969664
903	13	25	40.141	0.969707
904	13	25	44.262	0.969606
905	13	25	48.482	0.969705
906	13	25	52.609	0.969691
907	13	25	56.827	0.969705
908	13	26	0.951	0.96989
909	13	26	5.166	0.9698
910	13	26	9.386	0.969801
911	13	26	13.507	0.969814
912	13	26	17.722	0.969772
913	13	26	21.844	0.969845
914	13	26	25.971	0.969848
915	13	26	30.09	0.96989
916	13	26	34.304	0.96991
917	13	26	38.425	0.969892
918	13	26	42.546	0.969916
919	13	26	46.761	0.969712
920	13	26	50.978	0.969595
921	13	26	55.193	0.969536
922	13	26	59.317	0.96956
923	13	27	3.536	0.969349
924	13	27	7.656	0.96936
925	13	27	11.873	0.969626
926	13	27	16.088	0.969698
927	13	27	20.304	0.969649
928	13	27	24.426	0.969589
929	13	27	28.646	0.969628
930	13	27	32.765	0.969519
931	13	27	36.979	0.969568
932	13	27	41.101	0.969625
933	13	27	45.319	0.969814
934	13	27	49.445	0.969781
935	13	27	53.565	0.969792
936	13	27	57.685	0.969891
937	13	28	1.902	0.969834
938	13	28	6.022	0.969688
939	13	28	10.236	0.969606
940	13	28	14.357	0.96978
941	13	28	18.478	0.970024
942	13	28	22.694	0.969946
943	13	28	26.816	0.969875
944	13	28	31.034	0.969885
945	13	28	35.157	0.969797
946	13	28	39.374	0.96989
947	13	28	43.594	0.969819
948	13	28	47.716	0.969869
949	13	28	51.835	0.969867
950	13	28	56.054	0.969778
951	13	29	0.182	0.969736
952	13	29	4.302	0.969585
953	13	29	8.424	0.969588
954	13	29	12.642	0.969659
955	13	29	16.762	0.96977
956	13	29	20.882	0.969795
957	13	29	25.096	0.969751
958	13	29	29.313	0.969632
959	13	29	33.433	0.969567
960	13	29	37.553	0.969668
961	13	29	41.674	0.969723
962	13	29	45.894	0.969578
963	13	29	50.014	0.969543
964	13	29	54.133	0.969619
965	13	29	58.254	0.969672
966	13	30	2.376	0.969772
967	13	30	6.496	0.969684
968	13	30	10.711	0.969585
969	13	30	14.83	0.969749
970	13	30	19.045	0.969686
971	13	30	23.165	0.969674
972	13	30	27.382	0.969735
973	13	30	31.501	0.969714
974	13	30	35.717	0.969605
975	13	30	39.937	0.969653
976	13	30	44.056	0.969463
977	13	30	48.178	0.969482
978	13	30	52.298	0.969536
979	13	30	56.419	0.969456
980	13	31	0.544	0.96943
981	13	31	4.761	0.969457
982	13	31	8.974	0.969476
983	13	31	13.094	0.969394
984	13	31	17.312	0.969485
985	13	31	21.432	0.969532
986	13	31	25.554	0.967879
987	13	31	29.772	0.966685
988	13	31	33.892	0.966678
989	13	31	38.017	0.966626
990	13	31	42.234	0.966586
991	13	31	46.449	0.96651
992	13	31	50.667	0.966475
993	13	31	54.787	0.966455
994	13	31	58.907	0.966472
995	13	32	3.03	0.96645
996	13	32	7.154	0.966353
997	13	32	11.277	0.966305
998	13	32	15.395	0.966366
999	13	32	19.52	0.966253
1000	13	32	23.736	0.966202
1001	13	32	27.866	0.966187
1002	13	32	32.082	0.966303
1003	13	32	36.203	0.966227
1004	13	32	40.421	0.966264
1005	13	32	44.638	0.966277
1006	13	32	48.853	0.966245
1007	13	32	53.07	0.966156
1008	13	32	57.189	0.966271
1009	13	33	1.315	0.96633
1010	13	33	5.444	0.96617
1011	13	33	9.66	0.966221
1012	13	33	13.784	0.966276
1013	13	33	17.908	0.966272
1014	13	33	22.027	0.966261
1015	13	33	26.149	0.966327
1016	13	33	30.271	0.966303
1017	13	33	34.4	0.966294
1018	13	33	38.522	0.966383
1019	13	33	42.642	0.966431
1020	13	33	46.864	0.96629
1021	13	33	50.989	0.966322
1022	13	33	55.109	0.966351
1023	13	33	59.231	0.966396
1024	13	34	3.448	0.966421
1025	13	34	7.57	0.96644
1026	13	34	11.782	0.966334
1027	13	34	16	0.966232
1028	13	34	20.123	0.966114
1029	13	34	24.341	0.966183
1030	13	34	28.474	0.966058
1031	13	34	32.597	0.966159
1032	13	34	36.717	0.966181
1033	13	34	40.837	0.966355
1034	13	34	44.96	0.966295
1035	13	34	49.08	0.966211
1036	13	34	53.2	0.966217
1037	13	34	57.323	0.966067
1038	13	35	1.542	0.966097
1039	13	35	5.662	0.96612
1040	13	35	9.781	0.966106
1041	13	35	13.902	0.966115
1042	13	35	18.023	0.966039
1043	13	35	22.142	0.965937
1044	13	35	26.266	0.966031
1045	13	35	30.388	0.966133
1046	13	35	34.515	0.966072
1047	13	35	38.733	0.966039
1048	13	35	42.855	0.966076
1049	13	35	46.98	0.966034
1050	13	35	51.197	0.96603
1051	13	35	55.319	0.966045
1052	13	35	59.441	0.966011
1053	13	36	3.565	0.966009
1054	13	36	7.689	0.966019
1055	13	36	11.903	0.96574
1056	13	36	16.121	0.966021
1057	13	36	20.341	0.965983
1058	13	36	24.467	0.965977
1059	13	36	28.586	0.966025
1060	13	36	32.803	0.965974
1061	13	36	36.928	0.965922
1062	13	36	41.143	0.966044
1063	13	36	45.263	0.966154
1064	13	36	49.478	0.966153
1065	13	36	53.696	0.966009
1066	13	36	57.821	0.966137
1067	13	37	2.039	0.966223
1068	13	37	6.164	0.966258
1069	13	37	10.379	0.966313
1070	13	37	14.499	0.966255
1071	13	37	18.717	0.966304
1072	13	37	22.933	0.966449
1073	13	37	27.152	0.96642
1074	13	37	31.271	0.966358
1075	13	37	35.388	0.966178
1076	13	37	39.607	0.966414
1077	13	37	43.727	0.966351
1078	13	37	47.851	0.966424
1079	13	37	51.97	0.966285
1080	13	37	56.091	0.966299
1081	13	38	0.212	0.966273
1082	13	38	4.337	0.966317
1083	13	38	8.554	0.966281
1084	13	38	12.677	0.966295
1085	13	38	16.8	0.966322
1086	13	38	20.921	0.96628
1087	13	38	25.043	0.966355
1088	13	38	29.261	0.966311
1089	13	38	33.382	0.966262
1090	13	38	37.502	0.966392
1091	13	38	41.718	0.966339
1092	13	38	45.844	0.966318
1093	13	38	49.966	0.966166
1094	13	38	54.182	0.966201
1095	13	38	58.4	0.966196
1096	13	39	2.523	0.966187
1097	13	39	6.767	0.966218
1098	13	39	10.982	0.969307
1099	13	39	15.194	0.969246
1100	13	39	19.407	0.969305
1101	13	39	23.531	0.969452
1102	13	39	27.659	0.969541
1103	13	39	31.781	0.969451
1104	13	39	35.902	0.969354
1105	13	39	40.027	0.969293
1106	13	39	44.15	0.969279
1107	13	39	48.275	0.969194
1108	13	39	52.494	0.969065
