# Supplementary material for: Design of High-Precision Driving Control System for Charge Management
Source: Sensors (Basel). 2024 Apr 30;24(9):2883. doi: 10.3390/s24092883 (PMC11086223; doi:10.3390/s24092883)
Supplement: Supplementary file 1 [file sensors-24-02883-s001.zip › 10mA/LOAD REGULATION/1%full load.xlsx]

## Sheet: 20231023063409_data
0	18	34	17.712	0.0985852	0.0985906
1	18	34	21.927	0.0985806
2	18	34	26.148	0.0985804
3	18	34	30.373	0.0985781
4	18	34	34.59	0.098583
5	18	34	38.804	0.098594
6	18	34	43.023	0.0985898
7	18	34	47.243	0.0985772
8	18	34	51.464	0.0985806
9	18	34	55.683	0.0985831
10	18	34	59.903	0.0985867
11	18	35	4.122	0.0985864
12	18	35	8.342	0.0985775
13	18	35	12.564	0.0985795
14	18	35	16.783	0.0985793
15	18	35	21.002	0.0986081
16	18	35	25.217	0.0985859
17	18	35	29.439	0.0985964
18	18	35	33.651	0.0986017
19	18	35	37.871	0.0985973
20	18	35	42.088	0.0985801
21	18	35	46.305	0.0985769
22	18	35	50.528	0.0985791
23	18	35	54.747	0.0985821
24	18	35	58.971	0.0985806
25	18	36	3.193	0.0985814
26	18	36	7.417	0.0985812
27	18	36	11.629	0.0985772
28	18	36	15.848	0.0986023
29	18	36	20.069	0.098605
30	18	36	24.287	0.0985995
31	18	36	28.51	0.0985832
32	18	36	32.722	0.0986009
33	18	36	36.941	0.0986048
34	18	36	41.165	0.0985898
35	18	36	45.387	0.0985811
36	18	36	49.606	0.0985935
37	18	36	53.823	0.0985903
38	18	36	58.04	0.0986069
39	18	37	2.265	0.0986016
40	18	37	6.484	0.0986
41	18	37	10.701	0.0985863
42	18	37	14.921	0.098583
43	18	37	19.147	0.0985786
44	18	37	23.366	0.0985734
45	18	37	27.583	0.0985897
46	18	37	31.803	0.0986002
47	18	37	36.019	0.0986024
48	18	37	40.247	0.0985974
49	18	37	44.467	0.0985994
50	18	37	48.691	0.0985894
51	18	37	52.905	0.0985818
52	18	37	57.128	0.0986
53	18	38	1.354	0.098597
54	18	38	5.577	0.0985976
55	18	38	9.799	0.0985939
56	18	38	14.015	0.0985791
57	18	38	18.237	0.0985748
58	18	38	22.465	0.0985702
59	18	38	26.682	0.0985647
60	18	38	30.902	0.0985703
61	18	38	35.121	0.0985648
62	18	38	39.347	0.0985692
63	18	38	43.567	0.0985886
64	18	38	47.795	0.098601
65	18	38	52.01	0.0985892
66	18	38	56.24	0.0985843
67	18	39	0.458	0.0985877
68	18	39	4.681	0.0985968
69	18	39	8.899	0.0985926
70	18	39	13.116	0.0986019
71	18	39	17.339	0.0985986
72	18	39	21.562	0.098591
73	18	39	25.79	0.098577
74	18	39	30.011	0.0985814
75	18	39	34.237	0.0986008
76	18	39	38.455	0.0986034
77	18	39	42.675	0.0985961
78	18	39	46.892	0.0985846
79	18	39	51.119	0.0985727
80	18	39	55.341	0.0986003
81	18	39	59.559	0.0986048
82	18	40	3.781	0.0986004
83	18	40	8.001	0.0986075
84	18	40	12.227	0.0986038
85	18	40	16.452	0.0986047
86	18	40	20.67	0.098608
87	18	40	24.896	0.0985972
88	18	40	29.116	0.0986005
89	18	40	33.339	0.0985979
90	18	40	37.561	0.0985883
91	18	40	41.781	0.098594
92	18	40	46.003	0.0985909
93	18	40	50.225	0.0985872
94	18	40	54.443	0.0985977
95	18	40	58.664	0.0985953
96	18	41	2.883	0.0985912
97	18	41	7.105	0.0985937
98	18	41	11.335	0.0986066
99	18	41	15.527	0.0986034
100	18	41	19.739	0.0986027
101	18	41	23.949	0.0986099
102	18	41	28.164	0.0986081
