# Supplementary material for: Design of High-Precision Driving Control System for Charge Management
Source: Sensors (Basel). 2024 Apr 30;24(9):2883. doi: 10.3390/s24092883 (PMC11086223; doi:10.3390/s24092883)
Supplement: Supplementary file 1 [file sensors-24-02883-s001.zip › 10mA/LOAD REGULATION/1%no load.xlsx]

## Sheet: 20231023064210_data
0	18	42	18.882	0.0994639	0.0994632
1	18	42	23.101	0.099459
2	18	42	27.323	0.0994593
3	18	42	31.545	0.0994567
4	18	42	35.77	0.0994585
5	18	42	39.984	0.0994603
6	18	42	44.208	0.0994618
7	18	42	48.426	0.0994629
8	18	42	52.644	0.0994705
9	18	42	56.864	0.0994644
10	18	43	1.081	0.0994674
11	18	43	5.306	0.0994715
12	18	43	9.527	0.099466
13	18	43	13.752	0.0994644
14	18	43	17.976	0.099471
15	18	43	22.199	0.0994672
16	18	43	26.416	0.099471
17	18	43	30.638	0.0994665
18	18	43	34.86	0.099468
19	18	43	39.079	0.0994648
20	18	43	43.3	0.0994596
21	18	43	47.522	0.0994595
22	18	43	51.744	0.0994529
23	18	43	55.969	0.0994517
24	18	44	0.193	0.0994462
25	18	44	4.418	0.0994576
26	18	44	8.64	0.0994623
27	18	44	12.86	0.0994676
28	18	44	17.079	0.0994635
29	18	44	21.296	0.0994724
30	18	44	25.514	0.0994732
31	18	44	29.728	0.0994689
32	18	44	33.946	0.0994671
33	18	44	38.167	0.0994681
34	18	44	42.381	0.0994668
35	18	44	46.588	0.0994644
36	18	44	50.799	0.0994661
37	18	44	55.015	0.0994646
38	18	44	59.237	0.0994669
39	18	45	3.461	0.0994619
40	18	45	7.683	0.0994633
41	18	45	11.903	0.0994624
42	18	45	16.12	0.0994658
43	18	45	20.337	0.0994669
44	18	45	24.555	0.0994672
45	18	45	28.778	0.0994672
46	18	45	32.993	0.0994685
47	18	45	37.211	0.0994644
48	18	45	41.431	0.0994664
49	18	45	45.651	0.0994677
50	18	45	49.87	0.0994639
51	18	45	54.087	0.0994648
52	18	45	58.3	0.0994633
53	18	46	2.513	0.0994656
54	18	46	6.73	0.0994692
55	18	46	10.946	0.099469
56	18	46	15.162	0.0994703
57	18	46	19.377	0.0994612
58	18	46	23.598	0.0994584
59	18	46	27.815	0.099461
60	18	46	32.042	0.0994656
61	18	46	36.263	0.0994685
62	18	46	40.474	0.0994627
63	18	46	44.701	0.099461
64	18	46	48.923	0.0994484
65	18	46	53.141	0.0994574
66	18	46	57.368	0.0994626
67	18	47	1.581	0.0994588
68	18	47	5.806	0.0994589
69	18	47	10.021	0.0994633
70	18	47	14.158	0.0994677
71	18	47	18.386	0.0994723
72	18	47	22.607	0.0994665
73	18	47	26.823	0.0994623
74	18	47	31.044	0.0994649
75	18	47	35.264	0.0994638
76	18	47	39.483	0.0994662
77	18	47	43.704	0.0994685
78	18	47	47.925	0.0994666
79	18	47	52.143	0.099461
80	18	47	56.367	0.0994605
81	18	48	0.587	0.0994591
82	18	48	4.808	0.0994576
83	18	48	9.025	0.0994588
84	18	48	13.248	0.0994602
85	18	48	17.465	0.0994546
86	18	48	21.687	0.0994589
87	18	48	25.908	0.099456
88	18	48	30.136	0.0994565
89	18	48	34.363	0.0994609
90	18	48	38.584	0.0994588
91	18	48	42.806	0.0994634
92	18	48	47.027	0.0994743
93	18	48	51.253	0.0994605
94	18	48	55.473	0.0994631
95	18	48	59.696	0.0994627
96	18	49	3.914	0.0994611
97	18	49	8.14	0.0994589
98	18	49	12.365	0.0994622
99	18	49	16.582	0.0994583
100	18	49	20.801	0.0994561
101	18	49	25.02	0.0994575
102	18	49	29.238	0.0994564
