# Supplementary material for: Design of High-Precision Driving Control System for Charge Management
Source: Sensors (Basel). 2024 Apr 30;24(9):2883. doi: 10.3390/s24092883 (PMC11086223; doi:10.3390/s24092883)
Supplement: Supplementary file 1 [file sensors-24-02883-s001.zip › 10mA/LOAD REGULATION/10% full load.xlsx]

## Sheet: 20231023055706_data
0	17	57	15.175	0.308708	0.308611
1	17	57	19.393	0.308731
2	17	57	23.613	0.308732
3	17	57	27.732	0.308713
4	17	57	31.851	0.308724
5	17	57	36.07	0.308739
6	17	57	40.191	0.308759
7	17	57	44.312	0.308739
8	17	57	48.527	0.308712
9	17	57	52.745	0.308703
10	17	57	56.864	0.308703
11	17	58	1.081	0.308691
12	17	58	5.203	0.308681
13	17	58	9.418	0.308705
14	17	58	13.634	0.308693
0	17	58	53.842	0.308622
1	17	58	57.962	0.308604
2	17	59	2.176	0.308637
3	17	59	6.295	0.308624
4	17	59	10.414	0.308649
5	17	59	14.537	0.308673
6	17	59	18.656	0.308659
7	17	59	22.776	0.308632
8	17	59	26.991	0.308606
9	17	59	31.109	0.308624
10	17	59	35.328	0.308634
11	17	59	39.445	0.308571
12	17	59	43.569	0.308557
13	17	59	47.69	0.308567
14	17	59	51.908	0.30858
15	17	59	56.126	0.308554
16	18	0	0.341	0.308563
17	18	0	4.555	0.308571
18	18	0	8.673	0.308591
19	18	0	12.795	0.308586
20	18	0	16.917	0.308594
21	18	0	21.131	0.308621
22	18	0	25.345	0.30864
23	18	0	29.465	0.308658
24	18	0	33.585	0.308654
25	18	0	37.799	0.30859
26	18	0	42.017	0.308574
27	18	0	46.228	0.308579
28	18	0	50.445	0.308563
29	18	0	54.566	0.308565
30	18	0	58.784	0.308574
31	18	1	3	0.308559
32	18	1	7.119	0.308562
33	18	1	11.241	0.30856
34	18	1	15.461	0.308598
35	18	1	19.584	0.308598
36	18	1	23.706	0.308587
37	18	1	27.825	0.308608
38	18	1	32.042	0.308601
39	18	1	36.257	0.308633
40	18	1	40.378	0.308627
41	18	1	44.595	0.308598
42	18	1	48.81	0.308592
43	18	1	52.927	0.308606
44	18	1	57.052	0.308575
45	18	2	1.173	0.308582
46	18	2	5.391	0.308612
47	18	2	9.515	0.30861
48	18	2	13.634	0.308584
49	18	2	17.753	0.30856
50	18	2	21.969	0.30858
51	18	2	26.093	0.308609
52	18	2	30.213	0.308596
53	18	2	34.427	0.308567
54	18	2	38.646	0.308538
55	18	2	42.864	0.308566
56	18	2	46.986	0.308572
57	18	2	51.108	0.308586
58	18	2	55.228	0.308561
59	18	2	59.355	0.308578
60	18	3	3.481	0.308549
61	18	3	7.604	0.308582
62	18	3	11.726	0.308597
63	18	3	15.845	0.30862
64	18	3	19.966	0.308612
65	18	3	24.088	0.3086
66	18	3	28.302	0.308628
67	18	3	32.428	0.308647
68	18	3	36.547	0.30865
69	18	3	40.664	0.30862
70	18	3	44.789	0.308625
71	18	3	48.909	0.308617
72	18	3	53.03	0.308595
73	18	3	57.249	0.308583
74	18	4	1.373	0.308551
75	18	4	5.493	0.308563
76	18	4	9.615	0.308534
77	18	4	13.734	0.30854
78	18	4	17.856	0.30856
79	18	4	22.073	0.308569
80	18	4	26.286	0.308584
81	18	4	30.497	0.308568
82	18	4	34.615	0.308611
83	18	4	38.743	0.308586
84	18	4	42.865	0.308553
85	18	4	46.988	0.308576
86	18	4	51.113	0.308556
87	18	4	55.234	0.308578
