# Supplementary material for: Design of High-Precision Driving Control System for Charge Management
Source: Sensors (Basel). 2024 Apr 30;24(9):2883. doi: 10.3390/s24092883 (PMC11086223; doi:10.3390/s24092883)
Supplement: Supplementary file 1 [file sensors-24-02883-s001.zip › 10mA/LOAD REGULATION/10% no load.xlsx]

## Sheet: 20231023060628_data
0	18	6	37.169	0.30923	0.309167
1	18	6	41.288	0.309213
2	18	6	45.411	0.309236
3	18	6	49.628	0.309219
4	18	6	53.845	0.309242
5	18	6	57.973	0.30926
6	18	7	2.191	0.309267
7	18	7	6.313	0.309298
8	18	7	10.435	0.309254
9	18	7	14.554	0.309265
10	18	7	18.77	0.309228
11	18	7	22.891	0.309231
12	18	7	27.015	0.309191
13	18	7	31.23	0.309224
14	18	7	35.447	0.309208
15	18	7	39.662	0.309187
16	18	7	43.879	0.309185
17	18	7	48.001	0.309188
18	18	7	52.118	0.309173
19	18	7	56.239	0.309184
20	18	8	0.36	0.309183
21	18	8	4.481	0.309172
22	18	8	8.601	0.309184
23	18	8	12.82	0.309179
24	18	8	16.94	0.309206
25	18	8	21.155	0.30924
26	18	8	25.276	0.309261
27	18	8	29.4	0.309267
28	18	8	33.527	0.309254
29	18	8	37.745	0.309231
30	18	8	41.866	0.309246
31	18	8	45.983	0.309216
32	18	8	50.107	0.30923
33	18	8	54.324	0.309215
34	18	8	58.445	0.309218
35	18	9	2.659	0.309215
36	18	9	6.778	0.309214
37	18	9	10.898	0.309228
38	18	9	15.017	0.309225
39	18	9	19.136	0.309225
40	18	9	23.259	0.30923
41	18	9	27.476	0.309185
42	18	9	31.69	0.30916
43	18	9	35.903	0.309099
44	18	9	40.105	0.309077
45	18	9	44.226	0.309076
46	18	9	48.348	0.309128
47	18	9	52.47	0.309172
48	18	9	56.594	0.309171
49	18	10	0.726	0.309169
50	18	10	4.848	0.309135
51	18	10	8.971	0.30912
52	18	10	13.091	0.309131
53	18	10	17.211	0.309132
54	18	10	21.33	0.309149
55	18	10	25.45	0.309134
56	18	10	29.576	0.309165
57	18	10	33.703	0.309157
58	18	10	37.821	0.30914
59	18	10	41.943	0.309168
60	18	10	46.16	0.309148
61	18	10	50.278	0.309176
62	18	10	54.396	0.309162
63	18	10	58.519	0.309169
64	18	11	2.637	0.309159
65	18	11	6.85	0.309166
66	18	11	10.971	0.309168
67	18	11	15.095	0.309183
68	18	11	19.218	0.309159
69	18	11	23.338	0.30917
70	18	11	27.46	0.309162
71	18	11	31.582	0.309133
72	18	11	35.801	0.309118
73	18	11	39.926	0.309121
74	18	11	44.043	0.309119
75	18	11	48.164	0.309101
76	18	11	52.286	0.309119
77	18	11	56.408	0.309107
78	18	12	0.624	0.309121
79	18	12	4.744	0.309131
80	18	12	8.962	0.309132
81	18	12	13.091	0.309087
82	18	12	17.211	0.309064
83	18	12	21.329	0.309066
84	18	12	25.545	0.309056
85	18	12	29.668	0.309085
86	18	12	33.886	0.309092
87	18	12	38.009	0.309096
88	18	12	42.226	0.309114
89	18	12	46.348	0.309123
90	18	12	50.465	0.309135
91	18	12	54.59	0.309121
92	18	12	58.81	0.309137
93	18	13	3.029	0.309112
94	18	13	7.148	0.309119
95	18	13	11.364	0.309127
96	18	13	15.582	0.309119
97	18	13	19.701	0.309118
98	18	13	23.917	0.309124
99	18	13	28.04	0.309131
100	18	13	32.256	0.309117
101	18	13	36.378	0.309115
102	18	13	40.597	0.309122
