# Supplementary material for: Design of High-Precision Driving Control System for Charge Management
Source: Sensors (Basel). 2024 Apr 30;24(9):2883. doi: 10.3390/s24092883 (PMC11086223; doi:10.3390/s24092883)
Supplement: Supplementary file 1 [file sensors-24-02883-s001.zip › 10mA/LOAD REGULATION/20% full load.xlsx]

## Sheet: 20231023052200_data
0	17	22	8.569	0.436649	0.436619
1	17	22	12.786	0.436696
2	17	22	17	0.43671
3	17	22	21.218	0.43669
4	17	22	25.342	0.436687
5	17	22	29.562	0.436695
6	17	22	33.681	0.436667
7	17	22	37.803	0.436668
8	17	22	42.019	0.43667
9	17	22	46.235	0.436665
10	17	22	50.358	0.436655
11	17	22	54.573	0.436656
12	17	22	58.791	0.436651
13	17	23	3.009	0.436631
14	17	23	7.225	0.43664
15	17	23	11.441	0.436621
16	17	23	15.656	0.436647
17	17	23	19.778	0.436657
18	17	23	23.898	0.436697
19	17	23	28.018	0.436696
20	17	23	32.142	0.436683
21	17	23	36.259	0.436672
22	17	23	40.38	0.436667
23	17	23	44.599	0.436659
24	17	23	48.721	0.436663
25	17	23	52.937	0.436691
26	17	23	57.153	0.436689
27	17	24	1.286	0.436679
28	17	24	5.408	0.436685
29	17	24	9.531	0.436686
30	17	24	13.655	0.436688
31	17	24	17.87	0.436674
32	17	24	22.089	0.436671
33	17	24	26.211	0.436651
34	17	24	30.428	0.436656
35	17	24	34.55	0.436642
36	17	24	38.766	0.436644
37	17	24	42.981	0.43664
38	17	24	47.101	0.436615
39	17	24	51.224	0.436592
40	17	24	55.443	0.436607
41	17	24	59.562	0.436592
42	17	25	3.777	0.436581
43	17	25	7.997	0.436588
44	17	25	12.215	0.436575
45	17	25	16.337	0.43656
46	17	25	20.551	0.436581
47	17	25	24.765	0.43656
48	17	25	28.98	0.436554
49	17	25	33.196	0.436554
50	17	25	37.321	0.436557
51	17	25	41.442	0.436515
52	17	25	45.659	0.436497
53	17	25	49.778	0.436524
54	17	25	53.994	0.436521
55	17	25	58.121	0.436517
56	17	26	2.338	0.436516
57	17	26	6.459	0.436566
58	17	26	10.578	0.43655
59	17	26	14.794	0.436523
60	17	26	18.914	0.436544
61	17	26	23.131	0.436573
62	17	26	27.248	0.436581
63	17	26	31.373	0.436589
64	17	26	35.493	0.43661
65	17	26	39.617	0.436599
66	17	26	43.737	0.436627
67	17	26	47.955	0.436614
68	17	26	52.075	0.43659
69	17	26	56.195	0.436579
70	17	27	0.413	0.436594
71	17	27	4.531	0.436613
72	17	27	8.651	0.436629
73	17	27	12.867	0.43664
74	17	27	16.994	0.43664
75	17	27	21.118	0.436614
76	17	27	25.334	0.436592
77	17	27	29.458	0.436585
78	17	27	33.577	0.436612
79	17	27	37.703	0.4366
80	17	27	41.823	0.436618
81	17	27	46.038	0.436603
82	17	27	50.158	0.436605
83	17	27	54.278	0.436614
84	17	27	58.403	0.436608
85	17	28	2.62	0.436577
86	17	28	6.836	0.436601
87	17	28	10.957	0.436625
88	17	28	15.079	0.436623
89	17	28	19.201	0.436632
90	17	28	23.322	0.436646
91	17	28	27.445	0.436647
92	17	28	31.661	0.436601
93	17	28	35.879	0.436583
94	17	28	40.099	0.436625
95	17	28	44.218	0.436605
96	17	28	48.342	0.436624
97	17	28	52.558	0.436607
98	17	28	56.681	0.436607
99	17	29	0.801	0.436582
100	17	29	5.019	0.436588
101	17	29	9.141	0.43661
102	17	29	13.264	0.436615
