# Supplementary material for: Design of High-Precision Driving Control System for Charge Management
Source: Sensors (Basel). 2024 Apr 30;24(9):2883. doi: 10.3390/s24092883 (PMC11086223; doi:10.3390/s24092883)
Supplement: Supplementary file 1 [file sensors-24-02883-s001.zip › 10mA/LOAD REGULATION/20% no load.xlsx]

## Sheet: 20231023052953_data
0	17	30	1.813	0.437109	0.437207
1	17	30	5.933	0.437094
2	17	30	10.052	0.437094
3	17	30	14.27	0.437074
4	17	30	18.394	0.437077
5	17	30	22.513	0.437077
6	17	30	26.633	0.437084
7	17	30	30.752	0.437057
8	17	30	34.971	0.437052
9	17	30	39.189	0.437088
10	17	30	43.308	0.437107
11	17	30	47.432	0.437122
12	17	30	51.553	0.437146
13	17	30	55.671	0.437121
14	17	30	59.883	0.437128
15	17	31	4.006	0.437119
16	17	31	8.126	0.437202
17	17	31	12.247	0.437197
18	17	31	16.463	0.437221
19	17	31	20.582	0.437342
20	17	31	24.708	0.437303
21	17	31	28.827	0.437208
22	17	31	32.945	0.437196
23	17	31	37.162	0.437182
24	17	31	41.383	0.437139
25	17	31	45.506	0.437169
26	17	31	49.625	0.437181
27	17	31	53.843	0.43722
28	17	31	57.964	0.437201
29	17	32	2.18	0.437252
30	17	32	6.3	0.437251
31	17	32	10.42	0.43724
32	17	32	14.539	0.43723
33	17	32	18.753	0.437207
34	17	32	22.974	0.437232
35	17	32	27.102	0.437223
36	17	32	31.224	0.437208
37	17	32	35.343	0.437139
38	17	32	39.467	0.437163
39	17	32	43.681	0.437163
40	17	32	47.898	0.43717
41	17	32	52.113	0.437173
42	17	32	56.239	0.437159
43	17	33	0.456	0.437169
44	17	33	4.581	0.437185
45	17	33	8.702	0.437176
46	17	33	12.827	0.437177
47	17	33	16.945	0.437208
48	17	33	21.067	0.437209
49	17	33	25.191	0.437212
50	17	33	29.312	0.437194
51	17	33	33.528	0.437204
52	17	33	37.651	0.437233
53	17	33	41.867	0.437216
54	17	33	45.989	0.437209
55	17	33	50.206	0.437229
56	17	33	54.423	0.437245
57	17	33	58.545	0.437248
58	17	34	2.669	0.437251
59	17	34	6.789	0.437266
60	17	34	10.914	0.437237
61	17	34	15.032	0.437242
62	17	34	19.162	0.437224
63	17	34	23.283	0.437205
64	17	34	27.405	0.437202
65	17	34	31.526	0.437217
66	17	34	35.745	0.43723
67	17	34	39.871	0.437228
68	17	34	43.99	0.437205
69	17	34	48.115	0.437238
70	17	34	52.236	0.437246
71	17	34	56.357	0.437257
72	17	35	0.48	0.437233
73	17	35	4.608	0.437223
74	17	35	8.824	0.43724
75	17	35	13.039	0.437244
76	17	35	17.255	0.437223
77	17	35	21.375	0.43726
78	17	35	25.501	0.437253
79	17	35	29.622	0.437242
80	17	35	33.745	0.437253
81	17	35	37.864	0.437275
82	17	35	41.986	0.437266
83	17	35	46.199	0.437266
84	17	35	50.323	0.437279
85	17	35	54.447	0.437289
86	17	35	58.567	0.437282
87	17	36	2.784	0.437275
88	17	36	6.907	0.437244
89	17	36	11.03	0.43729
90	17	36	15.151	0.437281
91	17	36	19.369	0.437278
92	17	36	23.581	0.437271
93	17	36	27.708	0.437264
94	17	36	31.834	0.43727
95	17	36	36.053	0.437235
96	17	36	40.175	0.437214
97	17	36	44.299	0.437221
98	17	36	48.518	0.437242
99	17	36	52.733	0.437262
100	17	36	56.854	0.43726
101	17	37	0.973	0.437235
102	17	37	5.096	0.437196
