# Supplementary material for: Design of High-Precision Driving Control System for Charge Management
Source: Sensors (Basel). 2024 Apr 30;24(9):2883. doi: 10.3390/s24092883 (PMC11086223; doi:10.3390/s24092883)
Supplement: Supplementary file 1 [file sensors-24-02883-s001.zip › 10mA/LOAD REGULATION/30%full load.xlsx]

## Sheet: 20231023044934_data
0	16	49	43.262	0.534425	0.534206
1	16	49	47.479	0.534413
2	16	49	51.699	0.534376
3	16	49	55.917	0.534392
4	16	50	0.037	0.534355
5	16	50	4.254	0.534352
6	16	50	8.469	0.534154
7	16	50	12.588	0.534114
8	16	50	16.707	0.534161
9	16	50	20.827	0.534116
10	16	50	24.945	0.534123
11	16	50	29.161	0.534127
12	16	50	33.282	0.534158
13	16	50	37.5	0.534078
14	16	50	41.716	0.534023
15	16	50	45.836	0.534018
16	16	50	49.957	0.534043
17	16	50	54.173	0.53408
18	16	50	58.387	0.534046
19	16	51	2.605	0.534051
20	16	51	6.723	0.534055
21	16	51	10.936	0.534011
22	16	51	15.154	0.534197
23	16	51	19.277	0.534219
24	16	51	23.395	0.534245
25	16	51	27.517	0.534239
26	16	51	31.732	0.534277
27	16	51	35.949	0.534263
28	16	51	40.069	0.534274
29	16	51	44.194	0.534274
30	16	51	48.412	0.53427
31	16	51	52.535	0.534248
32	16	51	56.658	0.534221
33	16	52	0.78	0.534212
34	16	52	4.906	0.534225
35	16	52	9.124	0.534208
36	16	52	13.249	0.534228
37	16	52	17.373	0.534289
38	16	52	21.59	0.534265
39	16	52	25.809	0.534248
40	16	52	29.928	0.534258
41	16	52	34.05	0.534243
42	16	52	38.174	0.534271
43	16	52	42.391	0.534252
44	16	52	46.509	0.534283
45	16	52	50.727	0.534285
46	16	52	54.848	0.534274
47	16	52	59.065	0.53429
48	16	53	3.189	0.534319
49	16	53	7.313	0.53436
50	16	53	11.435	0.534309
51	16	53	15.552	0.534296
52	16	53	19.771	0.534274
53	16	53	23.99	0.534317
54	16	53	28.11	0.534278
55	16	53	32.327	0.534287
56	16	53	36.545	0.534374
57	16	53	40.665	0.534402
58	16	53	44.786	0.534321
59	16	53	48.904	0.534384
60	16	53	53.024	0.534326
61	16	53	57.147	0.534306
62	16	54	1.363	0.534304
63	16	54	5.486	0.534267
64	16	54	9.605	0.534284
65	16	54	13.824	0.534274
66	16	54	17.944	0.534158
67	16	54	22.063	0.534092
68	16	54	26.187	0.534069
69	16	54	30.319	0.534111
70	16	54	34.535	0.53413
71	16	54	38.657	0.534128
72	16	54	42.874	0.534095
73	16	54	46.999	0.534139
74	16	54	51.119	0.534153
75	16	54	55.244	0.534164
76	16	54	59.367	0.534095
77	16	55	3.487	0.534094
78	16	55	7.703	0.534135
79	16	55	11.922	0.534133
80	16	55	16.044	0.534179
81	16	55	20.262	0.534141
82	16	55	24.475	0.534115
83	16	55	28.694	0.534094
84	16	55	32.814	0.534046
85	16	55	37.028	0.534071
86	16	55	41.149	0.534073
87	16	55	45.276	0.534078
88	16	55	49.395	0.534082
89	16	55	53.518	0.534087
90	16	55	57.637	0.53407
91	16	56	1.762	0.534076
92	16	56	5.886	0.534105
93	16	56	10.005	0.534066
94	16	56	14.125	0.534093
95	16	56	18.343	0.534113
96	16	56	22.462	0.534143
97	16	56	26.585	0.534154
98	16	56	30.799	0.534297
99	16	56	34.921	0.534313
100	16	56	39.042	0.534319
101	16	56	43.26	0.534344
102	16	56	47.385	0.534351
103	16	56	51.507	0.534365
