# Supplementary material for: Design of High-Precision Driving Control System for Charge Management
Source: Sensors (Basel). 2024 Apr 30;24(9):2883. doi: 10.3390/s24092883 (PMC11086223; doi:10.3390/s24092883)
Supplement: Supplementary file 1 [file sensors-24-02883-s001.zip › 10mA/LOAD REGULATION/30%no load.xlsx]

## Sheet: 20231023045730_data
0	16	57	38.671	0.534804	0.534733
1	16	57	42.795	0.53479
2	16	57	47.01	0.534778
3	16	57	51.137	0.534773
4	16	57	55.352	0.534759
5	16	57	59.567	0.534756
6	16	58	3.689	0.534804
7	16	58	7.811	0.534788
8	16	58	12.03	0.534775
9	16	58	16.149	0.534806
10	16	58	20.365	0.534765
11	16	58	24.488	0.534783
12	16	58	28.613	0.534765
13	16	58	32.827	0.534774
14	16	58	37.041	0.534757
15	16	58	41.258	0.534727
16	16	58	45.475	0.534751
17	16	58	49.692	0.53477
18	16	58	53.904	0.534762
19	16	58	58.026	0.534773
20	16	59	2.149	0.534766
21	16	59	6.364	0.534816
22	16	59	10.486	0.534788
23	16	59	14.607	0.534789
24	16	59	18.726	0.534801
25	16	59	22.844	0.534814
26	16	59	26.963	0.534818
27	16	59	31.087	0.534818
28	16	59	35.209	0.534804
29	16	59	39.331	0.534807
30	16	59	43.451	0.534778
31	16	59	47.576	0.534789
32	16	59	51.793	0.534775
33	16	59	55.916	0.534809
34	17	0	0.133	0.5348
35	17	0	4.25	0.534765
36	17	0	8.465	0.534821
37	17	0	12.588	0.534841
38	17	0	16.807	0.534826
39	17	0	20.928	0.534846
40	17	0	25.05	0.534846
41	17	0	29.175	0.534814
42	17	0	33.297	0.53479
43	17	0	37.424	0.534776
44	17	0	41.547	0.534793
45	17	0	45.768	0.534746
46	17	0	49.891	0.534719
47	17	0	54.108	0.534693
48	17	0	58.234	0.534704
49	17	1	2.358	0.5347
50	17	1	6.481	0.534708
51	17	1	10.602	0.534723
52	17	1	14.728	0.534702
53	17	1	18.846	0.534688
54	17	1	23.06	0.534667
55	17	1	27.183	0.534698
56	17	1	31.401	0.534703
57	17	1	35.528	0.534723
58	17	1	39.745	0.534748
59	17	1	43.961	0.534735
60	17	1	48.176	0.534738
61	17	1	52.394	0.534811
62	17	1	56.513	0.534778
63	17	2	0.635	0.534769
64	17	2	4.757	0.53476
65	17	2	8.975	0.534749
66	17	2	13.192	0.534696
67	17	2	17.313	0.5347
68	17	2	21.531	0.534701
69	17	2	25.647	0.53473
70	17	2	29.766	0.534627
71	17	2	33.985	0.534633
72	17	2	38.106	0.534649
73	17	2	42.229	0.534622
74	17	2	46.449	0.534616
75	17	2	50.574	0.534644
76	17	2	54.693	0.534636
77	17	2	58.817	0.53463
78	17	3	2.938	0.534637
79	17	3	7.057	0.534658
80	17	3	11.277	0.534666
81	17	3	15.399	0.534657
82	17	3	19.526	0.534613
83	17	3	23.644	0.53462
84	17	3	27.862	0.534616
85	17	3	31.988	0.534621
86	17	3	36.108	0.534604
87	17	3	40.228	0.534601
88	17	3	44.347	0.534631
89	17	3	48.471	0.534649
90	17	3	52.589	0.534654
91	17	3	56.806	0.534693
92	17	4	1.019	0.534674
93	17	4	5.139	0.534725
94	17	4	9.259	0.534712
95	17	4	13.473	0.53467
96	17	4	17.691	0.534745
97	17	4	21.811	0.53472
98	17	4	26.025	0.534788
99	17	4	30.142	0.534762
100	17	4	34.261	0.534722
101	17	4	38.478	0.534717
102	17	4	42.693	0.534688
