# Supplementary material for: Design of High-Precision Driving Control System for Charge Management
Source: Sensors (Basel). 2024 Apr 30;24(9):2883. doi: 10.3390/s24092883 (PMC11086223; doi:10.3390/s24092883)
Supplement: Supplementary file 1 [file sensors-24-02883-s001.zip › 10mA/LOAD REGULATION/40%full load.xlsx]

## Sheet: 20231023041628_data
0	16	16	37.248	0.617331	0.617296
1	16	16	41.465	0.617317
2	16	16	45.584	0.617311
3	16	16	49.8	0.617315
4	16	16	54.017	0.617261
5	16	16	58.139	0.617211
6	16	17	2.355	0.617208
7	16	17	6.573	0.61723
8	16	17	10.695	0.617165
9	16	17	14.812	0.617241
10	16	17	19.031	0.617332
11	16	17	23.25	0.617359
12	16	17	27.466	0.617346
13	16	17	31.586	0.617335
14	16	17	35.803	0.617339
15	16	17	39.924	0.617305
16	16	17	44.048	0.617301
17	16	17	48.172	0.617296
18	16	17	52.292	0.61723
19	16	17	56.506	0.617216
20	16	18	0.629	0.617232
21	16	18	4.751	0.617224
22	16	18	8.873	0.617253
23	16	18	12.998	0.617252
24	16	18	17.127	0.617286
25	16	18	21.343	0.617274
26	16	18	25.559	0.617301
27	16	18	29.677	0.617333
28	16	18	33.892	0.61733
29	16	18	38.109	0.617386
0	16	19	44.374	0.617286
1	16	19	48.498	0.617332
2	16	19	52.626	0.617349
3	16	19	56.749	0.617337
4	16	20	0.873	0.617357
5	16	20	4.997	0.61734
6	16	20	9.123	0.617316
7	16	20	13.244	0.617294
8	16	20	17.365	0.617317
9	16	20	21.491	0.617327
10	16	20	25.709	0.617334
11	16	20	29.829	0.617337
12	16	20	33.95	0.617338
13	16	20	38.072	0.617361
14	16	20	42.198	0.617385
15	16	20	46.325	0.617352
16	16	20	50.445	0.617377
17	16	20	54.664	0.617347
18	16	20	58.788	0.617357
19	16	21	2.907	0.61735
20	16	21	7.031	0.617386
21	16	21	11.249	0.61734
22	16	21	15.466	0.617275
23	16	21	19.683	0.617266
24	16	21	23.899	0.61726
25	16	21	28.026	0.61729
26	16	21	32.147	0.617251
27	16	21	36.27	0.617259
28	16	21	40.488	0.617195
29	16	21	44.704	0.617189
30	16	21	48.826	0.617175
31	16	21	52.945	0.617205
32	16	21	57.064	0.61714
33	16	22	1.282	0.617173
34	16	22	5.405	0.617124
35	16	22	9.62	0.617182
36	16	22	13.747	0.617238
37	16	22	17.869	0.617227
38	16	22	21.996	0.617219
39	16	22	26.21	0.617236
40	16	22	30.43	0.617273
41	16	22	34.648	0.617242
42	16	22	38.767	0.617313
43	16	22	42.895	0.617261
44	16	22	47.016	0.617335
45	16	22	51.235	0.617429
46	16	22	55.353	0.617427
47	16	22	59.48	0.617419
48	16	23	3.603	0.617386
0	16	23	49.284	0.617363
1	16	23	53.503	0.617355
2	16	23	57.623	0.617355
3	16	24	1.741	0.617362
4	16	24	5.86	0.617326
5	16	24	10.078	0.617294
6	16	24	14.198	0.617292
7	16	24	18.317	0.617313
8	16	24	22.436	0.617326
9	16	24	26.654	0.617305
10	16	24	30.777	0.617321
11	16	24	34.9	0.617264
12	16	24	39.117	0.617301
13	16	24	43.238	0.617276
14	16	24	47.361	0.61728
15	16	24	51.481	0.617283
16	16	24	55.603	0.617253
17	16	24	59.821	0.617287
18	16	25	3.94	0.617255
19	16	25	8.156	0.61732
20	16	25	12.375	0.61734
21	16	25	16.498	0.617325
22	16	25	20.618	0.617342
