# Supplementary material for: Design of High-Precision Driving Control System for Charge Management
Source: Sensors (Basel). 2024 Apr 30;24(9):2883. doi: 10.3390/s24092883 (PMC11086223; doi:10.3390/s24092883)
Supplement: Supplementary file 1 [file sensors-24-02883-s001.zip › 10mA/LOAD REGULATION/40%no load.xlsx]

## Sheet: 20231023042547_data
0	16	25	56.185	0.617816	0.617799
1	16	26	0.305	0.617773
2	16	26	4.425	0.617824
3	16	26	8.643	0.617812
4	16	26	12.761	0.617805
5	16	26	16.977	0.617832
6	16	26	21.098	0.617868
7	16	26	25.22	0.617857
8	16	26	29.342	0.617858
9	16	26	33.466	0.61784
10	16	26	37.589	0.617833
11	16	26	41.715	0.617813
12	16	26	45.932	0.617889
13	16	26	50.055	0.617838
14	16	26	54.175	0.617769
15	16	26	58.393	0.617756
16	16	27	2.605	0.61779
17	16	27	6.729	0.617805
18	16	27	10.849	0.617785
19	16	27	14.968	0.617796
20	16	27	19.09	0.617766
21	16	27	23.21	0.617762
22	16	27	27.426	0.617794
23	16	27	31.546	0.617823
24	16	27	35.763	0.617852
25	16	27	39.979	0.617861
26	16	27	44.103	0.617829
27	16	27	48.314	0.617867
28	16	27	52.533	0.617835
29	16	27	56.655	0.617829
30	16	28	0.774	0.617807
31	16	28	4.901	0.617808
32	16	28	9.019	0.617831
33	16	28	13.139	0.617834
34	16	28	17.359	0.617824
35	16	28	21.485	0.617821
36	16	28	25.702	0.617846
37	16	28	29.823	0.617828
38	16	28	34.043	0.617764
39	16	28	38.262	0.617804
40	16	28	42.382	0.617803
41	16	28	46.507	0.617848
42	16	28	50.627	0.617828
43	16	28	54.752	0.617819
44	16	28	58.871	0.617847
45	16	29	3.088	0.617819
46	16	29	7.21	0.617879
47	16	29	11.428	0.617894
48	16	29	15.645	0.617893
49	16	29	19.768	0.617838
50	16	29	23.893	0.617826
51	16	29	28.019	0.617839
52	16	29	32.236	0.617805
53	16	29	36.361	0.61774
54	16	29	40.484	0.617758
55	16	29	44.702	0.617743
56	16	29	48.824	0.61773
57	16	29	52.949	0.617741
58	16	29	57.069	0.617751
59	16	30	1.193	0.617721
60	16	30	5.409	0.617752
61	16	30	9.534	0.617778
62	16	30	13.66	0.617801
63	16	30	17.779	0.617743
64	16	30	21.903	0.617749
65	16	30	26.027	0.617767
66	16	30	30.146	0.617788
67	16	30	34.267	0.617779
68	16	30	38.39	0.617785
69	16	30	42.518	0.617767
70	16	30	46.641	0.617787
71	16	30	50.767	0.617822
72	16	30	54.893	0.617839
73	16	30	59.019	0.617825
74	16	31	3.145	0.617827
75	16	31	7.27	0.617832
76	16	31	11.393	0.61786
77	16	31	15.519	0.617844
78	16	31	19.643	0.617841
79	16	31	23.776	0.617822
80	16	31	27.898	0.617775
81	16	31	32.024	0.617747
82	16	31	36.149	0.617744
83	16	31	40.274	0.617734
84	16	31	44.492	0.617708
85	16	31	48.612	0.617765
86	16	31	52.829	0.617778
87	16	31	56.955	0.617739
88	16	32	1.077	0.61777
89	16	32	5.205	0.617772
90	16	32	9.329	0.617731
91	16	32	13.481	0.617736
92	16	32	17.699	0.617736
93	16	32	21.821	0.617746
94	16	32	25.948	0.617781
95	16	32	30.068	0.617763
96	16	32	34.279	0.617797
97	16	32	38.402	0.617778
98	16	32	42.529	0.617777
99	16	32	46.746	0.617763
100	16	32	50.867	0.617779
101	16	32	54.989	0.617773
102	16	32	59.115	0.617692
