# Supplementary material for: Design of High-Precision Driving Control System for Charge Management
Source: Sensors (Basel). 2024 Apr 30;24(9):2883. doi: 10.3390/s24092883 (PMC11086223; doi:10.3390/s24092883)
Supplement: Supplementary file 1 [file sensors-24-02883-s001.zip › 10mA/LOAD REGULATION/50%full load.xlsx]

## Sheet: 20231023033831_data
0	15	38	40.095	0.690554	0.690533
1	15	38	44.312	0.690607
2	15	38	48.53	0.690535
3	15	38	52.747	0.690583
4	15	38	56.966	0.690495
5	15	39	1.085	0.690475
6	15	39	5.303	0.690505
7	15	39	9.519	0.690581
8	15	39	13.639	0.690548
9	15	39	17.855	0.690563
10	15	39	21.973	0.690518
11	15	39	26.188	0.690557
12	15	39	30.314	0.690521
13	15	39	34.433	0.69045
14	15	39	38.649	0.690497
15	15	39	42.769	0.690534
16	15	39	46.891	0.690525
17	15	39	51.009	0.690491
18	15	39	55.224	0.690476
19	15	39	59.343	0.690469
20	15	40	3.464	0.690436
21	15	40	7.582	0.690522
22	15	40	11.799	0.690462
23	15	40	15.917	0.690501
24	15	40	20.132	0.690502
25	15	40	24.35	0.69047
26	15	40	28.564	0.690566
27	15	40	32.78	0.690585
28	15	40	36.991	0.690541
29	15	40	41.202	0.690535
30	15	40	45.321	0.690527
31	15	40	49.538	0.690486
32	15	40	53.754	0.6905
33	15	40	57.965	0.690473
34	15	41	2.18	0.690525
35	15	41	6.299	0.690434
36	15	41	10.516	0.690361
37	15	41	14.735	0.690383
38	15	41	18.952	0.690421
39	15	41	23.071	0.690465
40	15	41	27.191	0.690467
41	15	41	31.406	0.690471
42	15	41	35.529	0.690452
43	15	41	39.647	0.690428
44	15	41	43.861	0.690396
45	15	41	47.985	0.690404
46	15	41	52.201	0.690434
47	15	41	56.325	0.690442
48	15	42	0.542	0.690458
49	15	42	4.757	0.690451
50	15	42	8.971	0.690455
51	15	42	13.188	0.690446
52	15	42	17.309	0.690465
53	15	42	21.527	0.690494
54	15	42	25.745	0.690455
55	15	42	29.961	0.690441
56	15	42	34.177	0.690463
57	15	42	38.297	0.690487
58	15	42	42.514	0.690551
59	15	42	46.728	0.690582
60	15	42	50.846	0.690576
61	15	42	54.966	0.690518
62	15	42	59.182	0.690486
63	15	43	3.302	0.690521
64	15	43	7.519	0.69056
65	15	43	11.736	0.690529
66	15	43	15.952	0.690545
67	15	43	20.167	0.690536
68	15	43	24.285	0.690561
69	15	43	28.5	0.690545
70	15	43	32.711	0.690546
71	15	43	36.922	0.690556
72	15	43	41.04	0.690576
73	15	43	45.257	0.690576
74	15	43	49.376	0.690544
75	15	43	53.594	0.690563
76	15	43	57.717	0.690566
77	15	44	1.836	0.690597
78	15	44	6.048	0.690549
79	15	44	10.178	0.690561
80	15	44	14.299	0.690605
81	15	44	18.42	0.690537
82	15	44	22.54	0.690548
83	15	44	26.658	0.690517
84	15	44	30.876	0.690562
85	15	44	34.994	0.690566
86	15	44	39.211	0.690634
87	15	44	43.332	0.690606
88	15	44	47.45	0.690604
89	15	44	51.571	0.690569
90	15	44	55.786	0.690631
91	15	45	0.003	0.690667
92	15	45	4.217	0.690662
93	15	45	8.433	0.69064
94	15	45	12.647	0.690638
95	15	45	16.86	0.690693
96	15	45	21.072	0.690698
97	15	45	25.283	0.690665
98	15	45	29.496	0.690652
99	15	45	33.713	0.690623
100	15	45	37.93	0.69066
101	15	45	42.147	0.690667
102	15	45	46.27	0.690839
