# Supplementary material for: Design of High-Precision Driving Control System for Charge Management
Source: Sensors (Basel). 2024 Apr 30;24(9):2883. doi: 10.3390/s24092883 (PMC11086223; doi:10.3390/s24092883)
Supplement: Supplementary file 1 [file sensors-24-02883-s001.zip › 10mA/LOAD REGULATION/50%no load .xlsx]

## Sheet: 20231023034611_data
0	15	46	20.643	0.691182	0.691078
1	15	46	24.859	0.691158
2	15	46	29.074	0.691173
3	15	46	33.195	0.691147
4	15	46	37.315	0.691108
5	15	46	41.434	0.691134
6	15	46	45.647	0.691118
7	15	46	49.86	0.691176
8	15	46	53.98	0.691166
9	15	46	58.19	0.691226
10	15	47	2.308	0.691146
11	15	47	6.428	0.691092
12	15	47	10.548	0.691104
13	15	47	14.669	0.691136
14	15	47	18.883	0.691141
15	15	47	23.006	0.691146
16	15	47	27.126	0.69108
17	15	47	31.246	0.691118
18	15	47	35.462	0.691061
19	15	47	39.678	0.691089
20	15	47	43.8	0.691061
21	15	47	48.012	0.691063
22	15	47	52.228	0.691065
23	15	47	56.349	0.691071
24	15	48	0.563	0.69113
25	15	48	4.772	0.691082
26	15	48	8.89	0.691136
27	15	48	13.102	0.69115
28	15	48	17.319	0.691129
29	15	48	21.531	0.69112
30	15	48	25.745	0.691088
31	15	48	29.959	0.691093
32	15	48	34.079	0.691142
33	15	48	38.295	0.691216
34	15	48	42.511	0.691192
35	15	48	46.63	0.691103
36	15	48	50.748	0.691161
37	15	48	54.962	0.691162
38	15	48	59.175	0.691208
39	15	49	3.298	0.691232
40	15	49	7.514	0.691241
41	15	49	11.73	0.691213
42	15	49	15.848	0.691198
43	15	49	20.063	0.691172
44	15	49	24.278	0.691066
45	15	49	28.491	0.691083
46	15	49	32.609	0.691085
47	15	49	36.729	0.691097
48	15	49	40.85	0.691112
49	15	49	45.068	0.691108
50	15	49	49.284	0.691082
51	15	49	53.499	0.691089
52	15	49	57.718	0.691048
53	15	50	1.839	0.691016
54	15	50	6.054	0.6911
55	15	50	10.269	0.691045
56	15	50	14.486	0.691063
57	15	50	18.703	0.691035
58	15	50	22.92	0.691081
59	15	50	27.038	0.691074
60	15	50	31.256	0.691088
61	15	50	35.381	0.69102
62	15	50	39.5	0.691009
63	15	50	43.623	0.691021
64	15	50	47.742	0.690997
65	15	50	51.958	0.691008
66	15	50	56.078	0.691071
67	15	51	0.198	0.691093
68	15	51	4.317	0.691051
69	15	51	8.535	0.69103
70	15	51	12.66	0.691034
71	15	51	16.872	0.691103
72	15	51	20.991	0.691068
73	15	51	25.111	0.691101
74	15	51	29.33	0.691088
75	15	51	33.448	0.691007
76	15	51	37.667	0.69102
77	15	51	41.881	0.691041
78	15	51	46.095	0.691007
79	15	51	50.312	0.691076
80	15	51	54.527	0.691097
81	15	51	58.743	0.691089
82	15	52	2.871	0.691057
83	15	52	7.088	0.69105
84	15	52	11.209	0.69095
85	15	52	15.426	0.690946
86	15	52	19.549	0.691003
87	15	52	23.765	0.690924
88	15	52	27.886	0.690953
89	15	52	32.104	0.691015
90	15	52	36.319	0.691041
91	15	52	40.442	0.690989
92	15	52	44.656	0.690928
93	15	52	48.876	0.69096
94	15	52	52.994	0.690993
95	15	52	57.212	0.69104
96	15	53	1.333	0.690976
97	15	53	5.545	0.690934
98	15	53	9.756	0.690958
99	15	53	13.875	0.691029
100	15	53	18.091	0.690977
101	15	53	22.309	0.691017
102	15	53	26.526	0.690903
