# Supplementary material for: Design of High-Precision Driving Control System for Charge Management
Source: Sensors (Basel). 2024 Apr 30;24(9):2883. doi: 10.3390/s24092883 (PMC11086223; doi:10.3390/s24092883)
Supplement: Supplementary file 1 [file sensors-24-02883-s001.zip › 10mA/LOAD REGULATION/70% no load.xlsx]

## Sheet: 20231023031352_data
0	15	14	1.582	0.817941	0.818017
1	15	14	5.799	0.817947
2	15	14	10.017	0.81781
3	15	14	14.234	0.817787
4	15	14	18.45	0.817723
5	15	14	22.576	0.817848
6	15	14	26.696	0.817866
7	15	14	30.815	0.817913
8	15	14	34.935	0.817922
9	15	14	39.153	0.817943
10	15	14	43.274	0.817948
11	15	14	47.401	0.81795
12	15	14	51.615	0.81795
13	15	14	55.738	0.817933
14	15	14	59.86	0.817967
15	15	15	3.98	0.818008
16	15	15	8.1	0.818062
17	15	15	12.222	0.818148
18	15	15	16.344	0.818076
19	15	15	20.559	0.818027
20	15	15	24.772	0.817948
21	15	15	28.893	0.818013
22	15	15	33.014	0.817921
23	15	15	37.141	0.818101
24	15	15	41.26	0.818161
25	15	15	45.381	0.818082
26	15	15	49.595	0.818086
27	15	15	53.715	0.817986
28	15	15	57.933	0.818
29	15	16	2.151	0.817986
30	15	16	6.27	0.817994
31	15	16	10.485	0.818006
32	15	16	14.703	0.818034
33	15	16	18.919	0.817976
34	15	16	23.039	0.817943
35	15	16	27.162	0.817887
36	15	16	31.283	0.817976
37	15	16	35.406	0.817922
38	15	16	39.622	0.817917
39	15	16	43.839	0.817972
40	15	16	48.054	0.817979
41	15	16	52.27	0.818019
42	15	16	56.395	0.818036
43	15	17	0.608	0.818035
44	15	17	4.828	0.818014
45	15	17	9.036	0.818058
46	15	17	13.155	0.81806
47	15	17	17.278	0.817989
48	15	17	21.399	0.818045
49	15	17	25.613	0.818002
50	15	17	29.734	0.81807
51	15	17	33.86	0.817994
52	15	17	37.978	0.818038
53	15	17	42.19	0.81804
54	15	17	46.314	0.818038
55	15	17	50.435	0.817959
56	15	17	54.557	0.817896
57	15	17	58.679	0.817967
58	15	18	2.802	0.817945
59	15	18	7.019	0.817959
60	15	18	11.232	0.817998
61	15	18	15.354	0.81802
62	15	18	19.572	0.818065
63	15	18	23.694	0.818114
64	15	18	27.907	0.817993
65	15	18	32.12	0.81804
66	15	18	36.244	0.818051
67	15	18	40.362	0.818103
68	15	18	44.481	0.818082
69	15	18	48.697	0.81811
70	15	18	52.916	0.818092
71	15	18	57.134	0.818069
72	15	19	1.257	0.818079
73	15	19	5.382	0.818016
74	15	19	9.507	0.818008
75	15	19	13.628	0.818156
76	15	19	17.846	0.818219
77	15	19	22.065	0.818112
78	15	19	26.185	0.818067
79	15	19	30.307	0.818123
80	15	19	34.524	0.818112
81	15	19	38.651	0.81806
82	15	19	42.772	0.818031
83	15	19	46.987	0.818104
84	15	19	51.107	0.818086
85	15	19	55.226	0.818146
86	15	19	59.347	0.818124
87	15	20	3.47	0.818153
88	15	20	7.688	0.818174
89	15	20	11.814	0.818167
90	15	20	16.032	0.818074
91	15	20	20.149	0.818082
92	15	20	24.364	0.818113
93	15	20	28.485	0.818113
94	15	20	32.61	0.818073
95	15	20	36.729	0.818076
96	15	20	40.846	0.818062
97	15	20	44.966	0.81811
98	15	20	49.182	0.81798
99	15	20	53.397	0.817873
100	15	20	57.518	0.817892
101	15	21	1.735	0.817995
102	15	21	5.855	0.81778
