# Supplementary material for: Design of High-Precision Driving Control System for Charge Management
Source: Sensors (Basel). 2024 Apr 30;24(9):2883. doi: 10.3390/s24092883 (PMC11086223; doi:10.3390/s24092883)
Supplement: Supplementary file 1 [file sensors-24-02883-s001.zip › 10mA/LOAD REGULATION/70%full load.xlsx]

## Sheet: 20231023030612_data
0	15	6	21.048	0.817486	0.817461
1	15	6	25.171	0.817469
2	15	6	29.392	0.817445
3	15	6	33.511	0.817411
4	15	6	37.631	0.817468
5	15	6	41.755	0.817498
6	15	6	45.878	0.817509
7	15	6	50.003	0.817544
8	15	6	54.124	0.817525
9	15	6	58.247	0.817526
10	15	7	2.463	0.817536
11	15	7	6.585	0.817531
12	15	7	10.799	0.817526
13	15	7	14.92	0.817475
14	15	7	19.135	0.817442
15	15	7	23.255	0.817416
16	15	7	27.374	0.817469
17	15	7	31.592	0.817362
18	15	7	35.714	0.817324
19	15	7	39.833	0.817434
20	15	7	43.952	0.817467
21	15	7	48.075	0.817468
22	15	7	52.195	0.817464
23	15	7	56.319	0.817484
24	15	8	0.536	0.817471
25	15	8	4.657	0.817479
26	15	8	8.777	0.817477
27	15	8	12.995	0.817413
28	15	8	17.117	0.817477
29	15	8	21.33	0.817465
30	15	8	25.451	0.817456
31	15	8	29.572	0.817386
32	15	8	33.693	0.817455
33	15	8	37.822	0.817402
34	15	8	41.942	0.817447
35	15	8	46.061	0.817467
36	15	8	50.184	0.817417
37	15	8	54.304	0.817476
38	15	8	58.518	0.817368
39	15	9	2.638	0.817364
40	15	9	6.759	0.817332
41	15	9	10.977	0.817357
42	15	9	15.193	0.817405
43	15	9	19.317	0.817375
44	15	9	23.438	0.817355
45	15	9	27.655	0.817307
46	15	9	31.871	0.817331
47	15	9	35.994	0.817381
48	15	9	40.115	0.817336
49	15	9	44.234	0.817485
50	15	9	48.353	0.81743
51	15	9	52.474	0.817472
52	15	9	56.598	0.817417
53	15	10	0.717	0.817368
54	15	10	4.837	0.817411
55	15	10	9.057	0.817422
56	15	10	13.275	0.817403
57	15	10	17.492	0.817393
58	15	10	21.712	0.817387
59	15	10	25.833	0.817345
60	15	10	29.959	0.817445
61	15	10	34.081	0.817422
62	15	10	38.298	0.817446
63	15	10	42.422	0.817394
64	15	10	46.548	0.817374
65	15	10	50.767	0.817365
66	15	10	54.892	0.817372
67	15	10	59.014	0.817336
68	15	11	3.137	0.817353
69	15	11	7.26	0.817369
70	15	11	11.387	0.817365
71	15	11	15.511	0.817369
72	15	11	19.632	0.817514
73	15	11	23.754	0.81755
74	15	11	27.874	0.817561
75	15	11	32.093	0.817499
76	15	11	36.214	0.817484
77	15	11	40.426	0.817533
78	15	11	44.546	0.817573
79	15	11	48.666	0.817551
80	15	11	52.793	0.817597
81	15	11	56.912	0.817603
82	15	12	1.033	0.817553
83	15	12	5.249	0.8175
84	15	12	9.365	0.817514
85	15	12	13.486	0.817584
86	15	12	17.606	0.817494
87	15	12	21.725	0.817487
88	15	12	25.846	0.817461
89	15	12	30.064	0.81745
90	15	12	34.281	0.817498
91	15	12	38.495	0.817563
92	15	12	42.712	0.817601
93	15	12	46.93	0.817644
94	15	12	51.048	0.817587
95	15	12	55.17	0.817615
96	15	12	59.386	0.817623
97	15	13	3.508	0.817613
98	15	13	7.635	0.817518
99	15	13	11.756	0.817502
100	15	13	15.874	0.817491
101	15	13	19.994	0.81745
102	15	13	24.113	0.817626
