# Supplementary material for: Design of High-Precision Driving Control System for Charge Management
Source: Sensors (Basel). 2024 Apr 30;24(9):2883. doi: 10.3390/s24092883 (PMC11086223; doi:10.3390/s24092883)
Supplement: Supplementary file 1 [file sensors-24-02883-s001.zip › 10mA/LOAD REGULATION/90%full load.xlsx]

## Sheet: 20231023022959_data
0	14	30	8.491	0.923536	0.92324
1	14	30	12.61	0.923458
2	14	30	16.736	0.923425
3	14	30	20.948	0.923379
4	14	30	25.164	0.923329
5	14	30	29.292	0.923361
6	14	30	33.413	0.923366
7	14	30	37.537	0.92342
8	14	30	41.752	0.923489
9	14	30	45.874	0.923544
10	14	30	49.996	0.923506
11	14	30	54.12	0.923367
12	14	30	58.24	0.923407
13	14	31	2.361	0.923395
14	14	31	6.579	0.923406
15	14	31	10.797	0.92319
16	14	31	14.918	0.923184
17	14	31	19.035	0.923161
18	14	31	23.157	0.92314
19	14	31	27.373	0.923093
20	14	31	31.495	0.92331
21	14	31	35.712	0.923368
22	14	31	39.93	0.923237
23	14	31	44.146	0.923443
24	14	31	48.269	0.923435
25	14	31	52.388	0.923425
26	14	31	56.605	0.923387
27	14	32	0.726	0.923306
28	14	32	4.847	0.923226
29	14	32	9.066	0.923285
30	14	32	13.284	0.923456
31	14	32	17.501	0.923378
32	14	32	21.718	0.92336
33	14	32	25.936	0.923227
34	14	32	30.055	0.923278
35	14	32	34.178	0.923235
36	14	32	38.298	0.923202
37	14	32	42.416	0.92329
38	14	32	46.537	0.923223
39	14	32	50.66	0.92321
40	14	32	54.878	0.923236
41	14	32	59.089	0.923277
42	14	33	3.208	0.923312
43	14	33	7.328	0.923305
44	14	33	11.548	0.923286
45	14	33	15.666	0.92333
46	14	33	19.883	0.923349
47	14	33	24.004	0.923458
48	14	33	28.223	0.923466
49	14	33	32.44	0.923262
50	14	33	36.656	0.923187
51	14	33	40.872	0.923107
52	14	33	44.994	0.923052
53	14	33	49.209	0.923117
54	14	33	53.328	0.923134
55	14	33	57.452	0.923099
56	14	34	1.668	0.923111
57	14	34	5.883	0.922969
58	14	34	10	0.922968
59	14	34	14.216	0.92307
60	14	34	18.431	0.923089
61	14	34	22.55	0.922969
62	14	34	26.766	0.923079
63	14	34	30.983	0.923069
64	14	34	35.102	0.922935
65	14	34	39.22	0.923124
66	14	34	43.344	0.923062
67	14	34	47.558	0.923137
68	14	34	51.775	0.923308
69	14	34	55.898	0.92322
70	14	35	0.117	0.923337
71	14	35	4.241	0.923281
72	14	35	8.456	0.923332
73	14	35	12.583	0.923461
74	14	35	16.7	0.923438
75	14	35	20.821	0.923495
76	14	35	24.941	0.923472
77	14	35	29.062	0.923314
78	14	35	33.182	0.923342
79	14	35	37.301	0.923453
80	14	35	41.429	0.923272
81	14	35	45.647	0.923279
82	14	35	49.767	0.923232
83	14	35	53.985	0.92305
84	14	35	58.104	0.923194
85	14	36	2.323	0.922974
86	14	36	6.442	0.922945
87	14	36	10.659	0.923129
88	14	36	14.779	0.923025
89	14	36	18.896	0.923035
90	14	36	23.02	0.922975
91	14	36	27.142	0.923021
92	14	36	31.361	0.923073
93	14	36	35.484	0.923131
94	14	36	39.699	0.923202
95	14	36	43.818	0.923185
96	14	36	48.036	0.923202
97	14	36	52.162	0.923161
98	14	36	56.381	0.923043
99	14	37	0.501	0.923014
100	14	37	4.627	0.923023
101	14	37	8.749	0.923107
102	14	37	12.968	0.922994
