# Supplementary material for: Design of High-Precision Driving Control System for Charge Management
Source: Sensors (Basel). 2024 Apr 30;24(9):2883. doi: 10.3390/s24092883 (PMC11086223; doi:10.3390/s24092883)
Supplement: Supplementary file 1 [file sensors-24-02883-s001.zip › 10mA/LOAD REGULATION/90%no load.xlsx]

## Sheet: 20231023023818_data
0	14	38	26.872	0.924866	0.925225
1	14	38	31.093	0.924904
2	14	38	35.214	0.92493
3	14	38	39.338	0.924945
4	14	38	43.558	0.924927
5	14	38	47.682	0.924917
6	14	38	51.801	0.924879
7	14	38	55.921	0.924966
8	14	39	0.139	0.925012
9	14	39	4.267	0.924984
10	14	39	8.483	0.924861
11	14	39	12.7	0.924887
12	14	39	16.832	0.924925
13	14	39	20.956	0.925095
14	14	39	25.078	0.925112
15	14	39	29.296	0.925043
16	14	39	33.416	0.925079
17	14	39	37.633	0.925026
18	14	39	41.752	0.924962
19	14	39	45.969	0.925004
20	14	39	50.189	0.924859
21	14	39	54.315	0.92486
22	14	39	58.441	0.924911
23	14	40	2.566	0.924848
24	14	40	6.694	0.924881
25	14	40	10.813	0.924842
26	14	40	14.942	0.924922
27	14	40	19.069	0.924958
28	14	40	23.19	0.924954
29	14	40	27.31	0.924996
30	14	40	31.433	0.92494
31	14	40	35.563	0.92494
32	14	40	39.781	0.925034
33	14	40	43.999	0.925016
34	14	40	48.119	0.924954
35	14	40	52.241	0.924966
36	14	40	56.361	0.925063
37	14	41	0.578	0.925144
38	14	41	4.696	0.925214
39	14	41	8.913	0.925165
40	14	41	13.036	0.925102
41	14	41	17.16	0.925142
42	14	41	21.376	0.925037
43	14	41	25.496	0.925201
44	14	41	29.618	0.925145
45	14	41	33.832	0.925137
46	14	41	38.048	0.925188
47	14	41	42.174	0.925122
48	14	41	46.394	0.925191
49	14	41	50.612	0.925121
50	14	41	54.735	0.925277
51	14	41	58.857	0.925274
52	14	42	2.982	0.92517
53	14	42	7.196	0.925068
54	14	42	11.32	0.925161
55	14	42	15.534	0.925229
56	14	42	19.657	0.925138
57	14	42	23.876	0.925275
58	14	42	28.093	0.925529
59	14	42	32.312	0.925621
60	14	42	36.433	0.925532
61	14	42	40.649	0.92557
62	14	42	44.768	0.925568
63	14	42	48.983	0.925512
64	14	42	53.198	0.925473
65	14	42	57.414	0.925501
66	14	43	1.538	0.925684
67	14	43	5.756	0.925537
68	14	43	9.976	0.925469
69	14	43	14.094	0.925532
70	14	43	18.311	0.925702
71	14	43	22.53	0.925868
72	14	43	26.653	0.925953
73	14	43	30.776	0.925827
74	14	43	34.894	0.925682
75	14	43	39.014	0.925595
76	14	43	43.134	0.92545
77	14	43	47.256	0.925414
78	14	43	51.376	0.92528
79	14	43	55.59	0.925258
80	14	43	59.708	0.925319
81	14	44	3.921	0.925336
82	14	44	8.043	0.925364
83	14	44	12.261	0.92546
84	14	44	16.475	0.925331
85	14	44	20.593	0.925328
86	14	44	24.718	0.925313
87	14	44	28.841	0.925389
88	14	44	32.969	0.925432
89	14	44	37.09	0.925535
90	14	44	41.209	0.925548
91	14	44	45.331	0.925695
92	14	44	49.453	0.925473
93	14	44	53.669	0.925454
94	14	44	57.788	0.925352
95	14	45	1.911	0.925366
96	14	45	6.031	0.925412
97	14	45	10.247	0.925465
98	14	45	14.368	0.925452
99	14	45	18.49	0.925347
100	14	45	22.61	0.925221
101	14	45	26.826	0.925207
102	14	45	30.951	0.925076
