# Supplementary material for: Design of High-Precision Driving Control System for Charge Management
Source: Sensors (Basel). 2024 Apr 30;24(9):2883. doi: 10.3390/s24092883 (PMC11086223; doi:10.3390/s24092883)
Supplement: Supplementary file 1 [file sensors-24-02883-s001.zip › 10mA/LOAD REGULATION/98% full load.xlsx]

## Sheet: 20231023014927_data
0	13	49	35.911	0.969995	0.969991
1	13	49	40.036	0.97005
2	13	49	44.159	0.970146
3	13	49	48.372	0.969912
4	13	49	52.59	0.969851
5	13	49	56.81	0.96945
6	13	50	1.026	0.969515
7	13	50	5.148	0.969392
8	13	50	9.366	0.969373
9	13	50	13.492	0.969309
10	13	50	17.714	0.969344
11	13	50	21.834	0.96996
12	13	50	25.962	0.969992
13	13	50	30.081	0.97003
14	13	50	34.206	0.969998
15	13	50	38.329	0.970052
16	13	50	42.547	0.970042
17	13	50	46.672	0.970075
18	13	50	50.795	0.970028
19	13	50	55.013	0.969971
20	13	50	59.136	0.970055
21	13	51	3.259	0.970221
22	13	51	7.381	0.970263
23	13	51	11.599	0.97024
24	13	51	15.721	0.970262
25	13	51	19.841	0.970318
26	13	51	23.959	0.970302
27	13	51	28.08	0.970283
28	13	51	32.199	0.970297
29	13	51	36.326	0.970314
30	13	51	40.544	0.970348
31	13	51	44.664	0.970334
32	13	51	48.787	0.970335
33	13	51	52.909	0.970197
34	13	51	57.128	0.97023
35	13	52	1.246	0.970285
36	13	52	5.462	0.970367
37	13	52	9.582	0.97038
38	13	52	14.198	0.970312
39	13	52	22.334	0.97033
40	13	52	26.455	0.970228
41	13	52	30.576	0.970337
42	13	52	34.698	0.970485
43	13	52	38.82	0.970498
44	13	52	43.038	0.970352
45	13	52	47.16	0.970492
46	13	52	51.283	0.970501
47	13	52	55.499	0.970452
48	13	52	59.718	0.970323
49	13	53	3.84	0.970278
50	13	53	7.963	0.970313
51	13	53	12.181	0.970297
52	13	53	16.301	0.970319
53	13	53	20.425	0.970437
54	13	53	24.638	0.970367
55	13	53	28.853	0.970382
56	13	53	32.975	0.970416
57	13	53	37.1	0.970351
58	13	53	41.226	0.970336
59	13	53	45.444	0.970208
60	13	53	49.663	0.970002
61	13	53	53.788	0.970016
62	13	53	57.908	0.969967
63	13	54	2.029	0.970001
64	13	54	6.245	0.969943
65	13	54	10.367	0.969945
66	13	54	14.494	0.970168
67	13	54	18.614	0.970155
68	13	54	22.742	0.970218
69	13	54	26.953	0.970024
70	13	54	31.08	0.970095
71	13	54	35.298	0.970104
72	13	54	39.419	0.969987
73	13	54	43.637	0.969901
74	13	54	47.756	0.969824
75	13	54	51.878	0.969927
76	13	54	56.095	0.969918
77	13	55	0.221	0.969966
78	13	55	4.347	0.970091
79	13	55	8.474	0.96992
80	13	55	12.6	0.969866
81	13	55	16.727	0.969895
82	13	55	20.85	0.969883
83	13	55	24.971	0.970006
84	13	55	29.095	0.970018
85	13	55	33.22	0.969967
86	13	55	37.344	0.969616
87	13	55	41.47	0.969189
88	13	55	45.59	0.969288
89	13	55	49.717	0.969373
90	13	55	53.846	0.969375
91	13	55	57.97	0.96948
92	13	56	2.09	0.969429
93	13	56	6.211	0.969461
94	13	56	10.334	0.969471
95	13	56	14.55	0.969448
96	13	56	18.67	0.969378
97	13	56	22.79	0.969535
98	13	56	26.914	0.969449
99	13	56	31.038	0.969435
100	13	56	35.257	0.969432
101	13	56	39.379	0.969346
102	13	56	43.498	0.969035
