# Supplementary material for: Design of High-Precision Driving Control System for Charge Management
Source: Sensors (Basel). 2024 Apr 30;24(9):2883. doi: 10.3390/s24092883 (PMC11086223; doi:10.3390/s24092883)
Supplement: Supplementary file 1 [file sensors-24-02883-s001.zip › 10mA/LOAD REGULATION/98%no load.xlsx]

## Sheet: 20231023015728_data
0	13	57	37.729	0.968221	0.968401
1	13	57	41.948	0.968206
2	13	57	46.068	0.968126
3	13	57	50.19	0.968247
4	13	57	54.312	0.968463
5	13	57	58.435	0.968429
6	13	58	2.557	0.968456
7	13	58	6.678	0.968254
8	13	58	10.893	0.968229
9	13	58	15.014	0.968353
10	13	58	19.14	0.968335
11	13	58	23.263	0.968341
12	13	58	27.479	0.96839
13	13	58	31.599	0.968436
14	13	58	35.719	0.968369
15	13	58	39.837	0.968267
16	13	58	43.957	0.968255
17	13	58	48.084	0.968202
18	13	58	52.206	0.968192
19	13	58	56.329	0.968203
20	13	59	0.449	0.96822
21	13	59	4.574	0.968295
22	13	59	8.699	0.9682
23	13	59	12.821	0.968242
24	13	59	16.945	0.968258
25	13	59	21.063	0.968293
26	13	59	25.184	0.96839
27	13	59	29.31	0.968354
28	13	59	33.431	0.968221
29	13	59	37.555	0.968343
30	13	59	41.68	0.968348
31	13	59	45.801	0.968395
32	13	59	49.92	0.96843
33	13	59	54.038	0.968566
34	13	59	58.161	0.968607
35	14	0	2.281	0.968591
36	14	0	6.403	0.96859
37	14	0	10.521	0.968503
38	14	0	14.74	0.968594
39	14	0	18.859	0.968701
40	14	0	22.985	0.968618
41	14	0	27.109	0.968554
42	14	0	31.229	0.968489
43	14	0	35.351	0.96846
44	14	0	39.568	0.968349
45	14	0	43.69	0.96851
46	14	0	47.808	0.968421
47	14	0	52.025	0.968474
48	14	0	56.244	0.96851
49	14	1	0.463	0.968537
50	14	1	4.584	0.968335
51	14	1	8.704	0.968166
52	14	1	12.825	0.968245
53	14	1	17.043	0.968188
54	14	1	21.255	0.968175
55	14	1	25.474	0.968349
56	14	1	29.597	0.968243
57	14	1	33.719	0.9683
58	14	1	37.839	0.968313
59	14	1	41.96	0.968422
60	14	1	46.08	0.968431
61	14	1	50.2	0.968492
62	14	1	54.324	0.96841
63	14	1	58.442	0.968491
64	14	2	2.563	0.968609
65	14	2	6.682	0.968505
66	14	2	10.806	0.96848
67	14	2	14.927	0.968455
68	14	2	19.142	0.968311
69	14	2	23.267	0.968351
70	14	2	27.486	0.968413
71	14	2	31.607	0.968469
72	14	2	35.824	0.968526
73	14	2	40.042	0.96852
74	14	2	44.259	0.968519
75	14	2	48.479	0.968391
76	14	2	52.605	0.968499
77	14	2	56.725	0.968418
78	14	3	0.85	0.968477
79	14	3	5.064	0.968477
80	14	3	9.184	0.968422
81	14	3	13.307	0.968364
82	14	3	17.429	0.968422
83	14	3	21.645	0.968564
84	14	3	25.765	0.968434
85	14	3	29.981	0.968562
86	14	3	34.102	0.968431
87	14	3	38.224	0.968289
88	14	3	42.343	0.968359
89	14	3	46.464	0.968218
90	14	3	50.591	0.968194
91	14	3	54.812	0.968289
92	14	3	59.029	0.968154
93	14	4	3.247	0.968405
94	14	4	7.461	0.968636
95	14	4	11.583	0.968586
96	14	4	15.709	0.968705
97	14	4	19.828	0.968693
98	14	4	24.044	0.968546
99	14	4	28.166	0.968595
100	14	4	32.289	0.968425
101	14	4	36.415	0.968497
102	14	4	40.534	0.968469
