# Supplementary material for: Design of High-Precision Driving Control System for Charge Management
Source: Sensors (Basel). 2024 Apr 30;24(9):2883. doi: 10.3390/s24092883 (PMC11086223; doi:10.3390/s24092883)
Supplement: Supplementary file 1 [file sensors-24-02883-s001.zip › 1mA/1%/N 1% 0.02564.xlsx]

## Sheet: 20231018111325_data
0	11	13	34.367	0.00968183
1	11	13	38.59	0.00968136
2	11	13	42.816	0.00968281
3	11	13	47.045	0.00968312
4	11	13	51.271	0.00968248
5	11	13	55.497	0.00968379
6	11	13	59.719	0.00968402
7	11	14	3.938	0.00968469
8	11	14	8.16	0.00968481
9	11	14	12.388	0.00968538
10	11	14	16.608	0.00968373
11	11	14	20.831	0.0096844
12	11	14	25.056	0.00968604
13	11	14	29.28	0.00968528
14	11	14	33.502	0.00968455
15	11	14	37.724	0.00968449
16	11	14	41.942	0.00968494
17	11	14	46.168	0.00968264
18	11	14	50.389	0.00968539
19	11	14	54.602	0.00968443
20	11	14	58.825	0.00968484
21	11	15	3.044	0.00968151
22	11	15	7.264	0.0096841
23	11	15	11.485	0.00968379
24	11	15	15.708	0.0096869
25	11	15	19.937	0.00969091
26	11	15	24.161	0.00969119
27	11	15	28.389	0.00968996
28	11	15	32.611	0.00968899
29	11	15	36.833	0.00968937
30	11	15	41.057	0.00968859
31	11	15	45.278	0.0096887
32	11	15	49.495	0.009691
33	11	15	53.72	0.00969315
34	11	15	57.949	0.00969245
35	11	16	2.168	0.00969213
36	11	16	6.386	0.00969331
37	11	16	10.611	0.00969262
38	11	16	14.828	0.00968877
39	11	16	19.047	0.00968967
40	11	16	23.275	0.00969019
41	11	16	27.495	0.00968911
42	11	16	31.713	0.00968919
43	11	16	35.926	0.0096897
44	11	16	40.142	0.00968922
45	11	16	44.361	0.00969022
46	11	16	48.577	0.00968885
47	11	16	52.799	0.00968923
48	11	16	57.017	0.00968971
49	11	17	1.239	0.00969012
50	11	17	5.455	0.00969358
51	11	17	9.674	0.00969277
52	11	17	13.897	0.00969105
53	11	17	18.116	0.0096921
54	11	17	22.334	0.00969192
55	11	17	26.552	0.00969125
56	11	17	30.765	0.00969158
57	11	17	34.986	0.00969205
58	11	17	39.201	0.00969281
59	11	17	43.427	0.00969455
60	11	17	47.649	0.00969263
61	11	17	51.872	0.00969409
62	11	17	56.089	0.0096936
63	11	18	0.305	0.00969306
64	11	18	4.524	0.00969366
65	11	18	8.739	0.00969082
66	11	18	12.954	0.00969146
67	11	18	17.173	0.00969207
68	11	18	21.385	0.00969283
69	11	18	25.6	0.00969293
70	11	18	29.823	0.00969196
71	11	18	33.96	0.00969066
72	11	18	38.175	0.00968968
73	11	18	42.392	0.00969027
74	11	18	46.613	0.00969258
75	11	18	50.836	0.00969288
76	11	18	55.057	0.00969201
77	11	18	59.284	0.00969214
78	11	19	3.5	0.00969086
79	11	19	7.719	0.00969051
80	11	19	11.936	0.00969121
81	11	19	16.153	0.00969121
82	11	19	20.372	0.00969169
83	11	19	24.589	0.0096924
84	11	19	28.813	0.00969463
85	11	19	33.029	0.00969437
86	11	19	37.252	0.0096948
87	11	19	41.467	0.00969558
88	11	19	45.684	0.00969355
89	11	19	49.904	0.00969526
90	11	19	54.124	0.00969704
91	11	19	58.342	0.00969507
92	11	20	2.557	0.00969261
93	11	20	6.778	0.00969393
94	11	20	10.993	0.0096941
95	11	20	15.218	0.00969256
96	11	20	19.435	0.00968977
97	11	20	23.653	0.00969233
98	11	20	27.869	0.00969328
99	11	20	32.082	0.00969267
100	11	20	36.295	0.00969274
101	11	20	40.52	0.00969411
102	11	20	44.737	0.00969355
103	11	20	48.956	0.00969303
104	11	20	53.168	0.00969259
105	11	20	57.389	0.00969131
106	11	21	1.613	0.00969255
107	11	21	5.834	0.00969198
108	11	21	10.057	0.00969264
109	11	21	14.277	0.00969217
110	11	21	18.495	0.00969039
111	11	21	22.715	0.00969123
112	11	21	26.93	0.00968995
113	11	21	31.152	0.0096891
114	11	21	35.375	0.00969002
115	11	21	39.594	0.00969025
116	11	21	43.812	0.00968625
117	11	21	48.024	0.00968693
118	11	21	52.244	0.00968867
119	11	21	56.463	0.00968958
120	11	22	0.688	0.00969013
121	11	22	4.909	0.00969038
122	11	22	9.126	0.00969042
123	11	22	13.344	0.00969105
124	11	22	17.562	0.00969292
125	11	22	21.78	0.0096922
126	11	22	25.996	0.00969315
127	11	22	30.214	0.0096925
128	11	22	34.437	0.00969343
129	11	22	38.661	0.0096906
130	11	22	42.88	0.00969085
131	11	22	47.104	0.00969054
132	11	22	51.329	0.00969093
133	11	22	55.553	0.00969056
134	11	22	59.775	0.00969243
135	11	23	3.998	0.00969235
136	11	23	8.217	0.00969186
137	11	23	12.44	0.0096935
138	11	23	16.662	0.00969475
139	11	23	20.88	0.00969504
140	11	23	25.1	0.0096955
141	11	23	29.326	0.00969523
142	11	23	33.546	0.00969546
143	11	23	37.765	0.00969541
144	11	23	41.984	0.00969473
145	11	23	46.199	0.00969495
146	11	23	50.422	0.00969669
147	11	23	54.635	0.00969664
148	11	23	58.848	0.00969645
149	11	24	3.075	0.00969752
150	11	24	7.289	0.00969562
151	11	24	11.505	0.00969679
152	11	24	15.72	0.00969712
153	11	24	19.938	0.00969766
154	11	24	24.163	0.00969575
155	11	24	28.383	0.00969572
156	11	24	32.602	0.00969662
157	11	24	36.823	0.00969416
158	11	24	41.041	0.00969429
159	11	24	45.258	0.00969496
160	11	24	49.481	0.00969464
161	11	24	53.698	0.00969143
162	11	24	57.921	0.00968943
163	11	25	2.138	0.00968801
164	11	25	6.356	0.00968841
165	11	25	10.572	0.00968998
166	11	25	14.787	0.00969151
167	11	25	19.005	0.0096952
168	11	25	23.227	0.00969565
169	11	25	27.447	0.00969493
170	11	25	31.667	0.00969561
171	11	25	35.89	0.00969545
172	11	25	40.111	0.00969582
173	11	25	44.327	0.00969434
174	11	25	48.544	0.00969509
175	11	25	52.764	0.00969583
176	11	25	56.983	0.00969534
177	11	26	1.198	0.00969589
178	11	26	5.413	0.00969381
179	11	26	9.632	0.00969439
180	11	26	13.857	0.00969371
181	11	26	18.075	0.00969513
182	11	26	22.299	0.00969105
183	11	26	26.434	0.00969354
184	11	26	30.651	0.00969316
185	11	26	34.867	0.00969433
186	11	26	39.085	0.00969323
187	11	26	43.302	0.0096929
188	11	26	47.518	0.00969187
189	11	26	51.739	0.00969206
190	11	26	55.956	0.00969087
191	11	27	0.174	0.00969368
192	11	27	4.391	0.00969342
193	11	27	8.609	0.0096917
194	11	27	12.825	0.0096907
195	11	27	17.047	0.00969111
196	11	27	21.269	0.00969158
197	11	27	25.489	0.00969079
198	11	27	29.712	0.00969275
199	11	27	33.935	0.00969233
200	11	27	38.154	0.00969361
201	11	27	42.369	0.00969506
202	11	27	46.59	0.00969419
203	11	27	50.812	0.0096926
204	11	27	55.03	0.00969215
205	11	27	59.249	0.00969058
206	11	28	3.468	0.00968981
207	11	28	7.69	0.0096901
208	11	28	11.908	0.00969034
209	11	28	16.13	0.00969117
210	11	28	20.352	0.00969066
211	11	28	24.568	0.00969095
212	11	28	28.788	0.0096895
213	11	28	33.004	0.00968978
214	11	28	37.225	0.00969005
215	11	28	41.443	0.00969202
216	11	28	45.659	0.00969288
217	11	28	49.882	0.00969018
218	11	28	54.099	0.00968996
219	11	28	58.323	0.00969117
220	11	29	2.543	0.0096903
221	11	29	6.759	0.00968932
222	11	29	10.973	0.00968917
223	11	29	15.189	0.0096896
224	11	29	19.404	0.00968772
225	11	29	23.625	0.00969043
226	11	29	27.842	0.00968876
227	11	29	32.072	0.00968876
228	11	29	36.291	0.00968859
229	11	29	40.511	0.00968756
230	11	29	44.726	0.00968808
231	11	29	48.939	0.00968662
232	11	29	53.16	0.00968934
233	11	29	57.371	0.00968944
234	11	30	1.586	0.00968846
235	11	30	5.806	0.00968707
236	11	30	10.024	0.00968801
237	11	30	14.241	0.00968839
238	11	30	18.46	0.00968763
239	11	30	22.678	0.009688
240	11	30	26.901	0.00968807
241	11	30	31.12	0.0096864
242	11	30	35.341	0.00968582
243	11	30	39.561	0.00968775
244	11	30	43.773	0.00968735
245	11	30	47.996	0.00968805
246	11	30	52.213	0.00968742
247	11	30	56.431	0.00968678
248	11	31	0.653	0.00968719
249	11	31	4.872	0.00968658
250	11	31	9.089	0.00968533
251	11	31	13.311	0.00968603
252	11	31	17.529	0.00968492
253	11	31	21.744	0.00968463
254	11	31	25.964	0.00968503
255	11	31	30.182	0.00968634
256	11	31	34.4	0.00968717
257	11	31	38.615	0.00968498
258	11	31	42.834	0.00968825
259	11	31	47.056	0.0096877
260	11	31	51.277	0.00968689
261	11	31	55.499	0.0096859
262	11	31	59.718	0.00968585
263	11	32	3.935	0.00968651
264	11	32	8.151	0.00968466
265	11	32	12.376	0.00968565
266	11	32	16.599	0.00968529
267	11	32	20.816	0.00968672
268	11	32	25.036	0.00968718
269	11	32	29.261	0.0096896
270	11	32	33.481	0.00968722
271	11	32	37.702	0.0096864
272	11	32	41.923	0.00968412
273	11	32	46.145	0.0096835
274	11	32	50.359	0.00968725
275	11	32	54.583	0.00968868
276	11	32	58.801	0.00968822
277	11	33	3.018	0.00968766
278	11	33	7.244	0.00968765
279	11	33	11.463	0.00968659
280	11	33	15.68	0.00968763
281	11	33	19.903	0.00968754
282	11	33	24.116	0.0096877
283	11	33	28.332	0.0096886
284	11	33	32.556	0.00968882
285	11	33	36.776	0.00968937
286	11	33	40.997	0.00968814
287	11	33	45.212	0.0096889
288	11	33	49.431	0.00968999
289	11	33	53.647	0.00969116
290	11	33	57.864	0.00969126
291	11	34	2.08	0.00969077
292	11	34	6.294	0.00968916
293	11	34	10.514	0.0096899
294	11	34	14.732	0.00969014
295	11	34	18.952	0.00968926
296	11	34	23.167	0.00968731
297	11	34	27.382	0.00968943
298	11	34	31.599	0.00968749
299	11	34	35.81	0.00968797
300	11	34	40.034	0.00968798
301	11	34	44.253	0.00968947
302	11	34	48.47	0.00969068
303	11	34	52.69	0.00969085
304	11	34	56.908	0.00969144
305	11	35	1.128	0.00969065
306	11	35	5.347	0.00969141
307	11	35	9.564	0.00968969
308	11	35	13.787	0.00968938
309	11	35	18.007	0.00969174
310	11	35	22.229	0.00969003
311	11	35	26.452	0.00968685
312	11	35	30.671	0.00968557
313	11	35	34.892	0.00968657
314	11	35	39.111	0.00968765
315	11	35	43.33	0.00968677
316	11	35	47.549	0.0096899
317	11	35	51.766	0.0096898
318	11	35	55.984	0.00968921
319	11	36	0.203	0.00969057
320	11	36	4.422	0.0096941
321	11	36	8.641	0.00969525
322	11	36	12.857	0.00969204
323	11	36	17.079	0.0096919
324	11	36	21.293	0.00969101
325	11	36	25.509	0.00969123
326	11	36	29.721	0.0096919
327	11	36	33.942	0.00969173
328	11	36	38.158	0.00969293
329	11	36	42.381	0.00969317
330	11	36	46.601	0.00969433
331	11	36	50.828	0.00969271
332	11	36	55.049	0.00969029
333	11	36	59.273	0.00969246
334	11	37	3.493	0.00969128
335	11	37	7.719	0.00969044
336	11	37	11.937	0.00969228
337	11	37	16.162	0.00969073
338	11	37	20.386	0.00969216
339	11	37	24.605	0.0096942
340	11	37	28.822	0.00969429
341	11	37	33.042	0.00969164
342	11	37	37.268	0.00968967
343	11	37	41.49	0.00969216
344	11	37	45.714	0.00969181
345	11	37	49.939	0.00969239
346	11	37	54.165	0.00969375
347	11	37	58.384	0.00969334
348	11	38	2.603	0.00969374
349	11	38	6.826	0.00969169
350	11	38	11.045	0.0096888
351	11	38	15.265	0.00968993
352	11	38	19.484	0.00969188
353	11	38	23.703	0.00969039
354	11	38	27.926	0.00969309
355	11	38	32.152	0.00969331
356	11	38	36.371	0.00969336
357	11	38	40.586	0.00969232
358	11	38	44.81	0.00969336
359	11	38	49.03	0.00969231
360	11	38	53.253	0.00969111
361	11	38	57.483	0.00969248
362	11	39	1.702	0.009693
363	11	39	5.924	0.00969468
364	11	39	10.142	0.00969455
365	11	39	14.362	0.0096946
366	11	39	18.586	0.00969231
367	11	39	22.806	0.00969174
368	11	39	27.031	0.00969243
369	11	39	31.25	0.00969194
370	11	39	35.471	0.00969035
371	11	39	39.693	0.00969108
372	11	39	43.915	0.00969145
373	11	39	48.138	0.0096914
374	11	39	52.358	0.00969115
375	11	39	56.58	0.00969104
376	11	40	0.804	0.00969071
377	11	40	5.023	0.0096921
378	11	40	9.243	0.00969112
379	11	40	13.462	0.0096902
380	11	40	17.678	0.00969197
381	11	40	21.9	0.00969109
382	11	40	26.121	0.00969082
383	11	40	30.335	0.00969176
384	11	40	34.554	0.00969114
385	11	40	38.775	0.00969162
386	11	40	43.002	0.00969532
387	11	40	47.225	0.00969674
388	11	40	51.447	0.00969695
389	11	40	55.663	0.00969617
390	11	40	59.885	0.00969696
391	11	41	4.11	0.00969676
392	11	41	8.33	0.00969561
393	11	41	12.55	0.00969696
394	11	41	16.763	0.00969603
395	11	41	20.982	0.00969681
396	11	41	25.197	0.00969741
397	11	41	29.416	0.00969512
398	11	41	33.64	0.00969331
399	11	41	37.862	0.00969294
400	11	41	42.082	0.00969461
401	11	41	46.305	0.00969382
402	11	41	50.525	0.00969622
403	11	41	54.742	0.00969419
404	11	41	58.961	0.00969377
405	11	42	3.184	0.00969535
406	11	42	7.404	0.00969249
407	11	42	11.626	0.0096956
408	11	42	15.841	0.00969515
409	11	42	20.066	0.00969476
410	11	42	24.284	0.00969682
411	11	42	28.511	0.00969585
412	11	42	32.73	0.00969529
413	11	42	36.95	0.00969618
414	11	42	41.173	0.00969648
415	11	42	45.391	0.0096949
416	11	42	49.612	0.00969511
417	11	42	53.83	0.00969643
418	11	42	58.049	0.0096963
419	11	43	2.276	0.00969711
420	11	43	6.499	0.00969646
421	11	43	10.727	0.00969926
422	11	43	14.95	0.00969849
423	11	43	19.175	0.00969875
424	11	43	23.399	0.0096986
425	11	43	27.626	0.00969907
426	11	43	31.842	0.00969963
427	11	43	36.07	0.00969997
428	11	43	40.292	0.00970052
429	11	43	44.516	0.00969731
430	11	43	48.735	0.00969949
431	11	43	52.952	0.00969882
432	11	43	57.172	0.00969803
433	11	44	1.395	0.00969692
434	11	44	5.617	0.00969727
435	11	44	9.83	0.00969817
436	11	44	14.056	0.00969819
437	11	44	18.282	0.00969961
438	11	44	22.503	0.00969899
439	11	44	26.731	0.00969749
440	11	44	30.952	0.00969638
441	11	44	35.171	0.00969707
442	11	44	39.395	0.00969934
443	11	44	43.621	0.00969932
444	11	44	47.845	0.00969908
445	11	44	52.068	0.00969874
446	11	44	56.294	0.00969802
447	11	45	0.519	0.00969772
448	11	45	4.747	0.00969842
449	11	45	8.97	0.00969805
450	11	45	13.192	0.00969761
451	11	45	17.409	0.00969986
452	11	45	21.627	0.00970082
453	11	45	25.848	0.00970045
454	11	45	30.075	0.00969841
455	11	45	34.3	0.00970082
456	11	45	38.522	0.00970057
457	11	45	42.75	0.00969942
458	11	45	46.972	0.0097004
459	11	45	51.193	0.00969874
460	11	45	55.416	0.00969967
461	11	45	59.642	0.0096973
462	11	46	3.865	0.00969706
463	11	46	8.083	0.0096985
464	11	46	12.309	0.0096974
465	11	46	16.533	0.00969853
466	11	46	20.753	0.00969562
467	11	46	24.976	0.00969684
468	11	46	29.2	0.00969355
469	11	46	33.419	0.00969281
470	11	46	37.633	0.00969444
471	11	46	41.86	0.00969635
472	11	46	46.082	0.00969677
473	11	46	50.297	0.00969352
474	11	46	54.513	0.00969408
475	11	46	58.73	0.00969419
476	11	47	2.952	0.00969472
477	11	47	7.167	0.00969603
478	11	47	11.391	0.00969643
479	11	47	15.604	0.00969601
480	11	47	19.822	0.0096951
481	11	47	24.048	0.00969541
482	11	47	28.271	0.00969691
483	11	47	32.493	0.00969676
484	11	47	36.712	0.00969806
485	11	47	40.935	0.00969746
486	11	47	45.162	0.00969905
487	11	47	49.379	0.00970009
488	11	47	53.601	0.00970013
489	11	47	57.82	0.00970047
490	11	48	2.042	0.00970015
491	11	48	6.263	0.00970042
492	11	48	10.478	0.00969893
493	11	48	14.694	0.00969875
494	11	48	18.825	0.00969933
495	11	48	23.033	0.00969904
496	11	48	27.242	0.00969848
497	11	48	31.459	0.00969851
498	11	48	35.676	0.00969659
499	11	48	39.903	0.00969709
500	11	48	44.123	0.00969656
501	11	48	48.344	0.00969593
502	11	48	52.566	0.00969633
503	11	48	56.783	0.00969476
504	11	49	1.007	0.00969536
505	11	49	5.231	0.00969453
506	11	49	9.45	0.00969611
507	11	49	13.676	0.00969601
508	11	49	17.897	0.00969455
509	11	49	22.118	0.00969462
510	11	49	26.335	0.00969475
511	11	49	30.553	0.00969636
512	11	49	34.778	0.00969714
513	11	49	39.004	0.00969483
514	11	49	43.227	0.00969573
515	11	49	47.443	0.00969666
516	11	49	51.667	0.00969434
517	11	49	55.889	0.00969523
518	11	50	0.115	0.00969408
519	11	50	4.341	0.00969087
520	11	50	8.568	0.00968986
521	11	50	12.79	0.0096902
522	11	50	17.017	0.0096923
523	11	50	21.243	0.00969449
524	11	50	25.466	0.0096917
525	11	50	29.693	0.00969152
526	11	50	33.915	0.00969247
527	11	50	38.144	0.00968927
528	11	50	42.363	0.00969104
529	11	50	46.585	0.00969261
530	11	50	50.81	0.00969248
531	11	50	55.029	0.00969223
532	11	50	59.25	0.00969105
533	11	51	3.474	0.00969215
534	11	51	7.698	0.00969591
535	11	51	11.923	0.0096941
536	11	51	16.142	0.00969528
537	11	51	20.365	0.00969522
538	11	51	24.59	0.00969726
539	11	51	28.81	0.0096936
540	11	51	33.025	0.00969324
541	11	51	37.246	0.00969449
542	11	51	41.467	0.0096934
543	11	51	45.686	0.00969272
544	11	51	49.914	0.00969019
545	11	51	54.134	0.00969052
546	11	51	58.352	0.00969214
547	11	52	2.575	0.00969499
548	11	52	6.8	0.00969228
549	11	52	11.016	0.00969127
550	11	52	15.239	0.00969085
551	11	52	19.464	0.00969
552	11	52	23.689	0.00968918
553	11	52	27.919	0.00969211
554	11	52	32.146	0.00969365
555	11	52	36.37	0.00969362
556	11	52	40.593	0.00969518
557	11	52	44.815	0.00969265
558	11	52	49.036	0.0096935
559	11	52	53.259	0.00969427
560	11	52	57.483	0.00969419
561	11	53	1.704	0.00969138
562	11	53	5.926	0.0096939
563	11	53	10.155	0.00969435
564	11	53	14.374	0.00969421
565	11	53	18.594	0.00969379
566	11	53	22.816	0.00969396
567	11	53	27.037	0.00969373
568	11	53	31.264	0.00969474
569	11	53	35.487	0.00969381
570	11	53	39.622	0.0096912
571	11	53	43.839	0.00969163
572	11	53	48.064	0.00969097
573	11	53	52.289	0.00969469
574	11	53	56.516	0.00969311
575	11	54	0.735	0.00969125
576	11	54	4.956	0.00969278
577	11	54	9.175	0.00969145
578	11	54	13.392	0.00969025
579	11	54	17.614	0.0096897
580	11	54	21.834	0.00969012
581	11	54	26.056	0.00968918
582	11	54	30.279	0.00969232
583	11	54	34.505	0.00969275
584	11	54	38.728	0.00969413
585	11	54	42.95	0.00969474
586	11	54	47.178	0.00969402
587	11	54	51.393	0.00969322
588	11	54	55.616	0.00969267
589	11	54	59.839	0.00969485
590	11	55	4.063	0.00969329
591	11	55	8.285	0.009693
592	11	55	12.507	0.00969432
593	11	55	16.726	0.00969548
594	11	55	20.953	0.00969461
595	11	55	25.173	0.00969568
596	11	55	29.4	0.00969345
597	11	55	33.538	0.00969462
598	11	55	37.765	0.00969393
599	11	55	41.983	0.00969348
600	11	55	46.206	0.00969212
601	11	55	50.428	0.00969176
602	11	55	54.65	0.0096945
603	11	55	58.87	0.00969458
604	11	56	3.097	0.00969433
605	11	56	7.314	0.00969431
606	11	56	11.533	0.00969178
607	11	56	15.755	0.0096934
608	11	56	19.977	0.009695
609	11	56	24.198	0.00969605
610	11	56	28.425	0.00969555
611	11	56	32.655	0.00969781
612	11	56	36.883	0.00969698
613	11	56	41.103	0.0096959
614	11	56	45.322	0.0096954
615	11	56	49.542	0.00969738
616	11	56	53.77	0.00969744
617	11	56	57.987	0.00969599
618	11	57	2.206	0.00969595
619	11	57	6.427	0.00969646
620	11	57	10.646	0.00969528
621	11	57	14.871	0.00969605
622	11	57	19.092	0.00969498
623	11	57	23.311	0.00969557
624	11	57	27.534	0.00969638
625	11	57	31.754	0.00969661
626	11	57	35.976	0.00969653
627	11	57	40.197	0.00969629
628	11	57	44.414	0.00969512
629	11	57	48.63	0.00969377
630	11	57	52.846	0.00969356
631	11	57	57.071	0.00969304
632	11	58	1.292	0.00969234
633	11	58	5.516	0.00969502
634	11	58	9.745	0.00969571
635	11	58	13.973	0.0096927
636	11	58	18.194	0.0096919
637	11	58	22.416	0.00969345
638	11	58	26.64	0.00969492
639	11	58	30.86	0.00969489
640	11	58	35.079	0.00969506
641	11	58	39.3	0.00969473
642	11	58	43.522	0.00969643
643	11	58	47.743	0.00969575
644	11	58	51.97	0.00969622
645	11	58	56.203	0.00969661
646	11	59	0.424	0.00969817
647	11	59	4.652	0.00970056
648	11	59	8.879	0.00969937
649	11	59	13.1	0.00969931
650	11	59	17.327	0.00969762
651	11	59	21.551	0.00969674
652	11	59	25.78	0.00969757
653	11	59	30.01	0.00969778
654	11	59	34.229	0.0096957
655	11	59	38.455	0.00969546
656	11	59	42.681	0.00969797
657	11	59	46.904	0.0097
658	11	59	51.131	0.00969937
659	11	59	55.353	0.00969901
660	11	59	59.573	0.00969758
661	12	0	3.789	0.00969853
662	12	0	8.016	0.00969765
663	12	0	12.235	0.00969973
664	12	0	16.456	0.00969955
665	12	0	20.682	0.00969809
666	12	0	24.906	0.00969945
667	12	0	29.127	0.00970249
668	12	0	33.344	0.00970098
669	12	0	37.564	0.00970091
670	12	0	41.788	0.0097011
671	12	0	46.012	0.00970108
672	12	0	50.23	0.009701
673	12	0	54.455	0.00969996
674	12	0	58.68	0.00970211
675	12	1	2.903	0.00970247
676	12	1	7.128	0.00970369
677	12	1	11.35	0.00970444
678	12	1	15.58	0.00970339
679	12	1	19.812	0.00970235
680	12	1	24.038	0.00970093
681	12	1	28.263	0.00970097
682	12	1	32.487	0.0097023
683	12	1	36.705	0.00970157
684	12	1	40.931	0.00970045
685	12	1	45.151	0.0096994
686	12	1	49.38	0.00969856
687	12	1	53.607	0.00970047
688	12	1	57.824	0.00970087
689	12	2	2.044	0.00970092
690	12	2	6.267	0.00970063
691	12	2	10.493	0.00970001
692	12	2	14.715	0.00970111
693	12	2	18.938	0.00969886
694	12	2	23.161	0.00969787
695	12	2	27.382	0.00969714
696	12	2	31.606	0.00969779
697	12	2	35.826	0.0096975
698	12	2	40.047	0.00969725
699	12	2	44.266	0.00969682
700	12	2	48.489	0.00969933
701	12	2	52.711	0.00969808
702	12	2	56.935	0.00969887
703	12	3	1.072	0.00969908
704	12	3	5.295	0.00969927
705	12	3	9.52	0.00969979
706	12	3	13.741	0.0097011
707	12	3	17.989	0.00970054
708	12	3	22.149	0.00970152
709	12	3	26.362	0.00970285
710	12	3	30.583	0.00970257
711	12	3	34.802	0.00970236
712	12	3	39.027	0.00970223
713	12	3	43.24	0.009702
714	12	3	47.465	0.00970172
715	12	3	51.69	0.00970049
716	12	3	55.905	0.00970287
717	12	4	0.127	0.00970331
718	12	4	4.353	0.00970219
719	12	4	8.572	0.00970258
720	12	4	12.802	0.00970512
721	12	4	17.019	0.00970101
722	12	4	21.243	0.00969987
723	12	4	25.469	0.00970207
724	12	4	29.688	0.0097004
725	12	4	33.91	0.00970197
726	12	4	38.131	0.00970181
727	12	4	42.356	0.00970213
728	12	4	46.575	0.00970117
729	12	4	50.803	0.00970129
730	12	4	55.027	0.00970295
731	12	4	59.256	0.00970349
732	12	5	3.481	0.00970209
733	12	5	7.701	0.00970209
734	12	5	11.922	0.00970252
735	12	5	16.145	0.0097056
736	12	5	20.364	0.00970655
737	12	5	24.584	0.00970461
738	12	5	28.802	0.00970199
739	12	5	33.027	0.00970161
740	12	5	37.246	0.00970213
741	12	5	41.473	0.0097027
742	12	5	45.69	0.00970194
743	12	5	49.905	0.00970173
744	12	5	54.129	0.0097013
745	12	5	58.351	0.00970239
746	12	6	2.574	0.00970246
747	12	6	6.786	0.00970185
748	12	6	11.012	0.00969909
749	12	6	15.234	0.00969941
750	12	6	19.459	0.00969877
751	12	6	23.683	0.00969919
752	12	6	27.907	0.0097013
753	12	6	32.137	0.00970102
754	12	6	36.356	0.0097008
755	12	6	40.575	0.00970054
756	12	6	44.802	0.00970126
757	12	6	49.031	0.00970183
758	12	6	53.254	0.00970115
759	12	6	57.482	0.00970032
760	12	7	1.707	0.00969969
761	12	7	5.93	0.00969976
762	12	7	10.148	0.00970108
763	12	7	14.37	0.00970079
764	12	7	18.591	0.00970082
765	12	7	22.813	0.00970019
766	12	7	27.034	0.00970068
767	12	7	31.258	0.00970119
768	12	7	35.482	0.0097004
769	12	7	39.703	0.00970035
770	12	7	43.925	0.0097006
771	12	7	48.144	0.00970348
772	12	7	52.363	0.00970302
773	12	7	56.584	0.00970433
774	12	8	0.811	0.00970651
775	12	8	5.035	0.00970448
776	12	8	9.259	0.00970125
777	12	8	13.485	0.00969938
778	12	8	17.706	0.00970102
779	12	8	21.928	0.00970157
780	12	8	26.145	0.00970203
781	12	8	30.369	0.00970093
782	12	8	34.59	0.00970053
783	12	8	38.811	0.00970225
784	12	8	43.03	0.00970125
785	12	8	47.246	0.00969968
786	12	8	51.464	0.00970133
787	12	8	55.69	0.00970147
788	12	8	59.907	0.00970001
789	12	9	4.128	0.00970016
790	12	9	8.352	0.00969983
791	12	9	12.574	0.00970109
792	12	9	16.796	0.00970068
793	12	9	21.019	0.00970025
794	12	9	25.24	0.00970012
795	12	9	29.473	0.00969997
796	12	9	33.695	0.00969888
797	12	9	37.915	0.00969968
798	12	9	42.138	0.00970086
799	12	9	46.359	0.00970163
800	12	9	50.575	0.00970097
801	12	9	54.797	0.0096998
802	12	9	59.017	0.0097001
803	12	10	3.215	0.00969917
804	12	10	7.44	0.0097006
805	12	10	11.662	0.00970211
806	12	10	15.889	0.00970206
807	12	10	20.106	0.00970113
808	12	10	24.332	0.00970243
809	12	10	28.553	0.00969983
810	12	10	32.777	0.00970186
811	12	10	37	0.00970116
812	12	10	41.222	0.00970024
813	12	10	45.444	0.00969824
814	12	10	49.664	0.00969843
815	12	10	53.884	0.00969732
816	12	10	58.099	0.00969684
817	12	11	2.314	0.00969731
818	12	11	6.541	0.0096979
819	12	11	10.765	0.00969699
820	12	11	14.984	0.00969624
821	12	11	19.208	0.00969648
822	12	11	23.431	0.00969734
823	12	11	27.659	0.00969623
824	12	11	31.88	0.00969684
825	12	11	36.096	0.00969749
826	12	11	40.32	0.00969769
827	12	11	44.544	0.00969698
828	12	11	48.773	0.00969414
829	12	11	52.996	0.00969373
830	12	11	57.224	0.00969445
831	12	12	1.451	0.00969444
832	12	12	5.676	0.00969565
833	12	12	9.898	0.00969557
834	12	12	14.123	0.00969446
835	12	12	18.352	0.00969433
836	12	12	22.575	0.00969516
837	12	12	26.791	0.00969435
838	12	12	31.016	0.00969578
839	12	12	35.238	0.00969578
840	12	12	39.454	0.00969651
841	12	12	43.674	0.00969813
842	12	12	47.896	0.00969566
843	12	12	52.116	0.00969597
844	12	12	56.34	0.00969523
845	12	13	0.567	0.00969626
846	12	13	4.79	0.00969674
847	12	13	9.019	0.00969776
848	12	13	13.233	0.0097029
849	12	13	17.454	0.00970292
850	12	13	21.678	0.00970282
851	12	13	25.903	0.00970299
852	12	13	30.126	0.00970451
853	12	13	34.347	0.00970386
854	12	13	38.576	0.00970181
855	12	13	42.802	0.00970377
856	12	13	47.022	0.00970494
857	12	13	51.243	0.00970644
858	12	13	55.472	0.00970495
859	12	13	59.697	0.00970409
860	12	14	3.925	0.00970309
861	12	14	8.144	0.00970274
862	12	14	12.365	0.00970476
863	12	14	16.59	0.00970402
864	12	14	20.811	0.00970277
865	12	14	25.03	0.00970295
866	12	14	29.254	0.00970375
867	12	14	33.481	0.00970374
868	12	14	37.704	0.0097032
869	12	14	41.926	0.00970273
870	12	14	46.158	0.00970245
871	12	14	50.38	0.00970523
872	12	14	54.606	0.00970493
873	12	14	58.831	0.00970375
874	12	15	3.052	0.00970449
875	12	15	7.273	0.00970545
876	12	15	11.494	0.00970634
877	12	15	15.721	0.00970545
878	12	15	19.942	0.0097051
879	12	15	24.164	0.00970583
880	12	15	28.384	0.00970481
881	12	15	32.602	0.00970369
882	12	15	36.824	0.00970488
883	12	15	41.044	0.00970502
884	12	15	45.269	0.0097063
885	12	15	49.402	0.00970555
886	12	15	53.628	0.00970551
887	12	15	57.852	0.00970487
888	12	16	2.071	0.0097032
889	12	16	6.298	0.00970657
890	12	16	10.524	0.00970632
891	12	16	14.747	0.00970769
