# Supplementary material for: Design of High-Precision Driving Control System for Charge Management
Source: Sensors (Basel). 2024 Apr 30;24(9):2883. doi: 10.3390/s24092883 (PMC11086223; doi:10.3390/s24092883)
Supplement: Supplementary file 1 [file sensors-24-02883-s001.zip › 1mA/10%/N10% 0.15239.xlsx]

## Sheet: 20231018043943_data
0	16	39	52.421	0.0302351
1	16	39	56.639	0.0302331
2	16	40	0.856	0.0302329
3	16	40	5.075	0.0302349
4	16	40	9.297	0.0302319
5	16	40	13.516	0.030229
6	16	40	17.734	0.030225
7	16	40	21.956	0.0302306
8	16	40	26.182	0.0302281
9	16	40	30.404	0.0302253
10	16	40	34.624	0.0302289
11	16	40	38.842	0.0302247
12	16	40	43.062	0.0302331
13	16	40	47.274	0.0302295
14	16	40	51.492	0.0302235
15	16	40	55.711	0.0302236
16	16	40	59.929	0.0302302
17	16	41	4.149	0.0302268
18	16	41	8.373	0.0302262
19	16	41	12.594	0.0302269
20	16	41	16.812	0.0302275
21	16	41	21.032	0.0302288
22	16	41	25.259	0.0302308
23	16	41	29.485	0.0302422
24	16	41	33.71	0.0302474
25	16	41	37.931	0.0302427
26	16	41	42.153	0.0302439
27	16	41	46.376	0.0302383
28	16	41	50.593	0.0302415
29	16	41	54.814	0.0302372
30	16	41	59.034	0.03024
31	16	42	3.256	0.030233
32	16	42	7.478	0.0302389
33	16	42	11.7	0.0302419
34	16	42	15.919	0.0302391
35	16	42	20.142	0.0302442
36	16	42	24.361	0.0302336
37	16	42	28.581	0.0302349
38	16	42	32.799	0.030231
39	16	42	37.022	0.0302254
40	16	42	41.243	0.0302274
41	16	42	45.466	0.0302183
42	16	42	49.689	0.0302173
43	16	42	53.905	0.0302179
44	16	42	58.128	0.0302156
45	16	43	2.353	0.0302186
46	16	43	6.573	0.0302184
47	16	43	10.796	0.0302168
48	16	43	15.012	0.0302175
49	16	43	19.234	0.0302136
50	16	43	23.451	0.030218
51	16	43	27.67	0.0302174
52	16	43	31.891	0.0302193
53	16	43	36.106	0.0302161
54	16	43	40.323	0.0302153
55	16	43	44.54	0.0302176
56	16	43	48.757	0.0302163
57	16	43	52.977	0.0302149
58	16	43	57.196	0.0302134
59	16	44	1.421	0.0302132
60	16	44	5.646	0.030214
61	16	44	9.871	0.0302126
62	16	44	14.087	0.0302131
63	16	44	18.309	0.0302147
64	16	44	22.533	0.0302106
65	16	44	26.754	0.0302144
66	16	44	30.981	0.0302132
67	16	44	35.201	0.0302147
68	16	44	39.419	0.0302167
69	16	44	43.633	0.0302161
70	16	44	47.855	0.0302168
71	16	44	52.075	0.0302172
72	16	44	56.302	0.0302171
73	16	45	0.527	0.030223
74	16	45	4.748	0.0302201
75	16	45	8.971	0.0302308
76	16	45	13.195	0.0302336
77	16	45	17.424	0.0302369
78	16	45	21.647	0.0302408
79	16	45	25.872	0.0302428
80	16	45	30.09	0.0302368
81	16	45	34.312	0.0302388
82	16	45	38.536	0.0302429
83	16	45	42.759	0.0302451
84	16	45	46.98	0.0302352
85	16	45	51.112	0.0302299
86	16	45	55.341	0.0302373
87	16	45	59.565	0.0302406
88	16	46	3.786	0.0302353
89	16	46	8.002	0.0302344
90	16	46	12.219	0.0302285
91	16	46	16.446	0.0302292
92	16	46	20.664	0.0302292
93	16	46	24.89	0.0302359
94	16	46	29.116	0.0302366
95	16	46	33.338	0.0302349
96	16	46	37.555	0.0302305
97	16	46	41.77	0.0302347
98	16	46	45.989	0.0302362
99	16	46	50.212	0.0302392
100	16	46	54.43	0.0302415
101	16	46	58.651	0.030222
102	16	47	2.871	0.0302292
103	16	47	7.095	0.0302257
104	16	47	11.313	0.0302272
105	16	47	15.542	0.0302271
106	16	47	19.765	0.0302215
107	16	47	23.983	0.0302226
108	16	47	28.205	0.0302262
109	16	47	32.429	0.030226
110	16	47	36.655	0.0302254
111	16	47	40.875	0.0302275
112	16	47	45.098	0.0302218
113	16	47	49.316	0.03022
114	16	47	53.536	0.0302213
115	16	47	57.752	0.030215
116	16	48	1.97	0.0302182
117	16	48	6.186	0.0302158
118	16	48	10.403	0.0302123
119	16	48	14.62	0.0302096
120	16	48	18.836	0.0302106
121	16	48	23.059	0.0302112
122	16	48	27.281	0.030212
123	16	48	31.5	0.0302147
124	16	48	35.723	0.0302168
125	16	48	39.942	0.030229
126	16	48	44.162	0.030226
127	16	48	48.389	0.0302183
128	16	48	52.615	0.0302191
129	16	48	56.842	0.0302285
130	16	49	1.063	0.0302396
131	16	49	5.289	0.0302409
132	16	49	9.52	0.0302291
133	16	49	13.741	0.030226
134	16	49	17.965	0.0302352
135	16	49	22.188	0.0302303
136	16	49	26.406	0.0302274
137	16	49	30.629	0.030231
138	16	49	34.847	0.0302264
139	16	49	39.066	0.0302234
140	16	49	43.294	0.0302203
141	16	49	47.526	0.0302212
142	16	49	51.748	0.0302201
143	16	49	55.967	0.0302226
144	16	50	0.196	0.0302294
145	16	50	4.42	0.0302189
146	16	50	8.639	0.0302171
147	16	50	12.857	0.0302271
148	16	50	17.084	0.0302425
149	16	50	21.312	0.0302427
150	16	50	25.529	0.0302289
151	16	50	29.752	0.0302229
152	16	50	33.978	0.0302182
153	16	50	38.199	0.0302207
154	16	50	42.411	0.0302228
155	16	50	46.633	0.0302265
156	16	50	50.848	0.0302432
157	16	50	55.066	0.0302365
158	16	50	59.287	0.0302294
159	16	51	3.514	0.0302303
160	16	51	7.731	0.030233
161	16	51	11.955	0.030235
162	16	51	16.18	0.0302393
163	16	51	20.395	0.0302351
164	16	51	24.616	0.0302355
165	16	51	28.84	0.0302271
166	16	51	33.062	0.030232
167	16	51	37.279	0.0302257
168	16	51	41.496	0.030223
169	16	51	45.711	0.0302227
170	16	51	49.94	0.0302299
171	16	51	54.166	0.0302286
172	16	51	58.393	0.0302331
173	16	52	2.613	0.0302342
174	16	52	6.835	0.0302371
175	16	52	11.055	0.0302382
176	16	52	15.277	0.030241
177	16	52	19.497	0.0302335
178	16	52	23.717	0.0302353
179	16	52	27.939	0.0302337
180	16	52	32.159	0.0302332
181	16	52	36.378	0.030234
182	16	52	40.606	0.0302349
183	16	52	44.824	0.0302451
184	16	52	49.044	0.0302439
185	16	52	53.26	0.0302447
186	16	52	57.48	0.0302437
187	16	53	1.702	0.0302434
188	16	53	5.927	0.0302394
189	16	53	10.147	0.0302402
190	16	53	14.367	0.0302448
191	16	53	18.584	0.0302473
192	16	53	22.81	0.0302465
193	16	53	27.024	0.0302422
194	16	53	31.241	0.03024
195	16	53	35.458	0.0302456
196	16	53	39.677	0.030242
197	16	53	43.895	0.0302393
198	16	53	48.115	0.0302401
199	16	53	52.334	0.0302444
200	16	53	56.552	0.0302436
201	16	54	0.775	0.0302391
202	16	54	4.995	0.0302371
203	16	54	9.21	0.0302314
204	16	54	13.432	0.0302407
205	16	54	17.649	0.0302459
206	16	54	21.872	0.0302389
207	16	54	26.088	0.0302422
208	16	54	30.306	0.0302425
209	16	54	34.529	0.0302463
210	16	54	38.746	0.0302441
211	16	54	42.967	0.0302403
212	16	54	47.188	0.030242
213	16	54	51.406	0.0302371
214	16	54	55.628	0.0302374
215	16	54	59.853	0.0302417
216	16	55	4.07	0.0302395
217	16	55	8.283	0.0302442
218	16	55	12.504	0.0302413
219	16	55	16.728	0.0302388
220	16	55	20.945	0.0302362
221	16	55	25.165	0.0302367
222	16	55	29.384	0.0302527
223	16	55	33.607	0.0302521
224	16	55	37.824	0.0302499
225	16	55	42.048	0.0302447
226	16	55	46.266	0.0302405
227	16	55	50.486	0.0302435
228	16	55	54.703	0.0302383
229	16	55	58.925	0.0302402
230	16	56	3.14	0.0302361
231	16	56	7.358	0.0302377
232	16	56	11.576	0.0302454
233	16	56	15.801	0.030244
234	16	56	20.022	0.0302394
235	16	56	24.24	0.0302383
236	16	56	28.463	0.0302376
237	16	56	32.682	0.0302352
238	16	56	36.9	0.0302373
239	16	56	41.118	0.0302362
240	16	56	45.337	0.0302416
241	16	56	49.55	0.0302397
242	16	56	53.769	0.0302355
243	16	56	57.989	0.0302391
244	16	57	2.22	0.0302453
245	16	57	6.44	0.0302434
246	16	57	10.661	0.0302382
247	16	57	14.882	0.0302356
248	16	57	19.1	0.0302367
249	16	57	23.328	0.0302409
250	16	57	27.543	0.0302399
251	16	57	31.766	0.0302423
252	16	57	35.982	0.0302455
253	16	57	40.199	0.0302432
254	16	57	44.419	0.0302404
255	16	57	48.645	0.0302464
256	16	57	52.867	0.0302438
257	16	57	57.086	0.0302394
258	16	58	1.307	0.0302434
259	16	58	5.533	0.0302421
260	16	58	9.748	0.0302449
261	16	58	13.97	0.030246
262	16	58	18.192	0.0302441
263	16	58	22.409	0.0302432
264	16	58	26.631	0.0302419
265	16	58	30.854	0.0302363
266	16	58	35.073	0.0302366
267	16	58	39.294	0.0302337
268	16	58	43.514	0.0302404
269	16	58	47.734	0.0302418
270	16	58	51.953	0.0302397
271	16	58	56.174	0.030237
272	16	59	0.399	0.0302356
273	16	59	4.62	0.0302429
274	16	59	8.842	0.0302445
275	16	59	13.064	0.0302432
276	16	59	17.283	0.030244
277	16	59	21.499	0.0302465
278	16	59	25.715	0.030244
279	16	59	29.94	0.0302402
280	16	59	34.167	0.0302358
281	16	59	38.392	0.0302369
282	16	59	42.614	0.0302305
283	16	59	46.834	0.0302354
284	16	59	51.058	0.0302394
285	16	59	55.282	0.0302419
286	16	59	59.516	0.0302375
287	17	0	3.735	0.0302351
288	17	0	7.959	0.0302382
289	17	0	12.181	0.0302406
290	17	0	16.401	0.0302461
291	17	0	20.62	0.030231
292	17	0	24.843	0.0302292
293	17	0	29.068	0.0302424
294	17	0	33.287	0.0302456
295	17	0	37.508	0.0302448
296	17	0	41.733	0.0302485
297	17	0	45.954	0.0302449
298	17	0	50.175	0.0302408
299	17	0	54.397	0.0302398
300	17	0	58.624	0.030241
301	17	1	2.851	0.0302398
302	17	1	7.071	0.0302403
303	17	1	11.296	0.0302449
304	17	1	15.517	0.0302412
305	17	1	19.732	0.0302396
306	17	1	23.952	0.030239
307	17	1	28.171	0.0302331
308	17	1	32.391	0.0302367
309	17	1	36.611	0.0302342
310	17	1	40.832	0.030232
311	17	1	45.055	0.0302415
312	17	1	49.278	0.030243
313	17	1	53.496	0.0302427
314	17	1	57.715	0.0302473
315	17	2	1.939	0.0302501
316	17	2	6.161	0.0302467
317	17	2	10.387	0.0302481
318	17	2	14.615	0.0302487
319	17	2	18.84	0.0302489
320	17	2	23.066	0.0302475
321	17	2	27.288	0.0302434
322	17	2	31.51	0.0302476
323	17	2	35.729	0.0302497
324	17	2	39.949	0.0302476
325	17	2	44.17	0.0302471
326	17	2	48.388	0.0302462
327	17	2	52.608	0.0302464
328	17	2	56.823	0.0302476
329	17	3	1.045	0.0302495
330	17	3	5.273	0.0302479
331	17	3	9.492	0.0302515
332	17	3	13.716	0.0302494
333	17	3	17.94	0.0302485
334	17	3	22.158	0.0302504
335	17	3	26.377	0.0302585
336	17	3	30.601	0.0302544
337	17	3	34.825	0.030255
338	17	3	39.049	0.0302536
339	17	3	43.272	0.030252
340	17	3	47.488	0.0302477
341	17	3	51.708	0.0302455
342	17	3	55.92	0.0302444
343	17	4	0.136	0.0302506
344	17	4	4.357	0.0302539
345	17	4	8.575	0.0302475
346	17	4	12.796	0.0302491
347	17	4	17.013	0.0302492
348	17	4	21.235	0.0302439
349	17	4	25.459	0.030244
350	17	4	29.676	0.0302371
351	17	4	33.896	0.0302403
352	17	4	38.111	0.0302419
353	17	4	42.332	0.0302394
354	17	4	46.553	0.030237
355	17	4	50.777	0.0302384
356	17	4	54.998	0.0302427
357	17	4	59.215	0.030242
358	17	5	3.437	0.0302412
359	17	5	7.658	0.0302364
360	17	5	11.881	0.0302445
361	17	5	16.096	0.0302454
362	17	5	20.314	0.0302383
363	17	5	24.534	0.0302457
364	17	5	28.758	0.0302352
365	17	5	32.981	0.030238
366	17	5	37.203	0.0302415
367	17	5	41.427	0.0302419
368	17	5	45.65	0.0302477
369	17	5	49.873	0.0302429
370	17	5	54.095	0.030251
371	17	5	58.322	0.0302416
372	17	6	2.546	0.0302453
373	17	6	6.765	0.0302511
374	17	6	10.981	0.0302489
375	17	6	15.207	0.0302456
376	17	6	19.421	0.030249
377	17	6	23.642	0.0302508
378	17	6	27.864	0.030249
379	17	6	32.088	0.0302473
380	17	6	36.315	0.0302427
381	17	6	40.529	0.0302422
382	17	6	44.753	0.0302397
383	17	6	48.975	0.0302415
384	17	6	53.192	0.0302398
385	17	6	57.406	0.030246
386	17	7	1.617	0.0302425
387	17	7	5.833	0.0302377
388	17	7	10.057	0.0302359
389	17	7	14.282	0.0302408
390	17	7	18.498	0.0302512
391	17	7	22.714	0.0302531
392	17	7	26.941	0.0302499
393	17	7	31.163	0.0302459
394	17	7	35.385	0.0302466
395	17	7	39.604	0.0302491
396	17	7	43.821	0.0302514
397	17	7	48.036	0.0302548
398	17	7	52.252	0.0302472
399	17	7	56.476	0.0302464
400	17	8	0.694	0.0302445
401	17	8	4.914	0.0302464
402	17	8	9.129	0.0302451
403	17	8	13.348	0.0302421
404	17	8	17.571	0.030256
405	17	8	21.78	0.0302486
406	17	8	26	0.0302489
407	17	8	30.222	0.0302513
408	17	8	36.547	0.0302635
409	17	8	44.775	0.0302418
410	17	8	48.998	0.0302503
411	17	8	53.217	0.0302437
412	17	8	57.436	0.030244
413	17	9	1.658	0.0302542
414	17	9	5.881	0.03026
415	17	9	10.107	0.0302579
416	17	9	14.323	0.0302557
417	17	9	18.539	0.0302613
418	17	9	22.76	0.0302688
419	17	9	26.979	0.0302726
420	17	9	31.199	0.0302611
421	17	9	35.415	0.0302644
422	17	9	39.63	0.0302696
423	17	9	43.85	0.0302541
424	17	9	48.072	0.030262
425	17	9	52.295	0.0302511
426	17	9	56.523	0.0302469
427	17	10	0.75	0.0302397
428	17	10	4.969	0.030253
429	17	10	9.195	0.0302453
430	17	10	13.421	0.0302346
431	17	10	17.646	0.0302311
432	17	10	21.865	0.0302349
433	17	10	26.088	0.0302364
434	17	10	30.307	0.0302361
435	17	10	34.532	0.0302327
436	17	10	38.753	0.0302345
437	17	10	42.976	0.0302327
438	17	10	47.191	0.030252
439	17	10	51.409	0.030248
440	17	10	55.637	0.0302514
441	17	10	59.861	0.030255
442	17	11	4.08	0.0302524
443	17	11	8.307	0.03025
444	17	11	12.527	0.0302493
445	17	11	16.745	0.0302563
446	17	11	20.971	0.0302568
447	17	11	25.188	0.0302546
448	17	11	29.409	0.0302667
449	17	11	33.624	0.0302567
450	17	11	37.848	0.0302649
451	17	11	42.073	0.0302664
452	17	11	46.296	0.0302565
453	17	11	50.524	0.0302445
454	17	11	54.74	0.0302546
455	17	11	58.959	0.0302525
456	17	12	3.176	0.0302473
457	17	12	7.392	0.0302459
458	17	12	11.614	0.0302456
459	17	12	15.832	0.0302508
460	17	12	20.055	0.0302478
461	17	12	24.275	0.0302456
462	17	12	28.5	0.0302375
463	17	12	32.722	0.0302409
464	17	12	36.948	0.0302386
465	17	12	41.171	0.0302392
466	17	12	45.388	0.0302376
467	17	12	49.614	0.030239
468	17	12	53.833	0.0302327
469	17	12	58.056	0.0302402
470	17	13	2.277	0.0302376
471	17	13	6.497	0.0302299
472	17	13	10.717	0.0302394
473	17	13	14.937	0.0302272
474	17	13	19.16	0.0302305
475	17	13	23.376	0.0302269
476	17	13	27.592	0.0302258
477	17	13	31.815	0.0302266
478	17	13	36.037	0.030224
479	17	13	40.261	0.0302298
480	17	13	44.483	0.0302324
481	17	13	48.711	0.0302313
482	17	13	52.936	0.0302322
483	17	13	57.156	0.0302315
484	17	14	1.376	0.0302355
485	17	14	5.595	0.0302322
486	17	14	9.813	0.0302374
487	17	14	14.037	0.0302361
488	17	14	18.259	0.0302425
489	17	14	22.477	0.030248
490	17	14	26.698	0.0302378
491	17	14	30.922	0.0302447
492	17	14	35.149	0.0302399
493	17	14	39.372	0.0302404
494	17	14	43.588	0.0302435
495	17	14	47.809	0.0302518
496	17	14	52.035	0.0302409
497	17	14	56.256	0.0302277
498	17	15	0.474	0.0302416
499	17	15	4.691	0.0302501
500	17	15	8.91	0.0302466
501	17	15	13.135	0.0302435
502	17	15	17.357	0.0302443
503	17	15	21.58	0.0302499
504	17	15	25.799	0.0302478
505	17	15	30.02	0.0302395
506	17	15	34.24	0.030229
507	17	15	38.462	0.0302322
508	17	15	42.678	0.0302293
509	17	15	46.902	0.0302294
510	17	15	51.123	0.0302307
511	17	15	55.34	0.0302327
512	17	15	59.559	0.0302389
513	17	16	3.787	0.0302313
514	17	16	8.004	0.0302304
515	17	16	12.219	0.0302326
516	17	16	16.437	0.0302376
517	17	16	20.661	0.0302317
518	17	16	24.884	0.0302309
519	17	16	29.102	0.0302253
520	17	16	33.32	0.0302377
521	17	16	37.54	0.030235
522	17	16	41.76	0.0302368
523	17	16	45.977	0.0302408
524	17	16	50.194	0.030246
525	17	16	54.421	0.0302449
526	17	16	58.644	0.0302452
527	17	17	2.868	0.0302491
528	17	17	7.09	0.0302532
529	17	17	11.307	0.0302513
530	17	17	15.527	0.0302469
531	17	17	19.754	0.0302468
532	17	17	23.975	0.0302447
533	17	17	28.199	0.030243
534	17	17	32.422	0.0302398
535	17	17	36.643	0.0302503
536	17	17	40.863	0.03025
537	17	17	45.08	0.0302541
538	17	17	49.3	0.0302488
539	17	17	53.515	0.0302489
540	17	17	57.735	0.0302496
541	17	18	1.955	0.0302519
542	17	18	6.181	0.0302449
543	17	18	10.407	0.0302483
544	17	18	14.628	0.0302482
545	17	18	18.852	0.0302489
546	17	18	23.069	0.0302506
547	17	18	27.288	0.0302461
548	17	18	31.51	0.0302482
549	17	18	35.733	0.0302469
550	17	18	39.954	0.0302415
551	17	18	44.174	0.0302459
552	17	18	48.394	0.0302413
553	17	18	52.616	0.0302427
554	17	18	56.834	0.0302408
555	17	19	1.056	0.0302422
556	17	19	5.278	0.0302484
557	17	19	9.51	0.0302451
558	17	19	13.734	0.030245
559	17	19	17.965	0.0302519
560	17	19	22.195	0.0302481
561	17	19	26.413	0.0302483
562	17	19	30.638	0.0302582
563	17	19	34.858	0.030256
564	17	19	39.086	0.0302549
565	17	19	43.305	0.0302506
566	17	19	47.526	0.0302534
567	17	19	51.749	0.0302519
568	17	19	55.971	0.0302554
569	17	20	0.192	0.0302491
570	17	20	4.417	0.0302506
571	17	20	8.641	0.0302488
572	17	20	12.866	0.0302519
573	17	20	17.083	0.0302559
574	17	20	21.306	0.0302552
575	17	20	25.524	0.030256
576	17	20	29.751	0.0302631
577	17	20	33.975	0.0302605
578	17	20	38.193	0.0302643
579	17	20	42.409	0.0302612
580	17	20	46.632	0.0302604
581	17	20	50.852	0.0302602
582	17	20	55.074	0.0302582
583	17	20	59.297	0.0302563
584	17	21	3.519	0.0302581
585	17	21	7.74	0.0302576
586	17	21	11.96	0.0302579
587	17	21	16.181	0.0302551
588	17	21	20.407	0.0302561
589	17	21	24.628	0.0302505
590	17	21	28.846	0.0302506
591	17	21	33.066	0.0302558
592	17	21	37.283	0.030247
593	17	21	41.506	0.0302507
594	17	21	45.729	0.0302516
595	17	21	49.947	0.0302504
596	17	21	54.166	0.0302469
597	17	21	58.385	0.0302502
598	17	22	2.603	0.0302482
599	17	22	6.818	0.0302525
600	17	22	11.032	0.0302511
601	17	22	15.253	0.0302538
602	17	22	19.473	0.0302531
603	17	22	23.694	0.0302553
604	17	22	27.908	0.0302603
605	17	22	32.126	0.0302625
606	17	22	36.345	0.0302566
607	17	22	40.562	0.0302566
608	17	22	44.781	0.0302486
609	17	22	48.997	0.030246
610	17	22	53.209	0.0302451
611	17	22	57.421	0.0302464
612	17	23	1.634	0.0302561
613	17	23	5.847	0.0302475
614	17	23	10.063	0.0302515
615	17	23	14.283	0.0302526
616	17	23	18.501	0.0302575
617	17	23	22.715	0.0302499
618	17	23	26.942	0.0302432
619	17	23	31.165	0.0302434
620	17	23	35.38	0.0302479
621	17	23	39.597	0.0302413
622	17	23	43.818	0.0302392
623	17	23	48.035	0.0302396
624	17	23	52.248	0.0302372
625	17	23	56.467	0.0302341
626	17	24	0.681	0.0302346
627	17	24	4.9	0.0302406
628	17	24	9.117	0.0302442
629	17	24	13.341	0.030243
630	17	24	17.56	0.0302384
631	17	24	21.776	0.0302389
632	17	24	25.992	0.03024
633	17	24	30.21	0.0302442
634	17	24	34.433	0.0302406
635	17	24	38.654	0.0302348
636	17	24	42.876	0.030238
637	17	24	47.089	0.0302341
638	17	24	51.306	0.030241
639	17	24	55.522	0.0302398
640	17	24	59.74	0.0302345
641	17	25	3.95	0.0302293
642	17	25	8.171	0.0302279
643	17	25	12.389	0.0302295
644	17	25	16.607	0.030223
645	17	25	20.828	0.0302301
646	17	25	25.046	0.0302245
647	17	25	29.269	0.0302296
648	17	25	33.492	0.0302239
649	17	25	37.716	0.0302276
650	17	25	41.938	0.0302282
651	17	25	46.158	0.0302297
652	17	25	50.373	0.0302244
653	17	25	54.596	0.0302196
654	17	25	58.815	0.0302279
655	17	26	3.033	0.0302334
656	17	26	7.25	0.0302257
657	17	26	11.476	0.0302217
658	17	26	15.699	0.0302212
659	17	26	19.922	0.030214
660	17	26	24.145	0.0302116
661	17	26	28.369	0.0302125
662	17	26	32.591	0.0302155
663	17	26	36.812	0.0302193
664	17	26	41.033	0.03022
665	17	26	45.254	0.0302199
666	17	26	49.473	0.0302183
667	17	26	53.691	0.0302194
668	17	26	57.91	0.0302222
669	17	27	2.129	0.0302172
670	17	27	6.349	0.0302132
671	17	27	10.569	0.0302135
672	17	27	14.795	0.0302111
673	17	27	19.014	0.030208
674	17	27	23.234	0.0302096
675	17	27	27.455	0.0302142
676	17	27	31.679	0.0302172
677	17	27	35.898	0.0302177
678	17	27	40.031	0.0302142
679	17	27	44.25	0.0302146
680	17	27	48.469	0.0302122
681	17	27	52.685	0.0302078
682	17	27	56.907	0.0302198
683	17	28	1.118	0.0302222
684	17	28	5.337	0.0302227
685	17	28	9.558	0.0302278
686	17	28	13.775	0.0302236
687	17	28	17.993	0.0302081
688	17	28	22.211	0.0302106
689	17	28	26.426	0.0302146
690	17	28	30.651	0.0302209
691	17	28	34.871	0.0302171
692	17	28	39.084	0.0302197
693	17	28	43.305	0.0302154
694	17	28	47.523	0.0302153
695	17	28	51.736	0.0302161
696	17	28	55.953	0.0302179
697	17	29	0.176	0.0302286
698	17	29	4.393	0.0302263
699	17	29	8.609	0.0302256
700	17	29	12.826	0.0302256
701	17	29	17.046	0.0302246
702	17	29	21.274	0.03022
703	17	29	25.496	0.0302161
704	17	29	29.719	0.0302255
705	17	29	33.933	0.0302243
706	17	29	38.151	0.0302285
707	17	29	42.368	0.0302289
708	17	29	46.582	0.0302262
709	17	29	50.806	0.0302197
710	17	29	55.021	0.0302203
711	17	29	59.24	0.0302282
712	17	30	3.458	0.0302237
713	17	30	7.681	0.0302195
714	17	30	11.901	0.0302189
715	17	30	16.12	0.0302139
716	17	30	20.335	0.0302116
717	17	30	24.555	0.0302125
718	17	30	28.77	0.0302251
719	17	30	32.985	0.0302272
720	17	30	37.208	0.0302293
721	17	30	41.429	0.0302266
722	17	30	45.644	0.0302212
723	17	30	49.872	0.0302264
724	17	30	54.084	0.0302358
725	17	30	58.301	0.0302378
726	17	31	2.524	0.0302284
727	17	31	6.746	0.0302289
728	17	31	10.965	0.0302353
729	17	31	15.187	0.0302298
730	17	31	19.404	0.0302236
731	17	31	23.626	0.0302231
732	17	31	27.842	0.0302264
733	17	31	32.067	0.0302257
734	17	31	36.281	0.030239
735	17	31	40.498	0.0302472
736	17	31	44.715	0.0302521
737	17	31	48.935	0.0302478
738	17	31	53.155	0.0302484
739	17	31	57.37	0.0302328
740	17	32	1.584	0.0302339
741	17	32	5.798	0.030237
742	17	32	10.008	0.0302438
743	17	32	14.224	0.030243
744	17	32	18.44	0.0302386
745	17	32	22.65	0.030237
746	17	32	26.864	0.0302393
747	17	32	31.081	0.0302406
748	17	32	35.297	0.0302343
749	17	32	39.513	0.0302379
750	17	32	43.732	0.0302312
751	17	32	47.948	0.0302398
752	17	32	52.164	0.0302452
753	17	32	56.385	0.030245
754	17	33	0.605	0.0302482
755	17	33	4.821	0.030243
756	17	33	9.036	0.0302475
757	17	33	13.255	0.0302479
758	17	33	17.472	0.0302454
759	17	33	21.691	0.0302452
760	17	33	25.905	0.0302474
761	17	33	30.12	0.0302486
762	17	33	34.338	0.0302432
763	17	33	38.556	0.0302464
764	17	33	42.781	0.0302494
765	17	33	46.996	0.030254
766	17	33	51.214	0.030249
767	17	33	55.434	0.0302387
768	17	33	59.658	0.0302358
769	17	34	3.877	0.0302345
770	17	34	8.096	0.03025
771	17	34	12.312	0.0302492
772	17	34	16.531	0.0302534
773	17	34	20.753	0.030253
774	17	34	24.966	0.0302443
775	17	34	29.181	0.030245
776	17	34	33.401	0.0302456
777	17	34	37.614	0.0302496
778	17	34	41.833	0.0302631
779	17	34	46.053	0.0302601
780	17	34	50.271	0.0302595
781	17	34	54.487	0.0302648
782	17	34	58.705	0.0302655
783	17	35	2.868	0.0302619
784	17	35	7.091	0.0302601
785	17	35	11.307	0.0302649
786	17	35	15.526	0.0302657
787	17	35	19.739	0.0302687
788	17	35	23.956	0.0302619
789	17	35	28.176	0.0302633
790	17	35	32.397	0.0302625
791	17	35	36.616	0.030262
792	17	35	40.84	0.0302641
793	17	35	45.056	0.0302579
794	17	35	49.272	0.0302566
795	17	35	53.489	0.0302592
796	17	35	57.706	0.0302615
797	17	36	1.929	0.0302625
798	17	36	6.152	0.0302709
799	17	36	10.372	0.030264
800	17	36	14.598	0.0302663
801	17	36	18.817	0.0302597
802	17	36	23.036	0.0302633
803	17	36	27.255	0.030263
804	17	36	31.473	0.0302638
805	17	36	35.689	0.030256
806	17	36	39.906	0.030257
807	17	36	44.123	0.0302523
808	17	36	48.343	0.0302621
809	17	36	52.559	0.030256
810	17	36	56.777	0.0302644
811	17	37	0.998	0.0302626
812	17	37	5.213	0.0302587
813	17	37	9.433	0.0302572
814	17	37	13.653	0.0302629
815	17	37	17.873	0.030248
816	17	37	22.09	0.0302577
817	17	37	26.306	0.0302604
818	17	37	30.523	0.0302649
819	17	37	34.745	0.0302486
820	17	37	38.965	0.0302432
821	17	37	43.18	0.0302513
822	17	37	47.397	0.0302464
823	17	37	51.617	0.0302448
824	17	37	55.831	0.0302492
825	17	38	0.048	0.0302598
826	17	38	4.262	0.0302616
827	17	38	8.478	0.0302717
828	17	38	12.7	0.0302738
829	17	38	16.916	0.0302689
830	17	38	21.132	0.0302721
831	17	38	25.349	0.0302605
832	17	38	29.569	0.0302569
833	17	38	33.785	0.0302478
834	17	38	38.005	0.0302448
835	17	38	42.228	0.0302434
836	17	38	46.446	0.0302504
837	17	38	50.665	0.0302549
838	17	38	54.886	0.0302601
839	17	38	59.104	0.0302508
840	17	39	3.319	0.0302617
841	17	39	7.531	0.0302482
842	17	39	11.747	0.0302607
843	17	39	15.967	0.0302637
844	17	39	20.184	0.0302602
845	17	39	24.402	0.0302545
846	17	39	28.62	0.0302569
847	17	39	32.84	0.0302531
848	17	39	37.06	0.0302547
849	17	39	41.278	0.0302537
850	17	39	45.499	0.0302573
851	17	39	49.718	0.0302573
852	17	39	53.939	0.0302554
