# Supplementary material for: Design of High-Precision Driving Control System for Charge Management
Source: Sensors (Basel). 2024 Apr 30;24(9):2883. doi: 10.3390/s24092883 (PMC11086223; doi:10.3390/s24092883)
Supplement: Supplementary file 1 [file sensors-24-02883-s001.zip › 1mA/20%/N 20% 0.28447.xlsx]

## Sheet: 20231018025003_data
0	14	50	12.131	0.0429089
1	14	50	16.352	0.0429048
2	14	50	20.573	0.0429045
3	14	50	24.789	0.0429128
4	14	50	29.003	0.0429067
5	14	50	33.226	0.0429015
6	14	50	37.443	0.0428995
7	14	50	41.662	0.0428963
8	14	50	45.879	0.0429066
9	14	50	50.1	0.0429008
10	14	50	54.317	0.0429007
11	14	50	58.536	0.0428922
12	14	51	2.756	0.0428864
13	14	51	6.969	0.0428878
14	14	51	11.184	0.0429023
15	14	51	15.401	0.0428951
16	14	51	19.617	0.042899
17	14	51	23.833	0.0428979
18	14	51	28.053	0.0428939
19	14	51	32.267	0.0428927
20	14	51	36.487	0.0428946
21	14	51	40.71	0.0428918
22	14	51	44.929	0.0429031
23	14	51	49.145	0.0429056
24	14	51	53.362	0.0429043
25	14	51	57.58	0.0428979
26	14	52	1.801	0.0429009
27	14	52	6.016	0.0429023
28	14	52	10.244	0.042897
29	14	52	14.472	0.0428968
30	14	52	18.689	0.0429001
31	14	52	22.839	0.0428979
32	14	52	27.056	0.0428946
33	14	52	31.269	0.0428952
34	14	52	35.49	0.0428949
35	14	52	39.705	0.0428924
36	14	52	43.924	0.0428919
37	14	52	48.141	0.0428897
38	14	52	52.361	0.0428928
39	14	52	56.577	0.0428975
40	14	53	0.795	0.0429066
41	14	53	5.017	0.0429135
42	14	53	9.243	0.0429058
43	14	53	13.462	0.0428996
44	14	53	17.682	0.0428956
45	14	53	21.9	0.0428919
46	14	53	26.118	0.0428871
47	14	53	30.338	0.0428953
48	14	53	34.559	0.0428861
49	14	53	38.781	0.0428957
50	14	53	42.996	0.0429045
51	14	53	47.215	0.042895
52	14	53	51.434	0.0428877
53	14	53	55.652	0.0428861
54	14	53	59.869	0.0428855
55	14	54	4.091	0.0428917
56	14	54	8.308	0.0428965
57	14	54	12.53	0.042896
58	14	54	16.745	0.0428972
59	14	54	20.963	0.0429047
60	14	54	25.177	0.0429067
61	14	54	29.393	0.0429018
62	14	54	33.613	0.042899
63	14	54	37.829	0.0429082
64	14	54	42.049	0.0429056
65	14	54	46.274	0.0429066
66	14	54	50.493	0.0429038
67	14	54	54.714	0.0429038
68	14	54	58.928	0.0429052
69	14	55	3.149	0.042907
70	14	55	7.368	0.0429048
71	14	55	11.587	0.0428967
72	14	55	15.808	0.0428973
73	14	55	20.025	0.0429029
74	14	55	24.242	0.0429048
75	14	55	28.458	0.0429095
76	14	55	32.674	0.0429105
77	14	55	36.895	0.0429012
78	14	55	41.114	0.0429015
79	14	55	45.335	0.0429127
80	14	55	49.556	0.0429198
81	14	55	53.773	0.0429184
82	14	55	57.989	0.0429104
83	14	56	2.206	0.0429063
84	14	56	6.421	0.0429114
85	14	56	10.64	0.0429132
86	14	56	14.859	0.0429127
87	14	56	19.08	0.0429125
88	14	56	23.297	0.0429101
89	14	56	27.518	0.0429109
90	14	56	31.738	0.0429103
91	14	56	35.957	0.0429171
92	14	56	40.174	0.0429208
93	14	56	44.39	0.0429138
94	14	56	48.608	0.0429098
95	14	56	52.824	0.0429101
96	14	56	57.043	0.0429102
97	14	57	1.265	0.0429133
98	14	57	5.487	0.0429165
99	14	57	9.708	0.0429175
100	14	57	13.93	0.0429129
101	14	57	18.148	0.0429061
102	14	57	22.366	0.0429034
103	14	57	26.583	0.0429044
104	14	57	30.798	0.0429018
105	14	57	35.016	0.0428971
106	14	57	39.236	0.0428963
107	14	57	43.456	0.0428944
108	14	57	47.673	0.0428908
109	14	57	51.892	0.0428959
110	14	57	56.108	0.0428951
111	14	58	0.324	0.0428959
112	14	58	4.54	0.0428959
113	14	58	8.759	0.0429027
114	14	58	12.979	0.0429039
115	14	58	17.198	0.0429048
116	14	58	21.415	0.0429004
117	14	58	25.63	0.0428972
118	14	58	29.851	0.0429038
119	14	58	34.069	0.0429031
120	14	58	38.287	0.0428997
121	14	58	42.508	0.042906
122	14	58	46.728	0.0428984
123	14	58	50.948	0.0428994
124	14	58	55.165	0.0429071
125	14	58	59.388	0.0429055
126	14	59	3.611	0.0429057
127	14	59	7.829	0.0429003
128	14	59	12.049	0.0428964
129	14	59	16.266	0.042896
130	14	59	20.482	0.0429007
131	14	59	24.701	0.0429012
132	14	59	28.92	0.0429024
133	14	59	33.137	0.0428956
134	14	59	37.354	0.0429005
135	14	59	41.574	0.0428999
136	14	59	45.792	0.0429077
137	14	59	50.005	0.0429092
138	14	59	54.219	0.0429083
139	14	59	58.437	0.0429082
140	15	0	2.657	0.0429112
141	15	0	6.877	0.0429112
142	15	0	11.099	0.0429101
143	15	0	15.317	0.0429133
144	15	0	19.535	0.0429083
145	15	0	23.754	0.0429091
146	15	0	27.97	0.0429007
147	15	0	32.186	0.0429016
148	15	0	36.405	0.0429035
149	15	0	40.622	0.0429077
150	15	0	44.841	0.0429019
151	15	0	49.064	0.0429047
152	15	0	53.279	0.0429065
153	15	0	57.496	0.0429106
154	15	1	1.719	0.0429048
155	15	1	5.935	0.0429027
156	15	1	10.154	0.0429104
157	15	1	14.372	0.0429109
158	15	1	18.589	0.042912
159	15	1	22.807	0.042908
160	15	1	27.02	0.0429125
161	15	1	31.243	0.0429115
162	15	1	35.461	0.0429103
163	15	1	39.676	0.0429139
164	15	1	43.896	0.0429065
165	15	1	48.113	0.0429134
166	15	1	52.328	0.0429122
167	15	1	56.545	0.0429054
168	15	2	0.757	0.0429021
169	15	2	4.981	0.0429027
170	15	2	9.197	0.0429014
171	15	2	13.416	0.0429023
172	15	2	17.633	0.0429087
173	15	2	21.85	0.0429099
174	15	2	26.075	0.0429029
175	15	2	30.29	0.0429045
176	15	2	34.509	0.0428947
177	15	2	38.731	0.0429021
178	15	2	42.954	0.042899
179	15	2	47.173	0.042901
180	15	2	51.39	0.0429077
181	15	2	55.607	0.0429036
182	15	2	59.824	0.0429091
183	15	3	4.04	0.0429121
184	15	3	8.256	0.042917
185	15	3	12.479	0.0429132
186	15	3	16.699	0.0429105
187	15	3	20.919	0.0429086
188	15	3	25.135	0.0429199
189	15	3	29.359	0.0429169
190	15	3	33.579	0.0429193
191	15	3	37.793	0.0429201
192	15	3	42.021	0.0429145
193	15	3	46.231	0.0429172
194	15	3	50.453	0.0429128
195	15	3	54.676	0.0429134
196	15	3	58.893	0.0429161
197	15	4	3.115	0.0429181
198	15	4	7.332	0.0429153
199	15	4	11.553	0.0429208
200	15	4	15.771	0.0429205
201	15	4	19.993	0.0429207
202	15	4	24.209	0.0429168
203	15	4	28.429	0.0429144
204	15	4	32.65	0.0429139
205	15	4	36.864	0.0429138
206	15	4	41.084	0.0429129
207	15	4	45.303	0.0429185
208	15	4	49.524	0.0429205
209	15	4	53.741	0.0429192
210	15	4	57.961	0.0429276
211	15	5	2.179	0.0429257
212	15	5	6.399	0.0429205
213	15	5	10.62	0.0429233
214	15	5	14.818	0.0429172
215	15	5	19.034	0.0429143
216	15	5	23.25	0.0429201
217	15	5	27.466	0.0429236
218	15	5	31.68	0.0429187
219	15	5	35.893	0.0429158
220	15	5	40.108	0.0429167
221	15	5	44.328	0.0429154
222	15	5	48.548	0.0429252
223	15	5	52.771	0.0429213
224	15	5	56.986	0.0429174
225	15	6	1.206	0.0429225
226	15	6	5.423	0.0429185
227	15	6	9.636	0.0429282
228	15	6	13.855	0.0429373
229	15	6	18.072	0.0429331
230	15	6	22.297	0.0429247
231	15	6	26.514	0.0429335
232	15	6	30.734	0.042937
233	15	6	34.952	0.0429316
234	15	6	39.171	0.0429317
235	15	6	43.388	0.04293
236	15	6	47.603	0.0429305
237	15	6	51.817	0.042922
238	15	6	56.038	0.0429229
239	15	7	0.254	0.0429271
240	15	7	4.472	0.0429332
241	15	7	8.69	0.0429358
242	15	7	12.903	0.0429391
243	15	7	17.126	0.0429331
244	15	7	21.346	0.0429279
245	15	7	25.565	0.0429349
246	15	7	29.782	0.0429343
247	15	7	34.002	0.042934
248	15	7	38.218	0.042933
249	15	7	42.439	0.0429294
250	15	7	46.657	0.0429405
251	15	7	50.876	0.0429368
252	15	7	55.094	0.0429396
253	15	7	59.319	0.0429414
254	15	8	3.536	0.0429429
255	15	8	7.755	0.0429415
256	15	8	11.974	0.0429395
257	15	8	16.19	0.0429392
258	15	8	20.413	0.0429339
259	15	8	24.628	0.0429341
260	15	8	28.854	0.0429348
261	15	8	33.07	0.0429344
262	15	8	37.287	0.0429363
263	15	8	41.505	0.042938
264	15	8	45.718	0.042938
265	15	8	49.932	0.0429409
266	15	8	54.152	0.0429419
267	15	8	58.377	0.0429395
268	15	9	2.599	0.0429304
269	15	9	6.82	0.0429326
270	15	9	11.038	0.0429306
271	15	9	15.266	0.042934
272	15	9	19.483	0.0429306
273	15	9	23.707	0.0429193
274	15	9	27.924	0.0429164
275	15	9	32.143	0.0429179
276	15	9	36.365	0.0429247
277	15	9	40.585	0.0429172
278	15	9	44.809	0.0429142
279	15	9	49.029	0.0429173
280	15	9	53.247	0.0429217
281	15	9	57.459	0.0429157
282	15	10	1.674	0.0429208
283	15	10	5.886	0.0429296
284	15	10	10.102	0.0429182
285	15	10	14.322	0.0429078
286	15	10	18.54	0.0429163
287	15	10	22.759	0.0429203
288	15	10	26.975	0.0429219
289	15	10	31.191	0.0429181
290	15	10	35.408	0.0429203
291	15	10	39.631	0.0429187
292	15	10	43.849	0.0429198
293	15	10	48.071	0.0429242
294	15	10	52.285	0.0429189
295	15	10	56.505	0.0429196
296	15	11	0.717	0.0429251
297	15	11	4.932	0.0429244
298	15	11	9.147	0.042921
299	15	11	13.367	0.0429164
300	15	11	17.589	0.0429125
301	15	11	21.808	0.0428903
302	15	11	26.031	0.0428931
303	15	11	30.247	0.0428992
304	15	11	34.473	0.0429025
305	15	11	38.691	0.0428997
306	15	11	42.91	0.0428951
307	15	11	47.129	0.0428944
308	15	11	51.35	0.042894
309	15	11	55.572	0.0429027
310	15	11	59.793	0.0429064
311	15	12	4.009	0.0429002
312	15	12	8.224	0.0429063
313	15	12	12.44	0.0428976
314	15	12	16.658	0.0429078
315	15	12	20.872	0.0429092
316	15	12	25.095	0.0429033
317	15	12	29.31	0.0429046
318	15	12	33.528	0.0429079
319	15	12	37.747	0.0428966
320	15	12	41.968	0.0428868
321	15	12	46.19	0.0428938
322	15	12	50.413	0.0428894
323	15	12	54.627	0.0428892
324	15	12	58.85	0.0428936
325	15	13	3.063	0.0428846
326	15	13	7.278	0.0428873
327	15	13	11.493	0.042892
328	15	13	15.711	0.0428955
329	15	13	19.926	0.042896
330	15	13	24.139	0.0428991
331	15	13	28.354	0.0428891
332	15	13	32.574	0.0428918
333	15	13	36.797	0.0429011
334	15	13	41.018	0.0428969
335	15	13	45.236	0.0429043
336	15	13	49.455	0.0429041
337	15	13	53.678	0.0428976
338	15	13	57.89	0.0429021
339	15	14	2.107	0.0429035
340	15	14	6.326	0.0428996
341	15	14	10.547	0.0429008
342	15	14	14.766	0.0428944
343	15	14	18.988	0.0428891
344	15	14	23.211	0.042892
345	15	14	27.431	0.0428905
346	15	14	31.646	0.042892
347	15	14	35.866	0.0428982
348	15	14	40.084	0.0428955
349	15	14	44.304	0.0428955
350	15	14	48.53	0.0428891
351	15	14	52.746	0.0428938
352	15	14	56.958	0.0428981
353	15	15	1.184	0.0429028
354	15	15	5.404	0.042896
355	15	15	9.619	0.0429011
356	15	15	13.839	0.0428966
357	15	15	18.059	0.0428962
358	15	15	22.277	0.0428904
359	15	15	26.498	0.0428958
360	15	15	30.717	0.0429036
361	15	15	34.929	0.042902
362	15	15	39.148	0.0428997
363	15	15	43.366	0.0428934
364	15	15	47.587	0.0428959
365	15	15	51.806	0.042897
366	15	15	56.029	0.0428934
367	15	16	0.253	0.0428833
368	15	16	4.475	0.0428884
369	15	16	8.697	0.042893
370	15	16	12.917	0.0428938
371	15	16	17.135	0.0428962
372	15	16	21.356	0.0428984
373	15	16	25.573	0.0428957
374	15	16	29.788	0.0428902
375	15	16	34.009	0.0428989
376	15	16	38.222	0.0428973
377	15	16	42.437	0.0428939
378	15	16	46.647	0.0428939
379	15	16	50.865	0.0428901
380	15	16	55.082	0.0428925
381	15	16	59.297	0.0428872
382	15	17	3.52	0.0428871
383	15	17	7.738	0.0428867
384	15	17	11.957	0.0428836
385	15	17	16.175	0.0428942
386	15	17	20.396	0.0428908
387	15	17	24.62	0.0428965
388	15	17	28.837	0.0429006
389	15	17	33.055	0.0428899
390	15	17	37.278	0.0428892
391	15	17	41.495	0.0428825
392	15	17	45.711	0.042892
393	15	17	49.929	0.0428837
394	15	17	54.153	0.04288
395	15	17	58.368	0.0428803
396	15	18	2.582	0.0428813
397	15	18	6.797	0.0428757
398	15	18	11.018	0.0428736
399	15	18	15.231	0.0428743
400	15	18	19.45	0.0428857
401	15	18	23.664	0.0428936
402	15	18	27.88	0.0428919
403	15	18	32.097	0.0428813
404	15	18	36.317	0.0428861
405	15	18	40.532	0.042879
406	15	18	44.746	0.0428813
407	15	18	48.967	0.0428768
408	15	18	53.182	0.0428814
409	15	18	57.402	0.0428739
410	15	19	1.618	0.0428756
411	15	19	5.839	0.0428753
412	15	19	10.055	0.0428767
413	15	19	14.27	0.0428762
414	15	19	18.493	0.0428875
415	15	19	22.712	0.0428932
416	15	19	26.928	0.0428876
417	15	19	31.141	0.042883
418	15	19	35.349	0.0428781
419	15	19	39.566	0.0428745
420	15	19	43.789	0.0428748
421	15	19	48.004	0.042873
422	15	19	52.222	0.042874
423	15	19	56.436	0.0428848
424	15	20	0.654	0.0428864
425	15	20	4.868	0.042887
426	15	20	9.086	0.0428968
427	15	20	13.305	0.0428982
428	15	20	17.518	0.042893
429	15	20	21.738	0.0428936
430	15	20	25.956	0.0428958
431	15	20	30.175	0.0428954
432	15	20	34.396	0.0428884
433	15	20	38.609	0.0428848
434	15	20	42.826	0.0428891
435	15	20	47.04	0.0428875
436	15	20	51.262	0.0428858
437	15	20	55.481	0.0428784
438	15	20	59.699	0.0428731
439	15	21	3.915	0.0428681
440	15	21	8.142	0.0428747
441	15	21	12.363	0.0428757
442	15	21	16.58	0.0428788
443	15	21	20.797	0.0428748
444	15	21	25.015	0.0428761
445	15	21	29.235	0.042879
446	15	21	33.456	0.0428819
447	15	21	37.672	0.0428852
448	15	21	41.888	0.0428873
449	15	21	46.107	0.0428891
450	15	21	50.32	0.0428986
451	15	21	54.538	0.0428921
452	15	21	58.749	0.0428866
453	15	22	2.967	0.0428926
454	15	22	7.182	0.0428952
455	15	22	11.4	0.0428991
456	15	22	15.618	0.0429015
457	15	22	19.838	0.0428986
458	15	22	24.058	0.042901
459	15	22	28.278	0.0428991
460	15	22	32.5	0.0428934
461	15	22	36.713	0.0429053
462	15	22	40.932	0.0429088
463	15	22	45.153	0.0429111
464	15	22	49.373	0.0429131
465	15	22	53.591	0.0429174
466	15	22	57.807	0.0429159
467	15	23	2.023	0.0429081
468	15	23	6.243	0.0429159
469	15	23	10.462	0.042916
470	15	23	14.684	0.0429143
471	15	23	18.901	0.042915
472	15	23	23.123	0.0429094
473	15	23	27.352	0.0429028
474	15	23	31.575	0.0428982
475	15	23	35.796	0.0429017
476	15	23	40.018	0.0429053
477	15	23	44.242	0.0428959
478	15	23	48.456	0.0428976
479	15	23	52.678	0.042901
480	15	23	56.89	0.0428916
481	15	24	1.112	0.0428945
482	15	24	5.333	0.0428934
483	15	24	9.552	0.0428938
484	15	24	13.775	0.0428949
485	15	24	17.993	0.0428945
486	15	24	22.216	0.0428887
487	15	24	26.437	0.0428953
488	15	24	30.653	0.042896
489	15	24	34.875	0.0428938
490	15	24	39.095	0.0428966
491	15	24	43.316	0.0428995
492	15	24	47.53	0.0428995
493	15	24	51.747	0.0428948
494	15	24	55.966	0.0429007
495	15	25	0.18	0.0428938
496	15	25	4.399	0.0428916
497	15	25	8.62	0.042897
498	15	25	12.838	0.0429029
499	15	25	17.056	0.0429067
500	15	25	21.286	0.0428991
501	15	25	25.51	0.0429016
502	15	25	29.725	0.0429013
503	15	25	33.941	0.0428991
504	15	25	38.162	0.0428969
505	15	25	42.377	0.0429042
506	15	25	46.599	0.0428971
507	15	25	50.818	0.042885
508	15	25	55.037	0.0428897
509	15	25	59.255	0.0428868
510	15	26	3.473	0.042888
511	15	26	7.693	0.0428831
512	15	26	11.911	0.0428806
513	15	26	16.129	0.0428854
514	15	26	20.346	0.0428874
515	15	26	24.565	0.0428886
516	15	26	28.784	0.0428987
517	15	26	33.002	0.0428918
518	15	26	37.222	0.0428869
519	15	26	41.42	0.0428895
520	15	26	45.637	0.0428884
521	15	26	49.854	0.0428876
522	15	26	54.071	0.0428955
523	15	26	58.293	0.0428812
524	15	27	2.515	0.0428893
525	15	27	6.741	0.0428879
526	15	27	10.959	0.0428867
527	15	27	15.175	0.0428928
528	15	27	19.397	0.0428958
529	15	27	23.617	0.0429047
530	15	27	27.833	0.0428996
531	15	27	32.048	0.0428976
532	15	27	36.263	0.0428989
533	15	27	40.484	0.0428956
534	15	27	44.702	0.042903
535	15	27	48.922	0.0428994
536	15	27	53.138	0.0428972
537	15	27	57.358	0.0428929
538	15	28	1.576	0.0428904
539	15	28	5.789	0.0428939
540	15	28	10.005	0.0428955
541	15	28	14.223	0.0429013
542	15	28	18.437	0.042896
543	15	28	22.653	0.0428987
544	15	28	26.866	0.0428949
545	15	28	31.089	0.0428967
546	15	28	35.309	0.0428893
547	15	28	39.527	0.0429031
548	15	28	43.744	0.0429093
549	15	28	47.961	0.0428962
550	15	28	52.18	0.0429032
551	15	28	56.393	0.0429083
552	15	29	0.608	0.0428993
553	15	29	4.827	0.0428981
554	15	29	9.045	0.0428873
555	15	29	13.258	0.0428857
556	15	29	17.481	0.0428753
557	15	29	21.704	0.0428762
558	15	29	25.925	0.0428934
559	15	29	30.139	0.0429036
560	15	29	34.359	0.0428994
561	15	29	38.579	0.0428987
562	15	29	42.799	0.0428967
563	15	29	47.018	0.0428911
564	15	29	51.23	0.0428939
565	15	29	55.45	0.0429023
566	15	29	59.668	0.0429097
567	15	30	3.892	0.0429024
568	15	30	8.11	0.0429028
569	15	30	12.336	0.0428967
570	15	30	16.56	0.0429014
571	15	30	20.779	0.0428994
572	15	30	24.997	0.0428945
573	15	30	29.217	0.0428927
574	15	30	33.431	0.0428926
575	15	30	37.654	0.0428886
576	15	30	41.873	0.0428967
577	15	30	46.087	0.0428963
578	15	30	50.308	0.0428956
579	15	30	54.528	0.0428955
580	15	30	58.747	0.0428903
581	15	31	2.963	0.0428925
582	15	31	7.187	0.0428908
583	15	31	11.408	0.0428928
584	15	31	15.633	0.0428961
585	15	31	19.851	0.0428972
586	15	31	24.07	0.0429088
587	15	31	28.287	0.042897
588	15	31	32.506	0.0428928
589	15	31	36.723	0.0428934
590	15	31	40.937	0.0428993
591	15	31	45.157	0.0428962
592	15	31	49.376	0.0428922
593	15	31	53.598	0.0428883
594	15	31	57.816	0.0428922
595	15	32	2.032	0.0428962
596	15	32	6.253	0.0428928
597	15	32	10.47	0.0428931
598	15	32	14.686	0.0428968
599	15	32	18.909	0.0428859
600	15	32	23.128	0.0428844
601	15	32	27.348	0.0428873
602	15	32	31.565	0.0428913
603	15	32	35.78	0.0428911
604	15	32	39.997	0.0428965
605	15	32	44.218	0.0429
606	15	32	48.438	0.0429033
607	15	32	52.661	0.0429025
608	15	32	56.879	0.0428941
609	15	33	1.093	0.042904
610	15	33	5.314	0.0428955
611	15	33	9.534	0.0428978
612	15	33	13.75	0.0428948
613	15	33	17.969	0.0429053
614	15	33	22.191	0.0429094
615	15	33	26.408	0.042905
616	15	33	30.629	0.042921
617	15	33	34.848	0.0429244
618	15	33	39.063	0.0429228
619	15	33	43.278	0.0429122
620	15	33	47.493	0.0429132
621	15	33	51.709	0.0429119
622	15	33	55.925	0.0429212
623	15	34	0.146	0.0429246
624	15	34	4.364	0.0429205
625	15	34	8.579	0.0429236
626	15	34	12.792	0.0429122
627	15	34	17.008	0.042913
628	15	34	21.222	0.042911
629	15	34	25.443	0.0429144
630	15	34	29.663	0.0429187
631	15	34	33.879	0.0429233
632	15	34	38.098	0.0429282
633	15	34	42.312	0.042913
634	15	34	46.535	0.0429394
635	15	34	50.758	0.0429327
636	15	34	54.977	0.0429176
637	15	34	59.196	0.0429125
638	15	35	3.414	0.0429105
639	15	35	7.633	0.0429085
640	15	35	11.848	0.0429108
641	15	35	16.063	0.0429129
642	15	35	20.281	0.0429126
643	15	35	24.502	0.0429161
644	15	35	28.723	0.0429103
645	15	35	32.941	0.0429154
646	15	35	37.165	0.0429126
647	15	35	41.387	0.0428964
648	15	35	45.607	0.0428859
649	15	35	49.821	0.0428876
650	15	35	54.044	0.0428918
651	15	35	58.26	0.0428943
652	15	36	2.479	0.0428877
653	15	36	6.705	0.0428834
654	15	36	10.927	0.0428807
655	15	36	15.147	0.0428812
656	15	36	19.366	0.0429021
657	15	36	23.58	0.0429
658	15	36	27.804	0.0428908
659	15	36	32.02	0.0428839
660	15	36	36.233	0.0428857
661	15	36	40.45	0.0428954
662	15	36	44.666	0.042899
663	15	36	48.893	0.0428864
664	15	36	53.11	0.0428839
665	15	36	57.332	0.0428931
666	15	37	1.553	0.0428943
667	15	37	5.767	0.0428906
668	15	37	9.986	0.0428763
669	15	37	14.2	0.0428762
670	15	37	18.415	0.0428856
671	15	37	22.633	0.0428877
672	15	37	26.853	0.0428863
673	15	37	31.069	0.0428873
674	15	37	35.285	0.0428794
675	15	37	39.503	0.042877
676	15	37	43.718	0.0428822
677	15	37	47.931	0.0428868
678	15	37	52.149	0.0428899
679	15	37	56.367	0.0428934
680	15	38	0.588	0.042887
681	15	38	4.802	0.0428927
682	15	38	9.022	0.04289
683	15	38	13.236	0.0428957
684	15	38	17.452	0.0428995
685	15	38	21.666	0.0429044
686	15	38	25.885	0.0429015
687	15	38	30.1	0.042897
688	15	38	34.319	0.0429073
689	15	38	38.531	0.0429035
690	15	38	42.745	0.0429066
691	15	38	46.965	0.042904
692	15	38	51.186	0.0428986
693	15	38	55.405	0.0428978
694	15	38	59.621	0.0429039
695	15	39	3.841	0.0429001
696	15	39	8.061	0.0428936
697	15	39	12.283	0.0428941
698	15	39	16.499	0.0428958
699	15	39	20.721	0.0428986
700	15	39	24.939	0.0428962
701	15	39	29.156	0.0428879
702	15	39	33.372	0.0428884
703	15	39	37.589	0.0428894
704	15	39	41.802	0.0428906
705	15	39	46.021	0.042894
706	15	39	50.236	0.042889
707	15	39	54.461	0.0428846
708	15	39	58.676	0.0428882
709	15	40	2.893	0.0428806
710	15	40	7.117	0.0428766
711	15	40	11.34	0.0428779
712	15	40	15.563	0.0428707
713	15	40	19.779	0.0428634
714	15	40	24.001	0.0428555
715	15	40	28.221	0.0428606
716	15	40	32.442	0.0428605
717	15	40	36.654	0.0428615
718	15	40	40.866	0.0428662
719	15	40	45.087	0.0428623
720	15	40	49.303	0.0428574
721	15	40	53.523	0.0428588
722	15	40	57.74	0.0428573
723	15	41	1.954	0.0428643
724	15	41	6.17	0.0428713
725	15	41	10.396	0.042872
726	15	41	14.619	0.0428712
727	15	41	18.842	0.042871
728	15	41	23.062	0.0428702
729	15	41	27.275	0.0428728
730	15	41	31.491	0.0428792
731	15	41	35.709	0.0428771
732	15	41	39.929	0.0428785
733	15	41	44.148	0.0428777
734	15	41	48.36	0.0428767
735	15	41	52.58	0.0428781
736	15	41	56.796	0.0428788
737	15	42	1.013	0.0428822
738	15	42	5.234	0.0428772
739	15	42	9.456	0.0428854
740	15	42	13.676	0.0428832
741	15	42	17.903	0.042885
742	15	42	22.123	0.0428738
743	15	42	26.34	0.0428653
744	15	42	30.558	0.042863
745	15	42	34.778	0.0428709
746	15	42	39.001	0.0428776
747	15	42	43.219	0.042877
748	15	42	47.436	0.0428807
749	15	42	51.654	0.0428781
750	15	42	55.872	0.0428679
751	15	43	0.093	0.0428649
752	15	43	4.306	0.0428651
753	15	43	8.524	0.0428727
754	15	43	12.746	0.0428851
755	15	43	16.963	0.0428843
756	15	43	21.185	0.0428823
757	15	43	25.403	0.0428726
758	15	43	29.617	0.0428721
759	15	43	33.832	0.0428675
760	15	43	38.052	0.0428586
761	15	43	42.273	0.0428661
762	15	43	46.489	0.0428743
763	15	43	50.713	0.0428841
764	15	43	54.935	0.0428888
765	15	43	59.154	0.0428869
766	15	44	3.371	0.0428944
767	15	44	7.59	0.0428804
768	15	44	11.804	0.0428881
769	15	44	16.024	0.0428842
770	15	44	20.245	0.0428873
771	15	44	24.464	0.0428686
772	15	44	28.684	0.042863
773	15	44	32.901	0.042868
774	15	44	37.122	0.0428824
775	15	44	41.335	0.0428891
776	15	44	45.556	0.0428888
777	15	44	49.778	0.0428867
778	15	44	53.994	0.042885
779	15	44	58.211	0.0428789
780	15	45	2.432	0.0428808
781	15	45	6.648	0.0428743
782	15	45	10.865	0.0428796
783	15	45	15.088	0.0428656
784	15	45	19.305	0.0428635
785	15	45	23.528	0.0428583
786	15	45	27.748	0.0428469
787	15	45	31.965	0.042857
788	15	45	36.183	0.0428462
789	15	45	40.401	0.0428497
790	15	45	44.62	0.0428553
791	15	45	48.841	0.0428375
792	15	45	53.058	0.0428406
793	15	45	57.28	0.0428498
794	15	46	1.5	0.04286
795	15	46	5.72	0.042852
796	15	46	9.934	0.0428515
797	15	46	14.151	0.0428717
798	15	46	18.371	0.0428681
799	15	46	22.591	0.0428644
800	15	46	26.807	0.0428527
801	15	46	31.02	0.0428687
802	15	46	35.239	0.0428724
803	15	46	39.459	0.042879
804	15	46	43.68	0.0428702
805	15	46	47.902	0.0428856
806	15	46	52.12	0.0428909
807	15	46	56.339	0.0429066
808	15	47	0.554	0.0428976
809	15	47	4.773	0.0428954
810	15	47	8.993	0.0428685
811	15	47	13.21	0.0428856
812	15	47	17.426	0.0428865
813	15	47	21.646	0.042885
814	15	47	25.862	0.0428815
815	15	47	30.077	0.0428837
816	15	47	34.296	0.0428854
817	15	47	38.514	0.0428858
818	15	47	42.733	0.0428904
819	15	47	46.954	0.0428809
820	15	47	51.173	0.0428654
821	15	47	55.399	0.0428591
822	15	47	59.61	0.0428605
823	15	48	3.828	0.0428676
824	15	48	8.05	0.0428667
825	15	48	12.273	0.0428654
826	15	48	16.493	0.0428639
827	15	48	20.71	0.0428724
828	15	48	24.929	0.0428682
829	15	48	29.15	0.0428689
830	15	48	33.364	0.0428627
831	15	48	37.58	0.0428688
832	15	48	41.8	0.0428627
833	15	48	46.018	0.0428538
834	15	48	50.238	0.0428636
835	15	48	54.454	0.0428521
836	15	48	58.673	0.0428576
837	15	49	2.89	0.0428489
838	15	49	7.106	0.0428469
839	15	49	11.321	0.042853
840	15	49	15.537	0.0428573
841	15	49	19.753	0.0428655
842	15	49	23.964	0.0428586
843	15	49	28.186	0.0428574
844	15	49	32.4	0.0428617
845	15	49	36.621	0.0428574
846	15	49	40.836	0.0428534
847	15	49	45.052	0.042845
848	15	49	49.27	0.0428524
849	15	49	53.485	0.0428499
850	15	49	57.702	0.0428468
851	15	50	1.921	0.0428479
852	15	50	6.138	0.0428486
853	15	50	10.356	0.0428461
854	15	50	14.576	0.0428415
855	15	50	18.796	0.0428591
