# Supplementary material for: Design of High-Precision Driving Control System for Charge Management
Source: Sensors (Basel). 2024 Apr 30;24(9):2883. doi: 10.3390/s24092883 (PMC11086223; doi:10.3390/s24092883)
Supplement: Supplementary file 1 [file sensors-24-02883-s001.zip › 1mA/30%/N 30% 0.4138.xlsx]

## Sheet: 20231018055219_data
0	17	52	28.369	0.0526446
1	17	52	32.588	0.0526543
2	17	52	36.807	0.0526602
3	17	52	41.033	0.0526512
4	17	52	45.25	0.0526699
5	17	52	49.468	0.0526613
6	17	52	53.688	0.0526472
7	17	52	57.91	0.0526573
8	17	53	2.127	0.0526623
9	17	53	6.352	0.0526589
10	17	53	10.567	0.0526592
11	17	53	14.791	0.0526598
12	17	53	19.014	0.0526488
13	17	53	23.23	0.0526514
14	17	53	27.447	0.0526497
15	17	53	31.661	0.0526409
16	17	53	35.886	0.0526504
17	17	53	40.103	0.0526615
18	17	53	44.32	0.0526588
19	17	53	48.537	0.0526525
20	17	53	52.758	0.0526445
21	17	53	56.977	0.0526489
22	17	54	1.196	0.0526522
23	17	54	5.415	0.0526589
24	17	54	9.627	0.0526636
25	17	54	13.839	0.0526597
26	17	54	18.055	0.0526534
27	17	54	22.277	0.0526612
28	17	54	26.496	0.0526681
29	17	54	30.713	0.0526547
30	17	54	34.934	0.0526508
31	17	54	39.156	0.0526546
32	17	54	43.374	0.0526515
33	17	54	47.595	0.0526563
34	17	54	51.814	0.0526561
35	17	54	56.033	0.052665
36	17	55	0.252	0.0526699
37	17	55	4.47	0.0526775
38	17	55	8.693	0.0526758
39	17	55	12.908	0.0526715
40	17	55	17.129	0.0526724
41	17	55	21.348	0.0526798
42	17	55	25.563	0.0526812
43	17	55	29.778	0.0526622
44	17	55	34	0.0526666
45	17	55	38.216	0.0526673
46	17	55	42.434	0.0526584
47	17	55	46.65	0.0526574
48	17	55	50.866	0.0526597
49	17	55	55.086	0.0526641
50	17	55	59.309	0.0526596
51	17	56	3.528	0.0526701
52	17	56	7.748	0.0526618
53	17	56	11.963	0.0526519
54	17	56	16.183	0.0526546
55	17	56	20.405	0.0526687
56	17	56	24.619	0.0526678
57	17	56	28.838	0.0526593
58	17	56	33.055	0.0526539
59	17	56	37.272	0.0526461
60	17	56	41.49	0.0526462
61	17	56	45.706	0.0526665
62	17	56	49.923	0.0526701
63	17	56	54.139	0.0526698
64	17	56	58.349	0.0526654
65	17	57	2.566	0.0526556
66	17	57	6.783	0.0526584
67	17	57	11	0.0526667
68	17	57	15.223	0.0526658
69	17	57	19.439	0.0526647
70	17	57	23.657	0.0526727
71	17	57	27.878	0.0526716
72	17	57	32.097	0.052664
73	17	57	36.312	0.0526635
74	17	57	40.528	0.0526537
75	17	57	44.742	0.0526635
76	17	57	48.962	0.0526717
77	17	57	53.18	0.0526674
78	17	57	57.395	0.0526712
79	17	58	1.616	0.0526591
80	17	58	5.835	0.0526651
81	17	58	10.05	0.0526757
82	17	58	14.269	0.0526612
83	17	58	18.482	0.052673
84	17	58	22.703	0.052664
85	17	58	26.919	0.0526678
86	17	58	31.136	0.0526682
87	17	58	35.353	0.0526657
88	17	58	39.568	0.0526741
89	17	58	43.787	0.0526559
90	17	58	48.006	0.0526468
91	17	58	52.226	0.0526403
92	17	58	56.446	0.0526354
93	17	59	0.667	0.0526317
94	17	59	4.881	0.0526226
95	17	59	9.101	0.0526177
96	17	59	13.319	0.0526343
97	17	59	17.536	0.0526316
98	17	59	21.753	0.0526401
99	17	59	25.968	0.0526428
100	17	59	30.191	0.0526396
101	17	59	34.411	0.0526455
102	17	59	38.628	0.0526361
103	17	59	42.846	0.0526397
104	17	59	47.061	0.0526441
105	17	59	51.284	0.0526453
106	17	59	55.503	0.0526338
107	17	59	59.722	0.0526248
108	18	0	3.938	0.0526314
109	18	0	8.158	0.0526335
110	18	0	12.379	0.0526317
111	18	0	16.596	0.0526378
112	18	0	20.817	0.0526354
113	18	0	25.038	0.0526259
114	18	0	29.261	0.0526235
115	18	0	33.478	0.0526304
116	18	0	37.703	0.0526384
117	18	0	41.929	0.0526335
118	18	0	46.156	0.0526261
119	18	0	50.376	0.0526313
120	18	0	54.597	0.0526418
121	18	0	58.819	0.0526511
122	18	1	3.036	0.0526437
123	18	1	7.258	0.0526424
124	18	1	11.478	0.0526452
125	18	1	15.701	0.0526451
126	18	1	19.918	0.0526427
127	18	1	24.136	0.0526435
128	18	1	28.357	0.0526579
129	18	1	32.572	0.0526396
130	18	1	36.796	0.0526619
131	18	1	41.023	0.0526408
132	18	1	45.248	0.0526387
133	18	1	49.47	0.0526442
134	18	1	53.695	0.0526386
135	18	1	57.918	0.0526417
136	18	2	2.137	0.0526357
137	18	2	6.355	0.0526384
138	18	2	10.572	0.0526385
139	18	2	14.796	0.052644
140	18	2	19.016	0.0526386
141	18	2	23.235	0.0526273
142	18	2	27.456	0.0526299
143	18	2	31.683	0.0526266
144	18	2	35.904	0.0526218
145	18	2	40.126	0.0526281
146	18	2	44.352	0.0526285
147	18	2	48.575	0.0526199
148	18	2	52.796	0.0526224
149	18	2	57.019	0.0526236
150	18	3	1.243	0.0526256
151	18	3	5.466	0.0526207
152	18	3	9.689	0.0526148
153	18	3	13.908	0.0526222
154	18	3	18.135	0.0526176
155	18	3	22.364	0.0526014
156	18	3	26.581	0.0526013
157	18	3	30.811	0.0526048
158	18	3	35.032	0.0526136
159	18	3	39.254	0.0526073
160	18	3	43.478	0.0526132
161	18	3	47.696	0.0526129
162	18	3	51.912	0.0526187
163	18	3	56.139	0.0526316
164	18	4	0.365	0.0526206
165	18	4	4.587	0.052623
166	18	4	8.812	0.0526276
167	18	4	13.032	0.0526356
168	18	4	17.256	0.0526425
169	18	4	21.475	0.0526398
170	18	4	25.701	0.0526219
171	18	4	29.915	0.052612
172	18	4	34.138	0.0526107
173	18	4	38.356	0.0525995
174	18	4	42.571	0.0526053
175	18	4	46.795	0.052599
176	18	4	51.013	0.0526102
177	18	4	55.235	0.0526168
178	18	4	59.451	0.0526038
179	18	5	3.674	0.0526236
180	18	5	7.891	0.0526229
181	18	5	12.109	0.0526292
182	18	5	16.331	0.0526265
183	18	5	20.545	0.0526155
184	18	5	24.759	0.0526205
185	18	5	28.981	0.0526117
186	18	5	33.204	0.0526104
187	18	5	37.43	0.0526133
188	18	5	41.651	0.0526198
189	18	5	45.872	0.052631
190	18	5	50.1	0.0526305
191	18	5	54.324	0.0526096
192	18	5	58.545	0.0526083
193	18	6	2.764	0.052614
194	18	6	6.984	0.0526322
195	18	6	11.201	0.0526451
196	18	6	15.419	0.0526291
197	18	6	19.64	0.052624
198	18	6	23.858	0.0526219
199	18	6	28.078	0.0526371
200	18	6	32.299	0.0526362
201	18	6	36.52	0.0526373
202	18	6	40.736	0.0526417
203	18	6	44.959	0.0526381
204	18	6	49.18	0.0526418
205	18	6	53.404	0.0526314
206	18	6	57.627	0.0526158
207	18	7	1.846	0.0526176
208	18	7	6.067	0.0526197
209	18	7	10.288	0.0526214
210	18	7	14.507	0.0526111
211	18	7	18.724	0.0526224
212	18	7	22.946	0.0526197
213	18	7	27.17	0.0526176
214	18	7	31.393	0.0526038
215	18	7	35.612	0.0525996
216	18	7	39.831	0.0526037
217	18	7	44.05	0.0526058
218	18	7	48.269	0.0526062
219	18	7	52.487	0.0526055
220	18	7	56.714	0.052599
221	18	8	0.933	0.0526115
222	18	8	5.151	0.0526107
223	18	8	9.373	0.0526027
224	18	8	13.595	0.0526081
225	18	8	17.812	0.0526093
226	18	8	22.028	0.052615
227	18	8	26.248	0.05262
228	18	8	30.46	0.0526192
229	18	8	34.674	0.0526108
230	18	8	38.893	0.0526101
231	18	8	43.111	0.0526106
232	18	8	47.328	0.0526077
233	18	8	51.546	0.0526075
234	18	8	55.769	0.0526115
235	18	8	59.989	0.0526171
236	18	9	4.205	0.0526262
237	18	9	8.425	0.0526254
238	18	9	12.648	0.0526282
239	18	9	16.873	0.0526296
240	18	9	21.1	0.0526263
241	18	9	25.322	0.0526263
242	18	9	29.542	0.0526281
243	18	9	33.757	0.0526281
244	18	9	37.98	0.0526267
245	18	9	42.208	0.0526247
246	18	9	46.429	0.0526081
247	18	9	50.649	0.052603
248	18	9	54.88	0.0526017
249	18	9	59.097	0.0526038
250	18	10	3.312	0.0525973
251	18	10	7.534	0.0526006
252	18	10	11.665	0.0526066
253	18	10	15.884	0.0526047
254	18	10	20.104	0.0526112
255	18	10	24.32	0.0526119
256	18	10	28.534	0.0526087
257	18	10	32.759	0.0525937
258	18	10	36.976	0.0525944
259	18	10	41.202	0.0525993
260	18	10	45.426	0.0526118
261	18	10	49.652	0.0526086
262	18	10	53.874	0.0526087
263	18	10	58.096	0.0526151
264	18	11	2.313	0.0526064
265	18	11	6.532	0.0526124
266	18	11	10.756	0.0526103
267	18	11	14.983	0.0526014
268	18	11	19.204	0.0526102
269	18	11	23.426	0.0526072
270	18	11	27.647	0.0526092
271	18	11	31.869	0.0526126
272	18	11	36.09	0.0526125
273	18	11	40.317	0.0526108
274	18	11	44.538	0.0526118
275	18	11	48.765	0.0526155
276	18	11	52.982	0.0526152
277	18	11	57.207	0.0526143
278	18	12	1.422	0.0526115
279	18	12	5.646	0.0526239
280	18	12	9.867	0.0526187
281	18	12	14.084	0.0526244
282	18	12	18.305	0.0526235
283	18	12	22.525	0.0526205
284	18	12	26.747	0.052618
285	18	12	30.969	0.0526172
286	18	12	35.189	0.0526097
287	18	12	39.411	0.0526159
288	18	12	43.63	0.0526191
289	18	12	47.851	0.0526328
290	18	12	52.072	0.0526259
291	18	12	56.295	0.0526284
292	18	13	0.516	0.0526212
293	18	13	4.738	0.0526267
294	18	13	8.951	0.052629
295	18	13	13.173	0.0526333
296	18	13	17.396	0.0526249
297	18	13	21.612	0.0526301
298	18	13	25.837	0.0526245
299	18	13	30.062	0.0526283
300	18	13	34.28	0.0526244
301	18	13	38.501	0.0526241
302	18	13	42.723	0.0526223
303	18	13	46.947	0.0526227
304	18	13	51.173	0.0526335
305	18	13	55.398	0.0526239
306	18	13	59.619	0.0526272
307	18	14	3.843	0.0526327
308	18	14	8.064	0.0526308
309	18	14	12.284	0.0526283
310	18	14	16.505	0.0526292
311	18	14	20.73	0.0526298
312	18	14	24.952	0.0526264
313	18	14	29.177	0.0526263
314	18	14	33.399	0.0526297
315	18	14	37.618	0.0526233
316	18	14	41.84	0.0526353
317	18	14	46.06	0.0526351
318	18	14	50.28	0.0526342
319	18	14	54.494	0.0526364
320	18	14	58.71	0.0526376
321	18	15	2.93	0.0526398
322	18	15	7.152	0.0526334
323	18	15	11.373	0.0526397
324	18	15	15.599	0.0526393
325	18	15	19.814	0.0526375
326	18	15	24.031	0.0526412
327	18	15	28.258	0.0526398
328	18	15	32.481	0.0526409
329	18	15	36.699	0.0526414
330	18	15	40.916	0.0526366
331	18	15	45.14	0.0526359
332	18	15	49.369	0.05264
333	18	15	53.588	0.0526349
334	18	15	57.813	0.05263
335	18	16	2.028	0.0526332
336	18	16	6.249	0.0526388
337	18	16	10.468	0.0526411
338	18	16	14.698	0.0526499
339	18	16	18.917	0.0526466
340	18	16	23.146	0.052657
341	18	16	27.372	0.0526438
342	18	16	31.597	0.0526472
343	18	16	35.823	0.0526442
344	18	16	40.044	0.0526385
345	18	16	44.264	0.0526503
346	18	16	48.485	0.0526465
347	18	16	52.71	0.0526401
348	18	16	56.926	0.0526399
349	18	17	1.145	0.0526427
350	18	17	5.368	0.0526405
351	18	17	9.587	0.0526385
352	18	17	13.807	0.0526436
353	18	17	18.03	0.0526476
354	18	17	22.25	0.0526528
355	18	17	26.469	0.0526452
356	18	17	30.689	0.0526398
357	18	17	34.908	0.0526436
358	18	17	39.131	0.0526405
359	18	17	43.352	0.0526475
360	18	17	47.573	0.0526414
361	18	17	51.744	0.0526438
362	18	17	55.968	0.0526438
363	18	18	0.186	0.052637
364	18	18	4.399	0.0526373
365	18	18	8.619	0.0526329
366	18	18	12.843	0.0526283
367	18	18	17.061	0.0526343
368	18	18	21.28	0.0526263
369	18	18	25.496	0.0526291
370	18	18	29.715	0.0526387
371	18	18	33.931	0.0526325
372	18	18	38.159	0.0526308
373	18	18	42.377	0.052639
374	18	18	46.595	0.0526508
375	18	18	50.812	0.0526433
376	18	18	55.031	0.052639
377	18	18	59.255	0.0526425
378	18	19	3.478	0.0526462
379	18	19	7.696	0.0526558
380	18	19	11.917	0.0526394
381	18	19	16.129	0.0526375
382	18	19	20.345	0.0526378
383	18	19	24.562	0.0526309
384	18	19	28.777	0.0526327
385	18	19	32.999	0.0526278
386	18	19	37.216	0.0526302
387	18	19	41.436	0.0526282
388	18	19	45.652	0.0526287
389	18	19	49.869	0.0526258
390	18	19	54.087	0.052625
391	18	19	58.313	0.0526284
392	18	20	2.525	0.0526233
393	18	20	6.746	0.0526214
394	18	20	10.966	0.0526199
395	18	20	15.186	0.0526281
396	18	20	19.404	0.0526264
397	18	20	23.629	0.0526287
398	18	20	27.851	0.0526304
399	18	20	32.072	0.0526326
400	18	20	36.293	0.0526234
401	18	20	40.511	0.0526253
402	18	20	44.734	0.0526371
403	18	20	48.957	0.0526325
404	18	20	53.176	0.0526289
405	18	20	57.399	0.052625
406	18	21	1.614	0.052629
407	18	21	5.835	0.0526285
408	18	21	10.054	0.0526394
409	18	21	14.269	0.0526376
410	18	21	18.485	0.0526227
411	18	21	22.7	0.0526198
412	18	21	26.918	0.0526101
413	18	21	31.141	0.0526292
414	18	21	35.361	0.0526317
415	18	21	39.586	0.0526304
416	18	21	43.799	0.0526359
417	18	21	48.017	0.0526364
418	18	21	52.235	0.0526337
419	18	21	56.452	0.0526282
420	18	22	0.674	0.0526291
421	18	22	4.897	0.052629
422	18	22	9.114	0.0526285
423	18	22	13.332	0.0526252
424	18	22	17.549	0.0526143
425	18	22	21.776	0.0526211
426	18	22	25.998	0.0526207
427	18	22	30.217	0.0526181
428	18	22	34.435	0.0526114
429	18	22	38.656	0.0526129
430	18	22	42.88	0.052617
431	18	22	47.103	0.0526221
432	18	22	51.323	0.0526203
433	18	22	55.547	0.0526087
434	18	22	59.768	0.0526206
435	18	23	3.987	0.0526162
436	18	23	8.206	0.0526129
437	18	23	12.429	0.0526209
438	18	23	16.646	0.0526193
439	18	23	20.868	0.0526266
440	18	23	25.091	0.0526212
441	18	23	29.307	0.0526243
442	18	23	33.526	0.0526284
443	18	23	37.742	0.0526238
444	18	23	41.956	0.0526294
445	18	23	46.173	0.0526264
446	18	23	50.389	0.0526316
447	18	23	54.608	0.052624
448	18	23	58.83	0.0526176
449	18	24	3.049	0.0526172
450	18	24	7.271	0.0526172
451	18	24	11.489	0.0526158
452	18	24	15.709	0.0526172
453	18	24	19.93	0.0526173
454	18	24	24.146	0.0526308
455	18	24	28.362	0.0526278
456	18	24	32.579	0.0526093
457	18	24	36.799	0.0526071
458	18	24	41.012	0.0526066
459	18	24	45.234	0.0526083
460	18	24	49.45	0.0526062
461	18	24	53.672	0.0526001
462	18	24	57.888	0.0526055
463	18	25	2.11	0.0526061
464	18	25	6.326	0.0525994
465	18	25	10.549	0.0525974
466	18	25	14.769	0.0526003
467	18	25	18.985	0.0526059
468	18	25	23.204	0.0526088
469	18	25	27.424	0.0526051
470	18	25	31.645	0.0525971
471	18	25	35.87	0.0525963
472	18	25	40.084	0.0525997
473	18	25	44.308	0.0526006
474	18	25	48.528	0.0526008
475	18	25	52.739	0.0525989
476	18	25	56.962	0.0525975
477	18	26	1.181	0.0525944
478	18	26	5.404	0.0525976
479	18	26	9.62	0.0525924
480	18	26	13.838	0.0525945
481	18	26	18.052	0.0525982
482	18	26	22.273	0.0526002
483	18	26	26.489	0.0525975
484	18	26	30.71	0.0525994
485	18	26	34.929	0.0525945
486	18	26	39.152	0.0526056
487	18	26	43.37	0.0526024
488	18	26	47.587	0.0526069
489	18	26	51.806	0.0525984
490	18	26	56.022	0.0525829
491	18	27	0.24	0.0525831
492	18	27	4.455	0.0525921
493	18	27	8.679	0.0525829
494	18	27	12.896	0.0525893
495	18	27	17.114	0.0525905
496	18	27	21.333	0.0525871
497	18	27	25.552	0.0525835
498	18	27	29.771	0.0525726
499	18	27	33.993	0.0525736
500	18	27	38.207	0.0525757
501	18	27	42.426	0.0525913
502	18	27	46.65	0.0525867
503	18	27	50.864	0.0525891
504	18	27	55.081	0.0525927
505	18	27	59.3	0.052595
506	18	28	3.516	0.0525989
507	18	28	7.737	0.0525966
508	18	28	11.957	0.0525899
509	18	28	16.173	0.0525921
510	18	28	20.392	0.0525923
511	18	28	24.615	0.0525952
512	18	28	28.836	0.0525868
513	18	28	33.055	0.0525946
514	18	28	37.273	0.0525983
515	18	28	41.491	0.0525943
516	18	28	45.716	0.0525958
517	18	28	49.935	0.0525851
518	18	28	54.153	0.0525872
519	18	28	58.368	0.0525965
520	18	29	2.584	0.0525868
521	18	29	6.805	0.0525897
522	18	29	11.024	0.0525879
523	18	29	15.242	0.0525844
524	18	29	19.462	0.0525882
525	18	29	23.679	0.0525817
526	18	29	27.899	0.0525869
527	18	29	32.118	0.0525915
528	18	29	36.332	0.0525912
529	18	29	40.548	0.0525936
530	18	29	44.77	0.052595
531	18	29	48.985	0.0525861
532	18	29	53.205	0.0525867
533	18	29	57.426	0.0525851
534	18	30	1.646	0.0525775
535	18	30	5.86	0.0525921
536	18	30	10.079	0.052591
537	18	30	14.291	0.0525839
538	18	30	18.505	0.0525793
539	18	30	22.727	0.0525776
540	18	30	26.949	0.0525803
541	18	30	31.163	0.0525834
542	18	30	35.374	0.0525841
543	18	30	39.592	0.0525821
544	18	30	43.807	0.052586
545	18	30	48.025	0.0525922
546	18	30	52.249	0.0525961
547	18	30	56.467	0.0525944
548	18	31	0.686	0.0525888
549	18	31	4.903	0.0525898
550	18	31	9.127	0.0525851
551	18	31	13.352	0.0525934
552	18	31	17.569	0.0525937
553	18	31	21.789	0.0525926
554	18	31	26.005	0.0526008
555	18	31	30.224	0.0526127
556	18	31	34.446	0.0526096
557	18	31	38.662	0.0526047
558	18	31	42.884	0.0525991
559	18	31	47.102	0.0526098
560	18	31	51.323	0.0526057
561	18	31	55.54	0.0526046
562	18	31	59.756	0.0526013
563	18	32	3.973	0.0525982
564	18	32	8.186	0.0525968
565	18	32	12.407	0.0526016
566	18	32	16.626	0.0526031
567	18	32	20.844	0.0525963
568	18	32	25.059	0.0525917
569	18	32	29.274	0.0526001
570	18	32	33.495	0.0526009
571	18	32	37.712	0.0526032
572	18	32	41.925	0.0525976
573	18	32	46.142	0.0526017
574	18	32	50.358	0.0525935
575	18	32	54.581	0.0526091
576	18	32	58.798	0.0525995
577	18	33	3.016	0.0526083
578	18	33	7.231	0.0526062
579	18	33	11.449	0.0526147
580	18	33	15.667	0.0526144
581	18	33	19.888	0.0526136
582	18	33	24.107	0.0526186
583	18	33	28.326	0.052611
584	18	33	32.545	0.0526076
585	18	33	36.767	0.0525899
586	18	33	40.983	0.0526104
587	18	33	45.201	0.0526022
588	18	33	49.422	0.052611
589	18	33	53.646	0.0525946
590	18	33	57.867	0.0526028
591	18	34	2.084	0.0526141
592	18	34	6.305	0.0526134
593	18	34	10.52	0.0526084
594	18	34	14.743	0.0526138
595	18	34	18.962	0.0526092
596	18	34	23.177	0.0526022
597	18	34	27.399	0.052601
598	18	34	31.62	0.0525985
599	18	34	35.838	0.0525898
600	18	34	40.051	0.0526027
601	18	34	44.271	0.0526004
602	18	34	48.491	0.0525958
603	18	34	52.709	0.052602
604	18	34	56.925	0.0526067
605	18	35	1.139	0.0525994
606	18	35	5.355	0.0526
607	18	35	9.571	0.0525984
608	18	35	13.786	0.0525915
609	18	35	18.008	0.0525874
610	18	35	22.225	0.0525905
611	18	35	26.447	0.0525871
612	18	35	30.664	0.0525811
613	18	35	34.884	0.0525905
614	18	35	39.104	0.0525861
615	18	35	43.32	0.052578
616	18	35	47.542	0.0525885
617	18	35	51.761	0.0526001
618	18	35	55.981	0.0525926
619	18	36	0.198	0.0525933
620	18	36	4.414	0.0525908
621	18	36	8.632	0.0525869
622	18	36	12.856	0.0525915
623	18	36	17.071	0.0525946
624	18	36	21.291	0.0525945
625	18	36	25.513	0.0526068
626	18	36	29.735	0.0525909
627	18	36	33.952	0.0525867
628	18	36	38.17	0.0525841
629	18	36	42.392	0.0525774
630	18	36	46.606	0.0525815
631	18	36	50.824	0.0525858
632	18	36	55.042	0.052591
633	18	36	59.26	0.0525935
634	18	37	3.48	0.0525846
635	18	37	7.699	0.0525835
636	18	37	11.918	0.052589
637	18	37	16.132	0.0525855
638	18	37	20.355	0.0525826
639	18	37	24.574	0.0525961
640	18	37	28.794	0.0525987
641	18	37	33.01	0.0525935
642	18	37	37.231	0.0525924
643	18	37	41.449	0.0526005
644	18	37	45.668	0.0526053
645	18	37	49.889	0.0526051
646	18	37	54.107	0.0525953
647	18	37	58.327	0.0525856
648	18	38	2.55	0.0525875
649	18	38	6.776	0.0525933
650	18	38	10.997	0.0526003
651	18	38	15.214	0.052594
652	18	38	19.431	0.0525964
653	18	38	23.652	0.0525955
654	18	38	27.872	0.0525875
655	18	38	32.091	0.052596
656	18	38	36.307	0.0525925
657	18	38	40.529	0.0525948
658	18	38	44.741	0.0525939
659	18	38	48.958	0.0525948
660	18	38	53.181	0.0525907
661	18	38	57.395	0.052592
662	18	39	1.612	0.052593
663	18	39	5.826	0.0525903
664	18	39	10.044	0.0525921
665	18	39	14.26	0.0525879
666	18	39	18.48	0.05259
667	18	39	22.701	0.0525896
668	18	39	26.918	0.0525952
669	18	39	31.138	0.0525921
670	18	39	35.35	0.0525905
671	18	39	39.564	0.0525876
672	18	39	43.783	0.0525886
673	18	39	48.003	0.0525881
674	18	39	52.232	0.0525928
675	18	39	56.449	0.0526019
676	18	40	0.668	0.0525952
677	18	40	4.883	0.0525821
678	18	40	9.106	0.0525881
679	18	40	13.324	0.0525852
680	18	40	17.546	0.0525835
681	18	40	21.767	0.0525894
682	18	40	25.984	0.052593
683	18	40	30.202	0.0525867
684	18	40	34.421	0.0525857
685	18	40	38.642	0.0525825
686	18	40	42.859	0.0525826
687	18	40	47.077	0.0525798
688	18	40	51.299	0.0525775
689	18	40	55.518	0.052578
690	18	40	59.738	0.0525718
691	18	41	3.957	0.0525744
692	18	41	8.177	0.0525759
693	18	41	12.397	0.0525738
694	18	41	16.616	0.052579
695	18	41	20.833	0.0525807
696	18	41	25.052	0.0525732
697	18	41	29.267	0.0525719
698	18	41	33.487	0.0525631
699	18	41	37.703	0.0525612
700	18	41	41.919	0.0525588
701	18	41	46.139	0.0525609
702	18	41	50.36	0.052566
703	18	41	54.575	0.0525669
704	18	41	58.796	0.0525707
705	18	42	3.018	0.0525701
706	18	42	7.236	0.0525763
707	18	42	11.455	0.0525755
708	18	42	15.675	0.0525709
709	18	42	19.894	0.0525745
710	18	42	24.116	0.0525977
711	18	42	28.332	0.0525963
712	18	42	32.555	0.0525852
713	18	42	36.78	0.0525779
714	18	42	41	0.0525795
715	18	42	45.22	0.0525852
716	18	42	49.437	0.0525892
717	18	42	53.653	0.0525919
718	18	42	57.87	0.0525815
719	18	43	2.091	0.0525725
720	18	43	6.312	0.0525907
721	18	43	10.534	0.0525909
722	18	43	14.748	0.0525844
723	18	43	18.966	0.052591
724	18	43	23.187	0.0525932
725	18	43	27.402	0.0525924
726	18	43	31.62	0.0525778
727	18	43	35.846	0.05257
728	18	43	40.063	0.0525741
729	18	43	44.284	0.0525676
730	18	43	48.51	0.0525767
731	18	43	52.728	0.0525798
732	18	43	56.948	0.0525868
733	18	44	1.164	0.0525821
734	18	44	5.379	0.052578
735	18	44	9.597	0.0525806
736	18	44	13.813	0.052581
737	18	44	18.028	0.0525817
738	18	44	22.247	0.0525839
739	18	44	26.46	0.0525861
740	18	44	30.677	0.0526005
741	18	44	34.901	0.0525982
742	18	44	39.116	0.0525997
743	18	44	43.339	0.0525979
744	18	44	47.556	0.0526001
745	18	44	51.778	0.0526032
746	18	44	55.995	0.0525989
747	18	45	0.212	0.0525973
748	18	45	4.43	0.0525909
749	18	45	8.647	0.0525944
750	18	45	12.869	0.0525914
751	18	45	17.089	0.0525929
752	18	45	21.31	0.0525942
753	18	45	25.528	0.0525984
754	18	45	29.747	0.0526023
755	18	45	33.964	0.0526049
756	18	45	38.181	0.0526014
757	18	45	42.398	0.0525915
758	18	45	46.611	0.0525963
759	18	45	50.829	0.0525854
760	18	45	55.045	0.0525905
761	18	45	59.267	0.0525842
762	18	46	3.482	0.0525867
763	18	46	7.7	0.0525911
764	18	46	11.922	0.0525865
765	18	46	16.14	0.0525926
766	18	46	20.357	0.0526017
767	18	46	24.58	0.0525962
768	18	46	28.802	0.052592
769	18	46	33.023	0.05259
770	18	46	37.238	0.052597
771	18	46	41.457	0.0525955
772	18	46	45.681	0.0526003
773	18	46	49.898	0.0526082
774	18	46	54.117	0.0526126
775	18	46	58.34	0.0525999
776	18	47	2.56	0.0525979
777	18	47	6.777	0.0526018
778	18	47	10.996	0.0526143
779	18	47	15.216	0.0526102
780	18	47	19.433	0.0525962
781	18	47	23.647	0.052599
782	18	47	27.867	0.0526096
783	18	47	32.084	0.0526121
784	18	47	36.306	0.0526101
785	18	47	40.526	0.0526093
786	18	47	44.744	0.0526064
787	18	47	48.964	0.0526032
788	18	47	53.184	0.0525985
789	18	47	57.399	0.052594
790	18	48	1.618	0.0525907
791	18	48	5.834	0.0525852
792	18	48	10.048	0.0525912
793	18	48	14.27	0.0526032
794	18	48	18.487	0.052602
795	18	48	22.702	0.052603
796	18	48	26.923	0.0526058
797	18	48	31.142	0.0525995
798	18	48	35.358	0.0525977
799	18	48	39.572	0.0526003
800	18	48	43.791	0.0525913
801	18	48	48.008	0.0525946
802	18	48	52.226	0.0525991
803	18	48	56.44	0.0526065
804	18	49	0.664	0.0526032
805	18	49	4.888	0.0526068
806	18	49	9.108	0.0526099
807	18	49	13.323	0.0526027
808	18	49	17.541	0.0526014
809	18	49	21.762	0.0526081
810	18	49	25.979	0.052611
811	18	49	30.202	0.0526093
812	18	49	34.415	0.0526115
813	18	49	38.639	0.0526101
814	18	49	42.865	0.0526034
815	18	49	47.081	0.0525969
816	18	49	51.296	0.0526085
817	18	49	55.515	0.0526062
818	18	49	59.732	0.0525992
819	18	50	3.955	0.0526062
820	18	50	8.173	0.0526061
821	18	50	12.397	0.0526046
822	18	50	16.616	0.0526017
823	18	50	20.831	0.0525988
824	18	50	25.052	0.0526006
825	18	50	29.267	0.0525982
826	18	50	33.485	0.0525988
827	18	50	37.7	0.05259
828	18	50	41.922	0.0526024
829	18	50	46.137	0.0525915
830	18	50	50.353	0.0525913
831	18	50	54.574	0.0525996
832	18	50	58.794	0.052595
833	18	51	3.014	0.0525975
834	18	51	7.231	0.0525928
835	18	51	11.448	0.0525985
836	18	51	15.666	0.0525958
837	18	51	19.882	0.0525902
838	18	51	24.105	0.0525959
839	18	51	28.32	0.0525932
840	18	51	32.537	0.0525911
841	18	51	36.757	0.0525947
842	18	51	40.972	0.0525942
843	18	51	45.196	0.0525894
844	18	51	49.416	0.0525872
845	18	51	53.631	0.0525887
846	18	51	57.854	0.0525949
847	18	52	2.069	0.052598
848	18	52	6.284	0.0525922
849	18	52	10.504	0.0525808
850	18	52	14.721	0.0525953
851	18	52	18.937	0.0526019
852	18	52	23.158	0.0525999
853	18	52	27.375	0.052599
854	18	52	31.59	0.0526054
855	18	52	35.807	0.0526175
856	18	52	40.02	0.0526211
857	18	52	44.232	0.0526166
858	18	52	48.456	0.0526162
859	18	52	52.676	0.052609
860	18	52	56.895	0.0526006
861	18	53	1.11	0.0525992
862	18	53	5.329	0.052601
863	18	53	9.549	0.0526006
864	18	53	13.77	0.0526065
865	18	53	17.99	0.0526068
866	18	53	22.211	0.0526018
867	18	53	26.432	0.0525976
868	18	53	30.65	0.052606
869	18	53	34.864	0.0526121
870	18	53	39.081	0.0526116
871	18	53	43.306	0.0526051
