# Supplementary material for: Design of High-Precision Driving Control System for Charge Management
Source: Sensors (Basel). 2024 Apr 30;24(9):2883. doi: 10.3390/s24092883 (PMC11086223; doi:10.3390/s24092883)
Supplement: Supplementary file 1 [file sensors-24-02883-s001.zip › 1mA/40%/N 40% 0.5445.xlsx]

## Sheet: 20231019100922_data
517	10	45	51.468	0.0609025
518	10	45	55.685	0.0609028
519	10	45	59.904	0.0609011
520	10	46	4.125	0.0609048
521	10	46	8.348	0.0609082
522	10	46	12.562	0.0609006
523	10	46	16.779	0.0609138
524	10	46	20.998	0.0608958
525	10	46	25.219	0.0609
526	10	46	29.44	0.0608809
527	10	46	33.658	0.0608833
528	10	46	37.879	0.0608875
529	10	46	42.099	0.0608861
530	10	46	46.323	0.0608927
531	10	46	50.539	0.0608914
532	10	46	54.768	0.0608927
533	10	46	58.995	0.060895
534	10	47	3.217	0.0608903
535	10	47	7.435	0.0608869
536	10	47	11.656	0.0608925
537	10	47	15.877	0.0608962
538	10	47	20.1	0.0608986
539	10	47	24.329	0.0608941
540	10	47	28.552	0.0609114
541	10	47	32.773	0.0609038
542	10	47	37	0.0608982
543	10	47	41.218	0.0608968
544	10	47	45.44	0.0609056
545	10	47	49.66	0.0609017
546	10	47	53.886	0.0609049
547	10	47	58.114	0.0608994
548	10	48	2.327	0.0608886
549	10	48	6.553	0.0608893
550	10	48	10.775	0.0609005
551	10	48	14.992	0.0608862
552	10	48	19.215	0.0608969
553	10	48	23.44	0.0608947
554	10	48	27.659	0.0608971
555	10	48	31.88	0.0609001
556	10	48	36.099	0.0608939
557	10	48	40.323	0.060895
558	10	48	44.542	0.0608821
559	10	48	48.756	0.0608899
560	10	48	52.977	0.0608934
561	10	48	57.198	0.0608859
562	10	49	1.421	0.0608905
563	10	49	5.634	0.0608979
564	10	49	9.855	0.0608923
565	10	49	14.071	0.060889
566	10	49	18.289	0.0608951
567	10	49	22.514	0.0608985
568	10	49	26.731	0.0609214
569	10	49	30.949	0.0608866
570	10	49	35.167	0.060881
571	10	49	39.386	0.0608901
572	10	49	43.608	0.0608864
573	10	49	47.826	0.0608905
574	10	49	52.044	0.0608702
575	10	49	56.264	0.0608714
576	10	50	0.483	0.0608906
577	10	50	4.703	0.0608856
578	10	50	8.923	0.0608841
579	10	50	13.144	0.0608779
580	10	50	17.364	0.06088
581	10	50	21.585	0.0608762
582	10	50	25.805	0.0608835
583	10	50	30.019	0.0608775
584	10	50	34.239	0.0608912
585	10	50	38.453	0.0608795
586	10	50	42.675	0.0608824
587	10	50	46.888	0.0608822
588	10	50	51.104	0.0608918
589	10	50	55.319	0.0608806
590	10	50	59.541	0.0608774
591	10	51	3.761	0.0608807
592	10	51	7.98	0.0608815
593	10	51	12.201	0.060882
594	10	51	16.419	0.0608938
595	10	51	20.632	0.0608957
596	10	51	24.844	0.0608892
597	10	51	29.06	0.0608957
598	10	51	33.276	0.0608898
599	10	51	37.496	0.060895
600	10	51	41.724	0.0608963
601	10	51	45.941	0.0608806
602	10	51	50.158	0.060883
603	10	51	54.372	0.0608837
604	10	51	58.591	0.0608853
605	10	52	2.813	0.0608789
606	10	52	7.032	0.0608758
607	10	52	11.249	0.0608884
608	10	52	15.467	0.0608887
609	10	52	19.682	0.0609002
610	10	52	23.902	0.0608977
611	10	52	28.118	0.0608872
612	10	52	32.332	0.0608859
613	10	52	36.558	0.0608855
614	10	52	40.775	0.0608753
615	10	52	44.993	0.0608736
616	10	52	49.208	0.0608832
617	10	52	53.425	0.0608855
618	10	52	57.641	0.0608816
619	10	53	1.857	0.0608738
620	10	53	6.075	0.0608806
621	10	53	10.29	0.0608814
622	10	53	14.509	0.0608855
623	10	53	18.734	0.0608857
624	10	53	22.952	0.0608694
625	10	53	27.169	0.0608792
626	10	53	31.382	0.0608737
627	10	53	35.595	0.0608767
628	10	53	39.81	0.0608693
629	10	53	44.02	0.0608767
630	10	53	48.24	0.0608734
631	10	53	52.454	0.0608702
632	10	53	56.669	0.0608695
633	10	54	0.885	0.0608798
634	10	54	5.103	0.0608779
635	10	54	9.32	0.060874
636	10	54	13.542	0.0608641
637	10	54	17.763	0.0608673
638	10	54	21.98	0.0608693
639	10	54	26.198	0.060877
640	10	54	30.417	0.060873
641	10	54	34.633	0.0608802
642	10	54	38.845	0.0608753
643	10	54	43.058	0.060879
644	10	54	47.278	0.0608879
645	10	54	51.494	0.0608853
646	10	54	55.71	0.0608829
647	10	54	59.927	0.0608896
648	10	55	4.147	0.0608932
649	10	55	8.363	0.0609037
650	10	55	12.579	0.0608977
651	10	55	16.798	0.060901
652	10	55	21.013	0.060898
653	10	55	25.228	0.0608961
654	10	55	29.448	0.0608957
655	10	55	33.665	0.0608915
656	10	55	37.88	0.0608912
657	10	55	42.092	0.0608732
658	10	55	46.308	0.0608756
659	10	55	50.528	0.0608792
660	10	55	54.748	0.0608759
661	10	55	58.967	0.0608689
662	10	56	3.183	0.0608719
663	10	56	7.398	0.0608651
664	10	56	11.62	0.0608733
665	10	56	15.842	0.0608779
666	10	56	20.062	0.0608731
667	10	56	24.279	0.0608741
668	10	56	28.493	0.0608592
669	10	56	32.709	0.060856
670	10	56	36.924	0.0608635
671	10	56	41.14	0.0608521
672	10	56	45.362	0.06085
673	10	56	49.579	0.0608549
674	10	56	53.796	0.0608628
675	10	56	58.017	0.0608538
676	10	57	2.231	0.0608573
677	10	57	6.447	0.0608579
678	10	57	10.664	0.0608614
679	10	57	14.882	0.0608677
680	10	57	19.105	0.060859
681	10	57	23.319	0.0608608
682	10	57	27.536	0.0608645
683	10	57	31.751	0.0608681
684	10	57	35.971	0.060863
685	10	57	40.182	0.0608675
686	10	57	44.399	0.0608744
687	10	57	48.62	0.0608712
688	10	57	52.843	0.0608726
689	10	57	57.061	0.0608709
690	10	58	1.224	0.0608795
691	10	58	5.445	0.0608764
692	10	58	9.666	0.0608735
693	10	58	13.885	0.0608721
694	10	58	18.098	0.0608668
695	10	58	22.316	0.0608718
696	10	58	26.534	0.0608698
697	10	58	30.752	0.0608752
698	10	58	34.973	0.0608639
699	10	58	39.192	0.0608646
700	10	58	43.414	0.0608705
701	10	58	47.636	0.0608823
702	10	58	51.849	0.0609018
703	10	58	56.066	0.0609003
704	10	59	0.281	0.0609082
705	10	59	4.496	0.0609047
706	10	59	8.717	0.0609035
707	10	59	12.936	0.0608939
708	10	59	17.152	0.060876
709	10	59	21.372	0.0608982
710	10	59	25.588	0.0608866
711	10	59	29.808	0.0608953
712	10	59	34.026	0.0608912
713	10	59	38.241	0.0608985
714	10	59	42.457	0.060905
715	10	59	46.678	0.0609039
716	10	59	50.894	0.0609079
717	10	59	55.113	0.0608925
718	10	59	59.33	0.060891
719	11	0	3.55	0.0608924
720	11	0	7.765	0.0609009
721	11	0	11.983	0.0608791
722	11	0	16.203	0.060885
723	11	0	20.419	0.0608921
724	11	0	24.638	0.0608932
725	11	0	28.856	0.060912
726	11	0	33.072	0.0608974
727	11	0	37.29	0.0609052
728	11	0	41.511	0.0608964
729	11	0	45.725	0.0608962
730	11	0	49.944	0.060901
731	11	0	54.158	0.0608936
732	11	0	58.373	0.0608946
733	11	1	2.591	0.0608974
734	11	1	6.806	0.060896
735	11	1	11.021	0.0609026
736	11	1	15.243	0.0608959
737	11	1	19.462	0.0608933
738	11	1	23.679	0.0608963
739	11	1	27.898	0.0608884
740	11	1	32.117	0.0608871
741	11	1	36.337	0.0608903
742	11	1	40.557	0.0609036
743	11	1	44.773	0.0608984
744	11	1	48.992	0.0608985
745	11	1	53.212	0.0608916
746	11	1	57.433	0.0608949
747	11	2	1.648	0.0608975
748	11	2	5.863	0.0608921
749	11	2	10.073	0.06089
750	11	2	14.287	0.0608876
751	11	2	18.506	0.0608878
752	11	2	22.722	0.0608773
753	11	2	26.938	0.0608864
754	11	2	31.15	0.060888
755	11	2	35.368	0.0608932
756	11	2	39.588	0.0608875
757	11	2	43.807	0.0608791
758	11	2	48.028	0.0608786
759	11	2	52.248	0.06088
760	11	2	56.466	0.0608771
761	11	3	0.685	0.0608879
762	11	3	4.906	0.0608871
763	11	3	9.121	0.0608847
764	11	3	13.34	0.0608842
765	11	3	17.557	0.060885
766	11	3	21.775	0.0608927
767	11	3	25.988	0.060895
768	11	3	30.201	0.0608974
769	11	3	34.419	0.060897
770	11	3	38.64	0.0608953
771	11	3	42.86	0.0608869
772	11	3	47.081	0.0608823
773	11	3	51.299	0.0608917
774	11	3	55.518	0.0608856
775	11	3	59.737	0.0608924
776	11	4	3.958	0.0608845
777	11	4	8.176	0.0608795
778	11	4	12.4	0.0608925
779	11	4	16.619	0.0608908
780	11	4	20.835	0.0608926
781	11	4	25.051	0.0608956
782	11	4	29.271	0.0608919
783	11	4	33.489	0.0608928
784	11	4	37.713	0.0608897
785	11	4	41.936	0.0608889
786	11	4	46.148	0.0609004
787	11	4	50.373	0.0609001
788	11	4	54.587	0.0608945
789	11	4	58.808	0.060902
790	11	5	3.026	0.0609008
791	11	5	7.243	0.0609035
792	11	5	11.459	0.0609003
793	11	5	15.677	0.0609082
794	11	5	19.896	0.0608996
795	11	5	24.109	0.0608962
796	11	5	28.326	0.0608884
797	11	5	32.531	0.0608977
798	11	5	36.75	0.0608974
799	11	5	40.97	0.0608949
800	11	5	45.193	0.0608965
801	11	5	49.41	0.0608932
802	11	5	53.635	0.0608995
803	11	5	57.854	0.0608984
804	11	6	2.073	0.0609043
805	11	6	6.296	0.0609085
806	11	6	10.516	0.0609039
807	11	6	14.732	0.0609046
808	11	6	18.952	0.06089
809	11	6	23.172	0.0609013
810	11	6	27.388	0.0608897
811	11	6	31.614	0.0608728
812	11	6	35.83	0.0608628
813	11	6	40.048	0.0608834
814	11	6	44.268	0.0608884
815	11	6	48.487	0.0608915
816	11	6	52.7	0.0608788
817	11	6	56.919	0.0608881
818	11	7	1.135	0.0608892
819	11	7	5.351	0.0608851
820	11	7	9.573	0.0608846
821	11	7	13.796	0.0608671
822	11	7	18.019	0.0608703
823	11	7	22.236	0.0608674
824	11	7	26.458	0.0608728
825	11	7	30.678	0.0608811
826	11	7	34.895	0.0608752
827	11	7	39.113	0.060865
828	11	7	43.335	0.0608715
829	11	7	47.553	0.0608732
830	11	7	51.775	0.0608691
831	11	7	55.991	0.0608659
832	11	8	0.208	0.0608709
833	11	8	4.429	0.0608819
834	11	8	8.647	0.0608786
835	11	8	12.867	0.0608702
836	11	8	17.092	0.0608651
837	11	8	21.308	0.0608628
838	11	8	25.522	0.060865
839	11	8	29.741	0.0608556
840	11	8	33.964	0.0608722
841	11	8	38.179	0.0608644
842	11	8	42.395	0.060861
843	11	8	46.611	0.0608561
844	11	8	50.829	0.0608598
845	11	8	55.047	0.0608606
846	11	8	59.262	0.0608537
847	11	9	3.479	0.0608469
848	11	9	7.696	0.0608544
849	11	9	11.909	0.0608675
850	11	9	16.123	0.060869
851	11	9	20.344	0.0608772
852	11	9	24.563	0.0608658
853	11	9	28.781	0.060873
854	11	9	32.999	0.0608785
855	11	9	37.212	0.0608716
856	11	9	41.43	0.0608672
857	11	9	45.649	0.0608638
858	11	9	49.864	0.060868
859	11	9	54.083	0.0608457
860	11	9	58.299	0.0608693
861	11	10	2.517	0.0608697
862	11	10	6.733	0.0608731
863	11	10	10.951	0.0608631
864	11	10	15.161	0.0608394
865	11	10	19.376	0.0608536
866	11	10	23.597	0.060845
867	11	10	27.818	0.0608468
868	11	10	32.033	0.0608512
869	11	10	36.248	0.060845
870	11	10	40.46	0.0608407
871	11	10	44.675	0.0608389
872	11	10	48.895	0.0608436
873	11	10	53.11	0.0608409
874	11	10	57.329	0.060844
875	11	11	1.543	0.0608424
876	11	11	5.757	0.0608489
877	11	11	9.97	0.060843
878	11	11	14.194	0.060841
879	11	11	18.416	0.0608455
880	11	11	22.636	0.0608533
881	11	11	26.852	0.0608561
882	11	11	31.067	0.0608438
883	11	11	35.285	0.0608448
884	11	11	39.499	0.0608509
885	11	11	43.715	0.0608395
886	11	11	47.936	0.060842
887	11	11	52.154	0.060846
888	11	11	56.373	0.0608434
889	11	12	0.594	0.0608345
890	11	12	4.81	0.0608409
891	11	12	9.028	0.0608514
892	11	12	13.244	0.0608373
893	11	12	17.463	0.0608506
894	11	12	21.68	0.0608499
895	11	12	25.896	0.0608541
896	11	12	30.108	0.0608549
897	11	12	34.325	0.0608605
898	11	12	38.544	0.0608561
899	11	12	42.763	0.0608517
900	11	12	46.979	0.0608542
901	11	12	51.194	0.060866
902	11	12	55.414	0.0608608
903	11	12	59.634	0.0608724
904	11	13	3.848	0.0608734
905	11	13	8.065	0.0608728
906	11	13	12.285	0.0608618
907	11	13	16.502	0.0608463
908	11	13	20.718	0.0608482
909	11	13	24.936	0.0608441
910	11	13	29.158	0.0608448
911	11	13	33.373	0.0608408
912	11	13	37.59	0.0608462
913	11	13	41.808	0.0608531
914	11	13	46.023	0.0608548
915	11	13	50.243	0.0608637
916	11	13	54.463	0.06085
917	11	13	58.68	0.0608483
918	11	14	2.894	0.0608578
919	11	14	7.11	0.0608606
920	11	14	11.327	0.0608567
921	11	14	15.544	0.0608466
922	11	14	19.762	0.0608444
923	11	14	23.981	0.0608437
924	11	14	28.202	0.0608519
925	11	14	32.417	0.060866
926	11	14	36.628	0.0608635
927	11	14	40.85	0.0608467
928	11	14	45.073	0.0608517
929	11	14	49.288	0.0608554
930	11	14	53.508	0.0608654
931	11	14	57.724	0.0608644
932	11	15	1.942	0.0608456
933	11	15	6.158	0.0608503
934	11	15	10.376	0.0608286
935	11	15	14.594	0.0608424
936	11	15	18.81	0.0608417
937	11	15	23.03	0.060851
938	11	15	27.249	0.0608746
939	11	15	31.468	0.0608653
940	11	15	35.688	0.0608709
941	11	15	39.906	0.0608617
942	11	15	44.124	0.0608577
943	11	15	48.341	0.0608594
944	11	15	52.555	0.0608612
945	11	15	56.773	0.0608728
946	11	16	0.995	0.0608794
947	11	16	5.212	0.0608783
948	11	16	9.431	0.0608791
949	11	16	13.647	0.0608728
950	11	16	17.87	0.0608767
951	11	16	22.086	0.0608828
952	11	16	26.305	0.060872
953	11	16	30.522	0.0608723
954	11	16	34.742	0.0608704
955	11	16	38.963	0.0608707
956	11	16	43.179	0.0608669
957	11	16	47.397	0.0608737
958	11	16	51.611	0.0608762
959	11	16	55.823	0.0608745
960	11	17	0.042	0.0608756
961	11	17	4.26	0.0608732
962	11	17	8.475	0.0608727
963	11	17	12.693	0.0608807
964	11	17	16.907	0.0608767
965	11	17	21.128	0.0608676
966	11	17	25.35	0.0608617
967	11	17	29.567	0.0608615
968	11	17	33.778	0.0608615
969	11	17	37.992	0.0608526
970	11	17	42.211	0.0608526
971	11	17	46.431	0.0608524
972	11	17	50.653	0.0608592
973	11	17	54.87	0.0608548
974	11	17	59.082	0.060843
975	11	18	3.301	0.0608485
976	11	18	7.516	0.0608453
977	11	18	11.73	0.0608478
978	11	18	15.949	0.0608354
979	11	18	20.167	0.0608382
980	11	18	24.377	0.060836
981	11	18	28.591	0.0608339
982	11	18	32.81	0.0608474
983	11	18	37.03	0.0608314
984	11	18	41.256	0.060847
985	11	18	45.468	0.0608476
986	11	18	49.689	0.0608465
987	11	18	53.902	0.0608504
988	11	18	58.115	0.0608491
989	11	19	2.339	0.0608613
990	11	19	6.555	0.0608619
991	11	19	10.772	0.0608611
992	11	19	14.992	0.060856
993	11	19	19.209	0.0608581
994	11	19	23.427	0.0608639
995	11	19	27.647	0.0608662
996	11	19	31.864	0.0608662
997	11	19	36.078	0.0608761
998	11	19	40.299	0.0608819
999	11	19	44.519	0.0608889
1000	11	19	48.736	0.060883
1001	11	19	52.953	0.0608865
1002	11	19	57.173	0.0608878
1003	11	20	1.392	0.0608843
1004	11	20	5.612	0.0608846
1005	11	20	9.829	0.0608815
1006	11	20	14.046	0.0608673
1007	11	20	18.26	0.0608617
1008	11	20	22.479	0.0608628
1009	11	20	26.695	0.0608559
1010	11	20	30.915	0.0608577
1011	11	20	35.133	0.0608431
1012	11	20	39.347	0.0608424
1013	11	20	43.556	0.0608523
1014	11	20	47.777	0.0608553
1015	11	20	51.99	0.060863
1016	11	20	56.206	0.060868
1017	11	21	0.421	0.0608684
1018	11	21	4.64	0.0608727
1019	11	21	8.856	0.0608711
1020	11	21	13.066	0.0608789
1021	11	21	17.284	0.0608896
1022	11	21	21.499	0.0608809
1023	11	21	25.716	0.0608628
1024	11	21	29.935	0.0608675
1025	11	21	34.156	0.060854
1026	11	21	38.378	0.0608623
1027	11	21	42.596	0.0608657
1028	11	21	46.813	0.0608614
1029	11	21	51.03	0.0608672
1030	11	21	55.247	0.0608583
1031	11	21	59.468	0.0608605
1032	11	22	3.685	0.0608601
1033	11	22	7.9	0.0608556
1034	11	22	12.124	0.0608386
1035	11	22	16.338	0.0608433
1036	11	22	20.559	0.0608427
1037	11	22	24.778	0.0608374
1038	11	22	28.995	0.0608314
1039	11	22	33.216	0.0608514
1040	11	22	37.436	0.0608654
1041	11	22	41.655	0.0608563
1042	11	22	45.874	0.0608587
1043	11	22	50.093	0.0608682
1044	11	22	54.311	0.0608672
1045	11	22	58.528	0.0608577
1046	11	23	2.743	0.0608533
1047	11	23	6.961	0.0608349
1048	11	23	11.179	0.0608378
1049	11	23	15.397	0.0608453
1050	11	23	19.615	0.0608473
1051	11	23	23.834	0.0608472
1052	11	23	28.055	0.0608451
1053	11	23	32.27	0.0608528
1054	11	23	36.487	0.0608552
1055	11	23	40.704	0.0608609
1056	11	23	44.923	0.0608562
1057	11	23	49.148	0.0608616
1058	11	23	53.369	0.0608586
1059	11	23	57.588	0.0608492
1060	11	24	1.808	0.0608597
1061	11	24	6.023	0.0608594
1062	11	24	10.24	0.0608647
1063	11	24	14.462	0.0608604
1064	11	24	18.685	0.0608622
1065	11	24	22.903	0.0608438
1066	11	24	27.119	0.0608465
1067	11	24	31.337	0.0608545
1068	11	24	35.555	0.0608482
1069	11	24	39.771	0.0608314
1070	11	24	43.986	0.0608321
1071	11	24	48.209	0.0608382
1072	11	24	52.427	0.06085
1073	11	24	56.649	0.0608606
1074	11	25	0.868	0.0608548
1075	11	25	5.084	0.060855
1076	11	25	9.308	0.0608503
1077	11	25	13.525	0.0608466
1078	11	25	17.748	0.0608423
1079	11	25	21.965	0.060843
1080	11	25	26.181	0.0608632
1081	11	25	30.393	0.0608441
1082	11	25	34.608	0.0608494
1083	11	25	38.82	0.0608374
1084	11	25	43.038	0.0608353
1085	11	25	47.251	0.0608443
1086	11	25	51.475	0.060839
1087	11	25	55.701	0.0608371
1088	11	25	59.925	0.0608491
1089	11	26	4.133	0.0608513
1090	11	26	8.353	0.0608562
1091	11	26	12.567	0.0608543
1092	11	26	16.783	0.0608613
1093	11	26	21.003	0.0608664
1094	11	26	25.218	0.0608632
1095	11	26	29.437	0.0608576
1096	11	26	33.653	0.0608696
1097	11	26	37.875	0.0608733
1098	11	26	42.094	0.0608747
1099	11	26	46.315	0.060874
1100	11	26	50.533	0.0608771
1101	11	26	54.753	0.0608683
1102	11	26	58.975	0.0608644
1103	11	27	3.196	0.0608705
1104	11	27	7.417	0.0608696
1105	11	27	11.633	0.0608892
1106	11	27	15.851	0.0608741
1107	11	27	20.07	0.0608758
1108	11	27	24.291	0.0608749
1109	11	27	28.505	0.0608663
1110	11	27	32.72	0.0608722
1111	11	27	36.939	0.0608715
1112	11	27	41.153	0.0608742
1113	11	27	45.369	0.0608721
1114	11	27	49.588	0.0608693
1115	11	27	53.808	0.0608754
1116	11	27	58.024	0.0608646
1117	11	28	2.24	0.0608716
1118	11	28	6.459	0.0608789
1119	11	28	10.675	0.0608844
1120	11	28	14.896	0.0608747
1121	11	28	19.112	0.0608652
1122	11	28	23.334	0.060865
1123	11	28	27.551	0.0608614
1124	11	28	31.77	0.0608722
1125	11	28	35.987	0.0608742
1126	11	28	40.205	0.060867
1127	11	28	44.427	0.060867
1128	11	28	48.646	0.0608636
1129	11	28	52.862	0.0608696
1130	11	28	57.08	0.0608629
1131	11	29	1.298	0.0608639
1132	11	29	5.519	0.0608641
1133	11	29	9.737	0.0608755
1134	11	29	13.954	0.0608643
1135	11	29	18.171	0.0608676
1136	11	29	22.388	0.0608721
1137	11	29	26.612	0.0608733
1138	11	29	30.83	0.0608738
1139	11	29	35.049	0.0608559
1140	11	29	39.262	0.0608724
1141	11	29	43.479	0.0608667
1142	11	29	47.693	0.0608585
1143	11	29	51.908	0.0608555
1144	11	29	56.124	0.0608583
1145	11	30	0.341	0.0608443
1146	11	30	4.556	0.0608512
1147	11	30	8.77	0.0608417
1148	11	30	12.994	0.0608506
1149	11	30	17.141	0.0608561
1150	11	30	21.359	0.0608674
1151	11	30	25.577	0.0608643
1152	11	30	29.794	0.0608571
1153	11	30	34.008	0.060847
1154	11	30	38.226	0.0608553
1155	11	30	42.443	0.0608595
1156	11	30	46.655	0.0608588
1157	11	30	50.867	0.0608548
1158	11	30	55.084	0.0608515
1159	11	30	59.304	0.0608597
1160	11	31	3.522	0.0608634
1161	11	31	7.737	0.0608595
1162	11	31	11.953	0.0608647
1163	11	31	16.173	0.0608593
1164	11	31	20.39	0.0608551
1165	11	31	24.61	0.0608762
1166	11	31	28.831	0.0608765
1167	11	31	33.048	0.0608664
1168	11	31	37.268	0.0608661
1169	11	31	41.488	0.0608686
1170	11	31	45.706	0.060854
1171	11	31	49.924	0.0608469
1172	11	31	54.14	0.0608481
1173	11	31	58.361	0.0608436
1174	11	32	2.576	0.0608467
1175	11	32	6.788	0.0608455
1176	11	32	11.002	0.0608439
1177	11	32	15.222	0.0608454
1178	11	32	19.438	0.0608359
1179	11	32	23.654	0.0608432
1180	11	32	27.872	0.0608527
1181	11	32	32.087	0.0608505
1182	11	32	36.304	0.0608489
1183	11	32	40.524	0.0608596
1184	11	32	44.744	0.0608523
1185	11	32	48.962	0.0608619
1186	11	32	53.177	0.0608611
1187	11	32	57.396	0.0608578
1188	11	33	1.618	0.060862
1189	11	33	5.831	0.0608531
1190	11	33	10.05	0.0608455
1191	11	33	14.267	0.06087
1192	11	33	18.485	0.0608727
1193	11	33	22.7	0.0608641
1194	11	33	26.914	0.0608612
1195	11	33	31.131	0.0608624
1196	11	33	35.347	0.0608594
1197	11	33	39.558	0.0608515
1198	11	33	43.776	0.0608521
1199	11	33	47.991	0.0608579
1200	11	33	52.212	0.0608571
1201	11	33	56.431	0.0608674
1202	11	34	0.651	0.0608739
1203	11	34	4.868	0.0608827
1204	11	34	9.09	0.0608744
1205	11	34	13.31	0.0608737
1206	11	34	17.521	0.0608776
1207	11	34	21.737	0.0608747
1208	11	34	25.953	0.0608768
1209	11	34	30.169	0.0608798
1210	11	34	34.386	0.0608734
1211	11	34	38.606	0.0608863
1212	11	34	42.823	0.0608803
1213	11	34	47.039	0.0608755
1214	11	34	51.259	0.0608717
1215	11	34	55.473	0.0608678
1216	11	34	59.693	0.0608635
1217	11	35	3.912	0.0608562
1218	11	35	8.124	0.0608573
1219	11	35	12.345	0.0608572
1220	11	35	16.558	0.060858
1221	11	35	20.778	0.0608592
1222	11	35	24.995	0.0608469
1223	11	35	29.216	0.0608551
1224	11	35	33.433	0.06086
1225	11	35	37.656	0.0608558
1226	11	35	41.873	0.0608557
1227	11	35	46.086	0.0608497
1228	11	35	50.309	0.0608501
1229	11	35	54.523	0.0608569
1230	11	35	58.745	0.0608644
1231	11	36	2.958	0.060854
1232	11	36	7.169	0.0608592
1233	11	36	11.388	0.0608606
1234	11	36	15.609	0.0608823
1235	11	36	19.822	0.0608564
1236	11	36	24.038	0.0608615
1237	11	36	28.253	0.0608685
1238	11	36	32.472	0.0608627
1239	11	36	36.689	0.0608595
1240	11	36	40.906	0.0608495
1241	11	36	45.127	0.0608527
1242	11	36	49.351	0.0608579
1243	11	36	53.57	0.0608733
1244	11	36	57.791	0.0608635
1245	11	37	2.006	0.0608655
1246	11	37	6.223	0.0608621
1247	11	37	10.44	0.0608674
1248	11	37	14.661	0.060866
1249	11	37	18.873	0.0608726
1250	11	37	23.091	0.0608674
1251	11	37	27.303	0.0608613
1252	11	37	31.523	0.0608662
1253	11	37	35.745	0.0608697
1254	11	37	39.966	0.0608632
1255	11	37	44.182	0.060858
1256	11	37	48.396	0.0608683
1257	11	37	52.62	0.0608751
1258	11	37	56.834	0.0608815
1259	11	38	1.052	0.0608759
1260	11	38	5.262	0.0608735
1261	11	38	9.473	0.0608521
1262	11	38	13.69	0.0608609
1263	11	38	17.903	0.0608644
1264	11	38	22.12	0.0608659
1265	11	38	26.341	0.0608642
1266	11	38	30.557	0.0608626
1267	11	38	34.771	0.0608638
1268	11	38	38.988	0.0608601
1269	11	38	43.205	0.0608469
1270	11	38	47.423	0.0608486
1271	11	38	51.64	0.0608494
1272	11	38	55.859	0.0608497
1273	11	39	0.071	0.0608451
1274	11	39	4.286	0.0608537
1275	11	39	8.507	0.0608519
1276	11	39	12.718	0.060861
1277	11	39	16.934	0.0608702
1278	11	39	21.142	0.0608653
1279	11	39	25.352	0.0608614
1280	11	39	29.57	0.0608649
1281	11	39	33.785	0.0608669
1282	11	39	38.005	0.060863
1283	11	39	42.221	0.0608621
1284	11	39	46.436	0.0608645
1285	11	39	50.648	0.060861
1286	11	39	54.867	0.0608572
1287	11	39	59.09	0.0608726
1288	11	40	3.311	0.0608696
1289	11	40	7.533	0.0608582
1290	11	40	11.756	0.0608497
1291	11	40	15.98	0.0608388
1292	11	40	20.198	0.0608268
1293	11	40	24.415	0.0608428
1294	11	40	28.632	0.0608522
1295	11	40	32.856	0.0608623
1296	11	40	37.074	0.0608549
1297	11	40	41.291	0.0608539
1298	11	40	45.507	0.0608592
1299	11	40	49.725	0.0608521
1300	11	40	53.943	0.0608436
1301	11	40	58.159	0.0608419
1302	11	41	2.378	0.0608487
1303	11	41	6.594	0.0608604
1304	11	41	10.813	0.0608606
1305	11	41	15.038	0.0608463
1306	11	41	19.255	0.0608445
1307	11	41	23.478	0.0608568
1308	11	41	27.697	0.0608535
1309	11	41	31.914	0.0608529
1310	11	41	36.132	0.0608476
1311	11	41	40.348	0.0608358
1312	11	41	44.567	0.0608331
1313	11	41	48.783	0.0608308
1314	11	41	53	0.0608198
1315	11	41	57.214	0.0608283
1316	11	42	1.434	0.0608258
1317	11	42	5.655	0.0608305
1318	11	42	9.877	0.0608313
1319	11	42	14.094	0.0608428
1320	11	42	18.314	0.0608501
1321	11	42	22.536	0.0608498
1322	11	42	26.753	0.0608446
1323	11	42	30.966	0.0608603
1324	11	42	35.184	0.0608475
1325	11	42	39.402	0.0608511
1326	11	42	43.615	0.0608547
1327	11	42	47.829	0.0608555
1328	11	42	52.048	0.0608674
1329	11	42	56.263	0.0608732
1330	11	43	0.482	0.0608773
1331	11	43	4.705	0.0608687
1332	11	43	8.926	0.0608695
1333	11	43	13.15	0.0608699
1334	11	43	17.367	0.0608716
1335	11	43	21.588	0.0608668
1336	11	43	25.81	0.0608685
1337	11	43	30.025	0.060865
1338	11	43	34.245	0.0608645
1339	11	43	38.46	0.0608687
1340	11	43	42.676	0.0608686
1341	11	43	46.899	0.0608645
1342	11	43	51.118	0.0608632
1343	11	43	55.335	0.0608642
1344	11	43	59.555	0.0608689
1345	11	44	3.772	0.0608715
1346	11	44	7.991	0.0608725
1347	11	44	12.208	0.0608801
1348	11	44	16.428	0.0608718
1349	11	44	20.647	0.0608819
1350	11	44	24.864	0.0608954
1351	11	44	29.081	0.0608874
1352	11	44	33.299	0.0608955
1353	11	44	37.521	0.0608749
1354	11	44	41.739	0.0608888
1355	11	44	45.958	0.0608993
1356	11	44	50.174	0.0609172
1357	11	44	57.696	0.0609023
1358	11	45	5.917	0.0609016
1359	11	45	10.134	0.0608964
1360	11	45	14.356	0.0608753
1361	11	45	18.574	0.0608817
1362	11	45	22.794	0.0608779
1363	11	45	27.013	0.060871
1364	11	45	31.227	0.0608554
1365	11	45	35.444	0.0608592
1366	11	45	39.664	0.0608495
1367	11	45	43.884	0.0608283
1368	11	45	48.102	0.0608543
1369	11	45	52.319	0.0608513
1370	11	45	56.535	0.060839
1371	11	46	0.754	0.0608305
1372	11	46	4.973	0.0608286
1373	11	46	9.198	0.0608222
1374	11	46	13.411	0.0608073
1375	11	46	17.631	0.060824
1376	11	46	21.85	0.060809
1377	11	46	26.066	0.0608017
1378	11	46	30.283	0.0608034
