# Supplementary material for: Design of High-Precision Driving Control System for Charge Management
Source: Sensors (Basel). 2024 Apr 30;24(9):2883. doi: 10.3390/s24092883 (PMC11086223; doi:10.3390/s24092883)
Supplement: Supplementary file 1 [file sensors-24-02883-s001.zip › 1mA/50%/N 50% 0.6766.xlsx]

## Sheet: 20231019123725_data
0	12	37	34.164	0.0681558
1	12	37	38.377	0.0681605
2	12	37	42.599	0.0681778
3	12	37	46.822	0.0681734
4	12	37	51.04	0.0681612
5	12	37	55.263	0.0681544
6	12	37	59.48	0.0681611
7	12	38	3.696	0.0681566
8	12	38	7.916	0.0681586
9	12	38	12.129	0.0681682
10	12	38	16.344	0.0681602
11	12	38	20.56	0.0681715
12	12	38	24.784	0.0681695
13	12	38	29.004	0.0681632
14	12	38	33.225	0.0681597
15	12	38	37.441	0.0681443
16	12	38	41.658	0.0681394
17	12	38	45.876	0.0681286
18	12	38	50.092	0.0681408
19	12	38	54.308	0.0681298
20	12	38	58.527	0.0681378
21	12	39	2.743	0.0681331
22	12	39	6.961	0.0681384
23	12	39	11.177	0.0681359
24	12	39	15.396	0.0681365
25	12	39	19.615	0.0681282
26	12	39	23.831	0.0681431
27	12	39	28.049	0.0681459
28	12	39	32.263	0.0681306
29	12	39	36.48	0.0681448
30	12	39	40.694	0.0681466
31	12	39	44.905	0.068147
32	12	39	49.123	0.0681346
33	12	39	53.341	0.0681434
34	12	39	57.562	0.0681409
35	12	40	1.78	0.0681542
36	12	40	5.997	0.0681482
37	12	40	10.216	0.0681594
38	12	40	14.43	0.0681463
39	12	40	18.653	0.0681559
40	12	40	22.866	0.0681557
41	12	40	27.085	0.0681519
42	12	40	31.297	0.0681417
43	12	40	35.511	0.068144
44	12	40	39.731	0.0681288
45	12	40	43.948	0.0681296
46	12	40	48.169	0.0681431
47	12	40	52.391	0.0681571
48	12	40	56.61	0.0681543
49	12	41	0.828	0.068162
50	12	41	5.045	0.068157
51	12	41	9.263	0.0681514
52	12	41	13.485	0.068153
53	12	41	17.707	0.0681521
54	12	41	21.929	0.0681487
55	12	41	26.144	0.0681488
56	12	41	30.364	0.068159
57	12	41	34.585	0.0681508
58	12	41	38.802	0.068152
59	12	41	43.019	0.0681588
60	12	41	47.239	0.0681542
61	12	41	51.459	0.0681527
62	12	41	55.675	0.0681385
63	12	41	59.893	0.0681488
64	12	42	4.111	0.0681433
65	12	42	8.329	0.0681408
66	12	42	12.548	0.0681386
67	12	42	16.765	0.0681441
68	12	42	20.986	0.0681233
69	12	42	25.202	0.0681068
70	12	42	29.421	0.0681073
71	12	42	33.642	0.0681325
72	12	42	37.863	0.0681332
73	12	42	42.079	0.0681362
74	12	42	46.296	0.0681357
75	12	42	50.515	0.0681241
76	12	42	54.735	0.0681231
77	12	42	58.953	0.0681123
78	12	43	3.166	0.0681096
79	12	43	7.382	0.0681195
80	12	43	11.604	0.0681113
81	12	43	15.825	0.0681173
82	12	43	20.038	0.0681188
83	12	43	24.258	0.0681247
84	12	43	28.475	0.068126
85	12	43	32.693	0.0681277
86	12	43	36.907	0.0681329
87	12	43	41.123	0.0681125
88	12	43	45.338	0.0681152
89	12	43	49.56	0.0681162
90	12	43	53.777	0.068136
91	12	43	57.998	0.0681361
92	12	44	2.223	0.068137
93	12	44	6.442	0.0681225
94	12	44	10.662	0.0681293
95	12	44	14.877	0.0681307
96	12	44	19.09	0.0681393
97	12	44	23.312	0.0681448
98	12	44	27.529	0.0681326
99	12	44	31.749	0.0681364
100	12	44	35.963	0.0681209
101	12	44	40.184	0.0681163
102	12	44	44.398	0.0681216
103	12	44	48.617	0.0681312
104	12	44	52.837	0.0681292
105	12	44	57.05	0.0681129
106	12	45	1.267	0.0681124
107	12	45	5.482	0.0681162
108	12	45	9.702	0.0681133
109	12	45	13.923	0.0681256
110	12	45	18.143	0.0681347
111	12	45	22.355	0.0681174
112	12	45	26.567	0.0681336
113	12	45	30.782	0.068148
114	12	45	35.001	0.0681333
115	12	45	39.225	0.0681343
116	12	45	43.439	0.0681484
117	12	45	47.659	0.0681607
118	12	45	51.869	0.0681487
119	12	45	56.084	0.0681398
120	12	46	0.303	0.0681394
121	12	46	4.522	0.068129
122	12	46	8.738	0.0681223
123	12	46	12.951	0.0681296
124	12	46	17.167	0.0681324
125	12	46	21.383	0.0681176
126	12	46	25.593	0.0681326
127	12	46	29.805	0.0681408
128	12	46	34.02	0.068123
129	12	46	38.236	0.0681207
130	12	46	42.454	0.0681244
131	12	46	46.67	0.0681093
132	12	46	50.887	0.0681065
133	12	46	55.1	0.0681046
134	12	46	59.315	0.0681139
135	12	47	3.536	0.0681165
136	12	47	7.746	0.0681182
137	12	47	11.958	0.0681224
138	12	47	16.178	0.0681178
139	12	47	20.402	0.0681271
140	12	47	24.621	0.0681185
141	12	47	28.838	0.068129
142	12	47	33.057	0.0681335
143	12	47	37.275	0.0681213
144	12	47	41.49	0.0681302
145	12	47	45.708	0.0681303
146	12	47	49.925	0.0681278
147	12	47	54.141	0.0681107
148	12	47	58.354	0.068119
149	12	48	2.571	0.0681167
150	12	48	6.786	0.0681182
151	12	48	10.998	0.0681287
152	12	48	15.216	0.0681108
153	12	48	19.437	0.0681101
154	12	48	23.653	0.0681158
155	12	48	27.868	0.0681193
156	12	48	32.085	0.0681171
157	12	48	36.308	0.0681098
158	12	48	40.53	0.0681137
159	12	48	44.749	0.0681195
160	12	48	48.963	0.0681221
161	12	48	53.184	0.0681129
162	12	48	57.402	0.0681144
163	12	49	1.622	0.0681081
164	12	49	5.837	0.0681174
165	12	49	10.054	0.0680959
166	12	49	14.273	0.0680954
167	12	49	18.487	0.0681055
168	12	49	22.703	0.0681014
169	12	49	26.911	0.0681038
170	12	49	31.129	0.0681092
171	12	49	35.345	0.0681169
172	12	49	39.561	0.0681031
173	12	49	43.773	0.0681047
174	12	49	47.987	0.0680982
175	12	49	52.203	0.0680964
176	12	49	56.421	0.0680958
177	12	50	0.639	0.068115
178	12	50	4.795	0.0680951
179	12	50	8.958	0.068101
180	12	50	13.176	0.0680994
181	12	50	17.392	0.0681029
182	12	50	21.609	0.0681126
183	12	50	25.828	0.0680943
184	12	50	30.046	0.0680929
185	12	50	34.261	0.0680986
186	12	50	38.481	0.0680911
187	12	50	42.698	0.0680896
188	12	50	46.921	0.0680876
189	12	50	51.138	0.0680931
190	12	50	55.359	0.0680867
191	12	50	59.574	0.0680873
192	12	51	3.791	0.0680928
193	12	51	8.014	0.0680902
194	12	51	12.235	0.0680698
195	12	51	16.454	0.0680812
196	12	51	20.675	0.0680776
197	12	51	24.887	0.0680596
198	12	51	29.108	0.0680787
199	12	51	33.328	0.0680665
200	12	51	37.557	0.0680605
201	12	51	41.776	0.0680733
202	12	51	45.996	0.0680816
203	12	51	50.219	0.0680837
204	12	51	54.438	0.0680872
205	12	51	58.66	0.0680619
206	12	52	2.876	0.0680708
207	12	52	7.095	0.0680713
208	12	52	11.319	0.0680661
209	12	52	15.533	0.0680694
210	12	52	19.749	0.0680791
211	12	52	23.964	0.0680679
212	12	52	28.187	0.0680649
213	12	52	32.406	0.0680555
214	12	52	36.623	0.068069
215	12	52	40.836	0.0680704
216	12	52	45.058	0.0680781
217	12	52	49.276	0.0680852
218	12	52	53.492	0.0680768
219	12	52	57.71	0.0680655
220	12	53	1.93	0.0680668
221	12	53	6.146	0.068071
222	12	53	10.364	0.0680594
223	12	53	14.585	0.068052
224	12	53	18.805	0.0680546
225	12	53	23.023	0.0680552
226	12	53	27.244	0.0680511
227	12	53	31.463	0.0680461
228	12	53	35.68	0.068043
229	12	53	39.897	0.0680525
230	12	53	44.118	0.0680471
231	12	53	48.341	0.0680602
232	12	53	52.562	0.0680609
233	12	53	56.782	0.0680457
234	12	54	1.009	0.0680389
235	12	54	5.228	0.068044
236	12	54	9.452	0.0680528
237	12	54	13.674	0.0680551
238	12	54	17.893	0.0680552
239	12	54	22.109	0.0680471
240	12	54	26.325	0.0680441
241	12	54	30.541	0.0680442
242	12	54	34.757	0.0680632
243	12	54	38.977	0.0680734
244	12	54	43.193	0.0680597
245	12	54	47.419	0.0680584
246	12	54	51.635	0.0680525
247	12	54	55.855	0.0680516
248	12	55	0.081	0.0680583
249	12	55	4.301	0.0680569
250	12	55	8.522	0.0680656
251	12	55	12.741	0.0680788
252	12	55	16.96	0.0680743
253	12	55	21.181	0.0680735
254	12	55	25.401	0.0680592
255	12	55	29.616	0.0680536
256	12	55	33.833	0.0680577
257	12	55	38.047	0.0680708
258	12	55	42.266	0.068067
259	12	55	46.486	0.0680721
260	12	55	50.705	0.0680725
261	12	55	54.934	0.0680817
262	12	55	59.152	0.0680913
263	12	56	3.373	0.0680737
264	12	56	7.593	0.0680894
265	12	56	11.809	0.0680947
266	12	56	16.031	0.0680778
267	12	56	20.249	0.068078
268	12	56	24.471	0.0680844
269	12	56	28.695	0.0680875
270	12	56	32.915	0.068086
271	12	56	37.134	0.0680788
272	12	56	41.354	0.0680933
273	12	56	45.571	0.068095
274	12	56	49.791	0.0681029
275	12	56	54.01	0.0681105
276	12	56	58.226	0.0681042
277	12	57	2.443	0.0680968
278	12	57	6.667	0.0680947
279	12	57	10.887	0.0680941
280	12	57	15.103	0.0680964
281	12	57	19.326	0.0681024
282	12	57	23.536	0.0680956
283	12	57	27.755	0.0680942
284	12	57	31.976	0.0681048
285	12	57	36.196	0.0680927
286	12	57	40.42	0.0680871
287	12	57	44.641	0.0680843
288	12	57	48.86	0.0680916
289	12	57	53.079	0.0680785
290	12	57	57.303	0.0680766
291	12	58	1.522	0.0680788
292	12	58	5.743	0.0680776
293	12	58	9.962	0.068072
294	12	58	14.178	0.0680808
295	12	58	18.392	0.0680823
296	12	58	22.607	0.0680761
297	12	58	26.825	0.0680856
298	12	58	31.043	0.068082
299	12	58	35.264	0.0680758
300	12	58	39.487	0.0680708
301	12	58	43.709	0.068078
302	12	58	47.921	0.0680761
303	12	58	52.145	0.0680731
304	12	58	56.363	0.0680715
305	12	59	0.584	0.0680729
306	12	59	4.803	0.0680673
307	12	59	9.021	0.068077
308	12	59	13.239	0.0680788
309	12	59	17.453	0.0680751
310	12	59	21.677	0.0680812
311	12	59	25.895	0.0680763
312	12	59	30.116	0.0680821
313	12	59	34.338	0.0680732
314	12	59	38.555	0.0680813
315	12	59	42.774	0.0680799
316	12	59	46.993	0.0680839
317	12	59	51.215	0.0680951
318	12	59	55.438	0.0680871
319	12	59	59.657	0.0680737
320	13	0	3.875	0.0680857
321	13	0	8.098	0.0680848
322	13	0	12.32	0.0681094
323	13	0	16.538	0.0680942
324	13	0	20.762	0.0680903
325	13	0	24.983	0.0680908
326	13	0	29.203	0.0680827
327	13	0	33.42	0.0680897
328	13	0	37.639	0.0680748
329	13	0	41.857	0.0680741
330	13	0	46.076	0.0680849
331	13	0	50.296	0.0680654
332	13	0	54.513	0.0680604
333	13	0	58.733	0.068065
334	13	1	2.95	0.0680676
335	13	1	7.168	0.0680652
336	13	1	11.39	0.0680757
337	13	1	15.607	0.0680681
338	13	1	19.826	0.0680538
339	13	1	24.039	0.0680615
340	13	1	28.255	0.0680641
341	13	1	32.471	0.0680611
342	13	1	36.695	0.0680568
343	13	1	40.918	0.0680587
344	13	1	45.138	0.0680651
345	13	1	49.357	0.0680608
346	13	1	53.576	0.0680532
347	13	1	57.795	0.0680612
348	13	2	2.018	0.0680667
349	13	2	6.235	0.0680643
350	13	2	10.452	0.0680785
351	13	2	14.674	0.0680722
352	13	2	18.893	0.0680732
353	13	2	23.111	0.0680638
354	13	2	27.328	0.0680651
355	13	2	31.553	0.0680683
356	13	2	35.775	0.0680693
357	13	2	39.996	0.0680731
358	13	2	44.221	0.0680669
359	13	2	48.442	0.068067
360	13	2	52.663	0.0680663
361	13	2	56.883	0.0680694
362	13	3	1.106	0.0680723
363	13	3	5.32	0.0680621
364	13	3	9.536	0.068056
365	13	3	13.75	0.0680666
366	13	3	17.97	0.0680772
367	13	3	22.189	0.0680716
368	13	3	26.414	0.0680699
369	13	3	30.635	0.068072
370	13	3	34.856	0.0680679
371	13	3	39.077	0.0680708
372	13	3	43.299	0.068073
373	13	3	47.52	0.0680776
374	13	3	51.744	0.0680604
375	13	3	55.964	0.0680554
376	13	4	0.185	0.0680539
377	13	4	4.402	0.0680426
378	13	4	8.623	0.0680337
379	13	4	12.849	0.0680466
380	13	4	17.067	0.068061
381	13	4	21.286	0.0680754
382	13	4	25.51	0.0680675
383	13	4	29.73	0.0680584
384	13	4	33.951	0.0680547
385	13	4	38.175	0.0680526
386	13	4	42.39	0.0680438
387	13	4	46.607	0.0680434
388	13	4	50.828	0.0680498
389	13	4	55.049	0.0680425
390	13	4	59.267	0.0680584
391	13	5	3.483	0.0680469
392	13	5	7.703	0.0680398
393	13	5	11.891	0.0680298
394	13	5	16.109	0.0680177
395	13	5	20.327	0.068018
396	13	5	24.546	0.0680196
397	13	5	28.767	0.0680306
398	13	5	32.981	0.0680426
399	13	5	37.2	0.0680346
400	13	5	41.416	0.0680358
401	13	5	45.637	0.0680255
402	13	5	49.856	0.0680256
403	13	5	54.074	0.068032
404	13	5	58.293	0.0680565
405	13	6	2.515	0.0680523
406	13	6	6.729	0.0680421
407	13	6	10.945	0.0680494
408	13	6	15.162	0.0680278
409	13	6	19.386	0.068019
410	13	6	23.607	0.0680192
411	13	6	27.829	0.0680189
412	13	6	32.052	0.0680238
413	13	6	36.272	0.0680193
414	13	6	40.489	0.0679995
415	13	6	44.711	0.0680044
416	13	6	48.928	0.0680197
417	13	6	53.145	0.068036
418	13	6	57.364	0.0680307
419	13	7	1.584	0.0680417
420	13	7	5.801	0.0680427
421	13	7	10.021	0.0680551
422	13	7	14.238	0.0680355
423	13	7	18.453	0.0680173
424	13	7	22.675	0.0680215
425	13	7	26.892	0.0680201
426	13	7	31.111	0.0680122
427	13	7	35.328	0.0680162
428	13	7	39.547	0.0680227
429	13	7	43.762	0.0680152
430	13	7	47.979	0.068024
431	13	7	52.203	0.0680273
432	13	7	56.419	0.0680361
433	13	8	0.638	0.0680304
434	13	8	4.859	0.0680212
435	13	8	9.081	0.0680128
436	13	8	13.299	0.0680199
437	13	8	17.521	0.0680328
438	13	8	21.74	0.0680296
439	13	8	25.957	0.0680016
440	13	8	30.174	0.0680154
441	13	8	34.392	0.068019
442	13	8	38.614	0.0680076
443	13	8	42.836	0.0680154
444	13	8	47.056	0.0680085
445	13	8	51.274	0.0680145
446	13	8	55.495	0.0680116
447	13	8	59.713	0.0680222
448	13	9	3.93	0.0680078
449	13	9	8.151	0.0680282
450	13	9	12.368	0.0680426
451	13	9	16.587	0.0680485
452	13	9	20.807	0.0680255
453	13	9	25.025	0.068014
454	13	9	29.248	0.0680001
455	13	9	33.468	0.0680128
456	13	9	37.688	0.0680261
457	13	9	41.905	0.0680283
458	13	9	46.121	0.0680248
459	13	9	50.34	0.0679997
460	13	9	54.559	0.068016
461	13	9	58.784	0.0680161
462	13	10	3.009	0.0680304
463	13	10	7.223	0.0680282
464	13	10	11.442	0.0680175
465	13	10	15.661	0.0680037
466	13	10	19.891	0.06801
467	13	10	24.109	0.0680164
468	13	10	28.327	0.0680248
469	13	10	32.546	0.0680203
470	13	10	36.769	0.0680165
471	13	10	40.989	0.0680203
472	13	10	45.209	0.0680194
473	13	10	49.428	0.0680151
474	13	10	53.645	0.0680232
475	13	10	57.863	0.0680167
476	13	11	2.08	0.068019
477	13	11	6.303	0.0680209
478	13	11	10.525	0.0680246
479	13	11	14.743	0.068013
480	13	11	18.963	0.068029
481	13	11	23.181	0.0680238
482	13	11	27.399	0.0680218
483	13	11	31.619	0.0680282
484	13	11	35.839	0.0680143
485	13	11	40.056	0.0680208
486	13	11	44.274	0.068032
487	13	11	48.494	0.0680426
488	13	11	52.714	0.0680161
489	13	11	56.935	0.0680264
490	13	12	1.152	0.0680225
491	13	12	5.373	0.0680162
492	13	12	9.59	0.0680109
493	13	12	13.807	0.067998
494	13	12	18.02	0.0680313
495	13	12	22.237	0.0680245
496	13	12	26.451	0.068022
497	13	12	30.673	0.0680458
498	13	12	34.893	0.0680417
499	13	12	39.11	0.068051
500	13	12	43.326	0.068061
501	13	12	47.542	0.0680711
502	13	12	51.765	0.0680695
503	13	12	55.977	0.0680718
504	13	13	0.198	0.0680686
505	13	13	4.42	0.0680542
506	13	13	8.635	0.0680528
507	13	13	12.853	0.068059
508	13	13	17.071	0.0680473
509	13	13	21.29	0.0680505
510	13	13	25.509	0.0680504
511	13	13	29.734	0.068048
512	13	13	33.953	0.0680542
513	13	13	38.172	0.0680472
514	13	13	42.392	0.0680483
515	13	13	46.613	0.068048
516	13	13	50.827	0.0680355
517	13	13	55.044	0.0680423
518	13	13	59.259	0.0680381
519	13	14	3.481	0.0680296
520	13	14	7.696	0.068024
521	13	14	11.915	0.0680289
522	13	14	16.131	0.0679981
523	13	14	20.352	0.0679977
524	13	14	24.571	0.0680172
525	13	14	28.789	0.0680152
526	13	14	33.008	0.0680187
527	13	14	37.23	0.0680192
528	13	14	41.449	0.068034
529	13	14	45.665	0.0680562
530	13	14	49.887	0.0680438
531	13	14	54.107	0.0680301
532	13	14	58.323	0.0680465
533	13	15	2.542	0.0680427
534	13	15	6.762	0.0680432
535	13	15	10.98	0.0680395
536	13	15	15.163	0.0680461
537	13	15	19.383	0.0680406
538	13	15	23.602	0.0680291
539	13	15	27.822	0.0680426
540	13	15	32.038	0.0680327
541	13	15	36.254	0.0680366
542	13	15	40.469	0.0680304
543	13	15	44.687	0.0680344
544	13	15	48.909	0.0680293
545	13	15	53.126	0.0680323
546	13	15	57.344	0.0680313
547	13	16	1.562	0.0680267
548	13	16	5.784	0.0680213
549	13	16	10.005	0.0680084
550	13	16	14.221	0.0680157
551	13	16	18.442	0.0680244
552	13	16	22.658	0.0680199
553	13	16	26.88	0.0680164
554	13	16	31.096	0.068009
555	13	16	35.312	0.0680193
556	13	16	39.532	0.0680206
557	13	16	43.753	0.0680166
558	13	16	47.974	0.0680268
559	13	16	52.193	0.0680185
560	13	16	56.41	0.0680198
561	13	17	0.629	0.068006
562	13	17	4.849	0.0680053
563	13	17	9.064	0.0680098
564	13	17	13.289	0.0680034
565	13	17	17.508	0.0680031
566	13	17	21.726	0.068003
567	13	17	25.94	0.0680069
568	13	17	30.159	0.0680168
569	13	17	34.375	0.0680203
570	13	17	38.595	0.0680115
571	13	17	42.818	0.0680116
572	13	17	47.035	0.0680099
573	13	17	51.252	0.0680057
574	13	17	55.471	0.068005
575	13	17	59.69	0.0679994
576	13	18	3.914	0.0679823
577	13	18	8.133	0.0679832
578	13	18	12.353	0.0680086
579	13	18	16.576	0.068013
580	13	18	20.793	0.0680158
581	13	18	25.013	0.0680131
582	13	18	29.23	0.0680158
583	13	18	33.447	0.0680105
584	13	18	37.668	0.0680199
585	13	18	41.887	0.0680126
586	13	18	46.105	0.0680146
587	13	18	50.325	0.0680161
588	13	18	54.547	0.0680001
589	13	18	58.768	0.0680138
590	13	19	2.99	0.0680214
591	13	19	7.203	0.0680094
592	13	19	11.428	0.0680172
593	13	19	15.651	0.0680263
594	13	19	19.868	0.0680239
595	13	19	24.09	0.0680311
596	13	19	28.316	0.0680169
597	13	19	32.537	0.0680033
598	13	19	36.756	0.0680152
599	13	19	40.977	0.0680126
600	13	19	45.195	0.0680256
601	13	19	49.41	0.068007
602	13	19	53.63	0.0680214
603	13	19	57.849	0.0680192
604	13	20	2.066	0.0680212
605	13	20	6.284	0.0680244
606	13	20	10.507	0.0680304
607	13	20	14.724	0.0680333
608	13	20	18.945	0.0680283
609	13	20	23.161	0.0680341
610	13	20	27.383	0.0680347
611	13	20	31.597	0.0680262
612	13	20	35.817	0.0680235
613	13	20	40.04	0.0680181
614	13	20	44.26	0.0680334
615	13	20	48.477	0.0680609
616	13	20	52.699	0.068034
617	13	20	56.923	0.0680296
618	13	21	1.142	0.0680339
619	13	21	5.355	0.0680485
620	13	21	9.574	0.0680389
621	13	21	13.794	0.0680356
622	13	21	18.018	0.0680359
623	13	21	24.746	0.0680486
624	13	21	32.973	0.0680371
625	13	21	37.189	0.0680576
626	13	21	41.411	0.0680485
627	13	21	45.637	0.0680536
628	13	21	49.856	0.0680516
629	13	21	54.075	0.0680655
630	13	21	58.294	0.0680604
631	13	22	2.513	0.0680696
632	13	22	6.731	0.0680564
633	13	22	10.955	0.0680672
634	13	22	15.176	0.0680838
635	13	22	19.396	0.0680776
636	13	22	23.61	0.0680686
637	13	22	27.831	0.0680697
638	13	22	32.052	0.0680834
639	13	22	36.272	0.0680742
640	13	22	40.493	0.0680678
641	13	22	44.715	0.0680751
642	13	22	48.928	0.0680743
643	13	22	53.151	0.0680685
644	13	22	57.372	0.0680705
645	13	23	1.588	0.0680763
646	13	23	5.805	0.0680631
647	13	23	10.022	0.0680785
648	13	23	14.244	0.0680669
649	13	23	18.462	0.0680769
650	13	23	22.682	0.0680751
651	13	23	26.906	0.0680627
652	13	23	31.13	0.0680319
653	13	23	35.35	0.0680277
654	13	23	39.57	0.0680557
655	13	23	43.783	0.0680387
656	13	23	47.999	0.0680478
657	13	23	52.219	0.0680253
658	13	23	56.436	0.0680334
659	13	24	0.66	0.0680406
660	13	24	4.879	0.0680315
661	13	24	9.096	0.0680461
662	13	24	13.323	0.0680465
663	13	24	17.539	0.0680482
664	13	24	21.758	0.0680594
665	13	24	25.98	0.068059
666	13	24	30.192	0.0680591
667	13	24	34.41	0.0680469
668	13	24	38.628	0.0680491
669	13	24	42.848	0.0680543
670	13	24	47.066	0.0680554
671	13	24	51.286	0.0680541
672	13	24	55.511	0.0680525
673	13	24	59.733	0.0680622
674	13	25	3.954	0.0680681
675	13	25	8.176	0.0680565
676	13	25	12.397	0.0680665
677	13	25	16.616	0.0680556
678	13	25	20.837	0.0680477
679	13	25	25.057	0.0680456
680	13	25	29.282	0.0680303
681	13	25	33.498	0.0680417
682	13	25	37.718	0.0680329
683	13	25	41.941	0.0680543
684	13	25	46.159	0.0680496
685	13	25	50.379	0.0680519
686	13	25	54.598	0.0680517
687	13	25	58.821	0.0680449
688	13	26	3.043	0.0680398
689	13	26	7.259	0.068045
690	13	26	11.476	0.0680515
691	13	26	15.699	0.0680631
692	13	26	19.923	0.0680778
693	13	26	24.143	0.0680746
694	13	26	28.361	0.0680978
695	13	26	32.586	0.0680742
696	13	26	36.803	0.0680489
697	13	26	41.021	0.0680517
698	13	26	45.24	0.068052
699	13	26	49.464	0.0680452
700	13	26	53.685	0.0680497
701	13	26	57.903	0.0680615
702	13	27	2.125	0.0680549
703	13	27	6.347	0.0680618
704	13	27	10.562	0.0680506
705	13	27	14.778	0.0680505
706	13	27	18.996	0.0680547
707	13	27	23.219	0.0680768
708	13	27	27.442	0.0680653
709	13	27	31.663	0.0680574
710	13	27	35.886	0.0680744
711	13	27	40.102	0.068071
712	13	27	44.322	0.0680518
713	13	27	48.539	0.0680589
714	13	27	52.753	0.0680719
715	13	27	56.968	0.0680625
716	13	28	1.184	0.0680594
717	13	28	5.404	0.068044
718	13	28	9.621	0.0680469
719	13	28	13.833	0.0680525
720	13	28	18.049	0.0680473
721	13	28	22.272	0.0680502
722	13	28	26.493	0.0680607
723	13	28	30.717	0.0680618
724	13	28	34.936	0.0680681
725	13	28	39.153	0.068077
726	13	28	43.372	0.0680617
727	13	28	47.59	0.0680596
728	13	28	51.81	0.0680582
729	13	28	56.028	0.0680463
730	13	29	0.247	0.0680555
731	13	29	4.468	0.0680626
732	13	29	8.692	0.0680725
733	13	29	12.914	0.0680669
734	13	29	17.14	0.0680655
735	13	29	21.36	0.0680675
736	13	29	25.586	0.0680682
737	13	29	29.803	0.0680606
738	13	29	34.019	0.068069
739	13	29	38.235	0.0680657
740	13	29	42.457	0.0680603
741	13	29	46.678	0.0680678
742	13	29	50.896	0.0680652
743	13	29	55.11	0.0680686
744	13	29	59.333	0.0680695
745	13	30	3.552	0.0680625
746	13	30	7.764	0.0680622
747	13	30	11.986	0.0680655
748	13	30	16.128	0.068074
749	13	30	20.348	0.0680636
750	13	30	24.573	0.0680736
751	13	30	28.791	0.0680644
752	13	30	33.013	0.0680726
753	13	30	37.235	0.0680572
754	13	30	41.448	0.0680591
755	13	30	45.667	0.0680461
756	13	30	49.885	0.0680476
757	13	30	54.107	0.0680546
758	13	30	58.327	0.0680482
759	13	31	2.545	0.0680385
760	13	31	6.766	0.0680516
761	13	31	10.983	0.0680585
762	13	31	15.205	0.0680701
763	13	31	19.424	0.0680608
764	13	31	23.651	0.0680484
765	13	31	27.869	0.0680491
766	13	31	32.092	0.0680434
767	13	31	36.313	0.068065
768	13	31	40.532	0.0680615
769	13	31	44.75	0.0680518
770	13	31	48.969	0.0680455
771	13	31	53.184	0.0680502
772	13	31	57.412	0.06806
773	13	32	1.634	0.0680535
774	13	32	5.848	0.0680483
775	13	32	10.061	0.0680558
776	13	32	14.28	0.0680554
777	13	32	18.502	0.0680544
778	13	32	22.723	0.0680438
779	13	32	26.944	0.0680399
780	13	32	31.167	0.0680397
781	13	32	35.388	0.0680524
782	13	32	39.612	0.0680569
783	13	32	43.831	0.068053
784	13	32	48.052	0.0680576
785	13	32	52.272	0.0680489
786	13	32	56.493	0.0680411
787	13	33	0.714	0.0680399
788	13	33	4.926	0.068031
789	13	33	9.148	0.0680438
790	13	33	13.36	0.0680512
791	13	33	17.58	0.0680495
792	13	33	21.797	0.0680476
793	13	33	26.018	0.068042
794	13	33	30.236	0.0680456
795	13	33	34.456	0.0680482
796	13	33	38.669	0.0680687
797	13	33	42.891	0.0680609
798	13	33	47.114	0.0680535
799	13	33	51.33	0.0680522
800	13	33	55.552	0.0680459
801	13	33	59.764	0.0680508
802	13	34	3.983	0.0680591
803	13	34	8.201	0.0680516
804	13	34	12.419	0.0680496
805	13	34	16.639	0.0680554
806	13	34	20.858	0.0680648
807	13	34	25.078	0.0680538
808	13	34	29.294	0.0680534
809	13	34	33.51	0.0680569
810	13	34	37.724	0.0680506
811	13	34	41.944	0.0680582
812	13	34	46.16	0.0680581
813	13	34	50.379	0.0680499
814	13	34	54.599	0.0680505
815	13	34	58.817	0.0680385
816	13	35	3.036	0.0680468
817	13	35	7.259	0.0680592
818	13	35	11.476	0.0680386
819	13	35	15.695	0.0680404
820	13	35	19.918	0.0680456
821	13	35	24.136	0.0680609
822	13	35	28.354	0.0680604
823	13	35	32.572	0.0680487
824	13	35	36.789	0.0680547
825	13	35	41.008	0.0680603
826	13	35	45.224	0.0680475
827	13	35	49.438	0.0680647
828	13	35	53.657	0.0680518
829	13	35	57.88	0.0680467
830	13	36	2.103	0.0680532
831	13	36	6.323	0.0680501
832	13	36	10.543	0.0680572
833	13	36	14.765	0.0680637
834	13	36	18.981	0.0680551
835	13	36	23.195	0.0680514
836	13	36	27.414	0.0680482
837	13	36	31.629	0.0680614
838	13	36	35.847	0.0680606
839	13	36	40.066	0.0680605
840	13	36	44.282	0.0680706
841	13	36	48.502	0.0680687
842	13	36	52.718	0.0680627
843	13	36	56.943	0.0680537
844	13	37	1.172	0.0680606
845	13	37	5.388	0.0680522
846	13	37	9.608	0.0680589
847	13	37	13.826	0.0680615
848	13	37	18.042	0.0680588
849	13	37	22.267	0.0680514
850	13	37	26.486	0.0680473
851	13	37	30.709	0.0680493
852	13	37	34.932	0.0680561
853	13	37	39.146	0.0680624
854	13	37	43.37	0.0680699
855	13	37	47.587	0.0680674
856	13	37	51.812	0.0680689
857	13	37	56.033	0.0680678
858	13	38	0.249	0.0680486
859	13	38	4.472	0.0680503
860	13	38	8.692	0.0680418
861	13	38	12.911	0.0680435
862	13	38	17.133	0.0680382
863	13	38	21.354	0.0680369
864	13	38	25.569	0.0680512
865	13	38	29.787	0.0680366
866	13	38	34.009	0.0680468
867	13	38	38.227	0.0680449
868	13	38	42.449	0.0680425
869	13	38	46.661	0.0680341
870	13	38	50.876	0.0680181
871	13	38	55.095	0.0680194
872	13	38	59.318	0.0680146
873	13	39	3.539	0.0680264
874	13	39	7.76	0.068045
875	13	39	11.973	0.0680377
876	13	39	16.196	0.068015
877	13	39	20.411	0.0680322
878	13	39	24.629	0.0680336
879	13	39	28.849	0.0680397
880	13	39	33.07	0.0680256
881	13	39	37.288	0.0680123
882	13	39	41.502	0.0680152
883	13	39	45.721	0.068009
884	13	39	49.942	0.0680058
885	13	39	54.161	0.0680039
886	13	39	58.38	0.0680039
887	13	40	2.6	0.068005
888	13	40	6.821	0.0680001
889	13	40	11.043	0.0680017
890	13	40	15.264	0.0680083
891	13	40	19.485	0.0680095
892	13	40	23.703	0.0679965
893	13	40	27.924	0.067989
894	13	40	32.147	0.0679917
895	13	40	36.368	0.0680003
896	13	40	40.584	0.0679969
897	13	40	44.803	0.0679964
898	13	40	49.028	0.0679922
899	13	40	53.248	0.0679985
900	13	40	57.468	0.0679812
901	13	41	1.686	0.067961
902	13	41	5.907	0.0679841
903	13	41	10.123	0.0679961
904	13	41	14.339	0.0679858
905	13	41	18.555	0.0679743
906	13	41	22.773	0.0679812
907	13	41	26.993	0.0679755
908	13	41	31.211	0.0679725
909	13	41	35.433	0.0679743
910	13	41	39.656	0.0679777
911	13	41	43.877	0.0679872
912	13	41	48.096	0.0679783
913	13	41	52.311	0.067982
914	13	41	56.528	0.0679787
915	13	42	0.748	0.0679804
916	13	42	4.968	0.0679989
917	13	42	9.19	0.0680123
918	13	42	13.413	0.0680108
919	13	42	17.631	0.067997
920	13	42	21.85	0.0679827
921	13	42	26.067	0.0679624
922	13	42	30.284	0.0679682
923	13	42	34.504	0.0679705
924	13	42	38.723	0.067978
925	13	42	42.944	0.067977
926	13	42	47.162	0.0679699
927	13	42	51.379	0.0679727
928	13	42	55.6	0.0679905
929	13	42	59.815	0.0679924
930	13	43	4.038	0.067973
931	13	43	8.258	0.0679744
932	13	43	12.478	0.067973
933	13	43	16.697	0.0679706
934	13	43	20.911	0.067976
935	13	43	25.13	0.0679858
936	13	43	29.344	0.0679781
937	13	43	33.565	0.0679814
938	13	43	37.783	0.0679748
939	13	43	42.004	0.0679861
940	13	43	46.223	0.0679919
941	13	43	50.44	0.0680003
942	13	43	54.662	0.0679968
943	13	43	58.886	0.067985
944	13	44	3.112	0.0679846
945	13	44	7.332	0.0679848
946	13	44	11.548	0.0679735
947	13	44	15.767	0.0679773
948	13	44	19.985	0.0679699
949	13	44	24.203	0.0679733
950	13	44	28.421	0.0679897
951	13	44	32.645	0.0679902
952	13	44	36.866	0.0679822
953	13	44	41.089	0.0679895
954	13	44	45.314	0.0679949
955	13	44	49.529	0.0679786
956	13	44	53.745	0.0679744
957	13	44	57.961	0.0679726
958	13	45	2.18	0.0679807
959	13	45	6.403	0.0679796
960	13	45	10.624	0.0679723
961	13	45	14.843	0.0679692
962	13	45	19.068	0.0679857
963	13	45	23.291	0.0679891
964	13	45	27.515	0.0679883
965	13	45	31.73	0.0679826
966	13	45	35.94	0.0679888
967	13	45	40.162	0.0679833
968	13	45	44.383	0.0679875
969	13	45	48.601	0.0679866
970	13	45	52.82	0.0679866
971	13	45	57.042	0.0679783
972	13	46	1.259	0.0679621
973	13	46	5.482	0.0679678
974	13	46	9.705	0.0679699
975	13	46	13.927	0.0679738
976	13	46	18.145	0.0679654
977	13	46	22.36	0.0679773
978	13	46	26.577	0.067981
979	13	46	30.795	0.0679794
980	13	46	35.015	0.0679772
981	13	46	39.234	0.0679765
982	13	46	43.458	0.0679771
983	13	46	47.68	0.0679865
984	13	46	51.9	0.0679834
985	13	46	56.118	0.0679783
986	13	47	0.337	0.0679796
987	13	47	4.552	0.0679876
988	13	47	8.768	0.0680019
989	13	47	12.983	0.0679801
990	13	47	17.206	0.0679881
991	13	47	21.425	0.0679784
992	13	47	25.641	0.0679679
993	13	47	29.863	0.0679823
994	13	47	34.08	0.0679859
995	13	47	38.303	0.0679848
996	13	47	42.518	0.067989
997	13	47	46.743	0.0679613
998	13	47	50.961	0.0679657
999	13	47	55.178	0.0679746
1000	13	47	59.396	0.0679691
1001	13	48	3.615	0.0679751
1002	13	48	7.838	0.0679668
1003	13	48	12.052	0.0679516
1004	13	48	16.268	0.0679529
1005	13	48	20.484	0.0679599
1006	13	48	24.705	0.0679606
1007	13	48	28.922	0.067967
1008	13	48	33.141	0.0679783
1009	13	48	37.362	0.0679648
1010	13	48	41.581	0.067971
1011	13	48	45.798	0.0679571
1012	13	48	50.019	0.0679702
1013	13	48	54.24	0.0679874
1014	13	48	58.456	0.067987
1015	13	49	2.672	0.0679872
1016	13	49	6.891	0.0679898
1017	13	49	11.112	0.067979
1018	13	49	15.333	0.0679751
1019	13	49	19.552	0.067985
1020	13	49	23.941	0.0679908
1021	13	49	28.152	0.068003
1022	13	49	32.374	0.0679928
1023	13	49	36.589	0.0679854
1024	13	49	40.803	0.0679913
1025	13	49	45.02	0.0680007
1026	13	49	49.235	0.0680083
1027	13	49	53.449	0.0680158
1028	13	49	57.669	0.0680091
1029	13	50	1.891	0.0680227
1030	13	50	6.105	0.0680154
1031	13	50	10.322	0.0680123
1032	13	50	14.536	0.0680159
1033	13	50	18.752	0.06802
1034	13	50	22.971	0.068006
1035	13	50	27.191	0.0680003
1036	13	50	31.411	0.0680214
1037	13	50	35.627	0.0680074
1038	13	50	39.842	0.0680108
1039	13	50	44.061	0.0680146
1040	13	50	48.278	0.0680043
