# Supplementary material for: Design of High-Precision Driving Control System for Charge Management
Source: Sensors (Basel). 2024 Apr 30;24(9):2883. doi: 10.3390/s24092883 (PMC11086223; doi:10.3390/s24092883)
Supplement: Supplementary file 1 [file sensors-24-02883-s001.zip › 1mA/70%/N 70% 0.955.xlsx]

## Sheet: 20231019021816_data
0	14	18	25.275	0.0808069
1	14	18	29.495	0.0808304
2	14	18	33.716	0.0808308
3	14	18	37.931	0.0808364
4	14	18	42.15	0.0808446
5	14	18	46.373	0.0808384
6	14	18	50.592	0.0808322
7	14	18	54.804	0.0808221
8	14	18	59.02	0.0808304
9	14	19	3.237	0.08083
10	14	19	7.456	0.0808381
11	14	19	11.674	0.0808428
12	14	19	15.896	0.0808441
13	14	19	20.113	0.0808574
14	14	19	24.329	0.0808316
15	14	19	28.549	0.0808396
16	14	19	32.769	0.0808346
17	14	19	36.986	0.0808509
18	14	19	41.209	0.0808354
19	14	19	45.428	0.0808313
20	14	19	49.643	0.0808518
21	14	19	53.866	0.0808505
22	14	19	58.086	0.0808354
23	14	20	2.301	0.0808485
24	14	20	6.515	0.0808467
25	14	20	10.726	0.080845
26	14	20	14.936	0.0808476
27	14	20	19.154	0.0808472
28	14	20	23.377	0.0808563
29	14	20	27.598	0.0808488
30	14	20	31.815	0.0808478
31	14	20	36.031	0.0808424
32	14	20	40.257	0.0808434
33	14	20	44.473	0.0808224
34	14	20	48.699	0.0808309
35	14	20	52.917	0.0808407
36	14	20	57.13	0.0808488
37	14	21	1.347	0.0808569
38	14	21	5.571	0.0808554
39	14	21	9.797	0.0808793
40	14	21	14.015	0.0808804
41	14	21	18.232	0.0808711
42	14	21	22.454	0.0808911
43	14	21	26.678	0.0808762
44	14	21	30.902	0.0808666
45	14	21	35.124	0.0808774
46	14	21	39.34	0.0808764
47	14	21	43.563	0.0808685
48	14	21	47.781	0.0808691
49	14	21	51.999	0.0808817
50	14	21	56.217	0.0808629
51	14	22	0.436	0.080862
52	14	22	4.665	0.0808609
53	14	22	8.878	0.0808536
54	14	22	13.101	0.0808592
55	14	22	17.317	0.0808799
56	14	22	21.539	0.080879
57	14	22	25.759	0.0808788
58	14	22	29.975	0.0808745
59	14	22	34.194	0.0807988
60	14	22	38.413	0.0807242
61	14	22	42.627	0.0807691
62	14	22	46.847	0.0808222
63	14	22	51.066	0.0808324
64	14	22	55.283	0.080825
65	14	22	59.498	0.080823
66	14	23	3.718	0.0808328
67	14	23	7.937	0.0808808
68	14	23	12.153	0.0808438
69	14	23	16.373	0.0808687
70	14	23	20.593	0.0809055
71	14	23	24.815	0.0809166
72	14	23	29.03	0.0809009
73	14	23	33.249	0.0808914
74	14	23	37.476	0.0808904
75	14	23	41.689	0.080882
76	14	23	45.912	0.0808834
77	14	23	50.127	0.0808892
78	14	23	54.35	0.0808804
79	14	23	58.569	0.0808711
80	14	24	2.788	0.080874
81	14	24	7.006	0.0808437
82	14	24	11.226	0.0808474
83	14	24	15.443	0.0808571
84	14	24	19.659	0.0808865
85	14	24	23.874	0.0808666
86	14	24	28.09	0.0808885
87	14	24	32.31	0.0808916
88	14	24	36.526	0.0808829
89	14	24	40.74	0.0808987
90	14	24	44.953	0.0808952
91	14	24	49.176	0.0809145
92	14	24	53.39	0.0809219
93	14	24	57.602	0.0808959
94	14	25	1.818	0.0808951
95	14	25	6.031	0.0808453
96	14	25	10.247	0.0808289
97	14	25	14.464	0.0808378
98	14	25	18.676	0.0808424
99	14	25	22.891	0.0808557
100	14	25	27.106	0.0808587
101	14	25	31.319	0.0808559
102	14	25	35.535	0.080841
103	14	25	39.746	0.0808556
104	14	25	43.964	0.0808421
105	14	25	48.18	0.0808671
106	14	25	52.398	0.0808831
107	14	25	56.615	0.0808855
108	14	26	0.834	0.0809011
109	14	26	5.053	0.0809135
110	14	26	9.273	0.0809113
111	14	26	13.494	0.0809084
112	14	26	17.711	0.0809083
113	14	26	21.926	0.0809233
114	14	26	26.144	0.0809274
115	14	26	30.366	0.0808907
116	14	26	34.588	0.080841
117	14	26	38.806	0.0808033
118	14	26	43.024	0.0807969
119	14	26	47.245	0.0808183
120	14	26	51.468	0.0808413
121	14	26	55.69	0.0808448
122	14	26	59.91	0.080832
123	14	27	4.132	0.0808173
124	14	27	8.354	0.0808074
125	14	27	12.568	0.080811
126	14	27	16.786	0.0808181
127	14	27	21.001	0.0807996
128	14	27	25.223	0.0808418
129	14	27	29.443	0.0808313
130	14	27	33.663	0.0808311
131	14	27	37.88	0.0808284
132	14	27	42.099	0.0808338
133	14	27	46.315	0.080815
134	14	27	50.527	0.0808323
135	14	27	54.743	0.0808172
136	14	27	58.963	0.0808328
137	14	28	3.179	0.0808485
138	14	28	7.395	0.0808339
139	14	28	11.615	0.0808341
140	14	28	15.833	0.0808297
141	14	28	20.054	0.0808367
142	14	28	24.271	0.0808225
143	14	28	28.49	0.0808221
144	14	28	32.708	0.0808165
145	14	28	36.927	0.080828
146	14	28	41.146	0.0808318
147	14	28	45.367	0.0808263
148	14	28	49.586	0.0808219
149	14	28	53.811	0.0808275
150	14	28	58.025	0.0808198
151	14	29	2.241	0.0808117
152	14	29	6.456	0.0808084
153	14	29	10.678	0.0808184
154	14	29	14.903	0.0808144
155	14	29	19.118	0.0808244
156	14	29	23.337	0.0808227
157	14	29	27.554	0.0808321
158	14	29	31.77	0.0808237
159	14	29	35.99	0.080821
160	14	29	40.205	0.0808127
161	14	29	44.422	0.0808233
162	14	29	48.644	0.080824
163	14	29	52.865	0.0808148
164	14	29	57.085	0.0808252
165	14	30	1.297	0.0808217
166	14	30	5.509	0.0808242
167	14	30	9.727	0.0808075
168	14	30	13.947	0.0808081
169	14	30	18.162	0.0808205
170	14	30	22.382	0.0808316
171	14	30	26.598	0.0808378
172	14	30	30.819	0.0808302
173	14	30	35.037	0.0808157
174	14	30	39.253	0.0808323
175	14	30	43.467	0.0808161
176	14	30	47.683	0.0808235
177	14	30	51.901	0.0808267
178	14	30	56.116	0.080806
179	14	31	0.335	0.0808192
180	14	31	4.555	0.080802
181	14	31	8.772	0.080798
182	14	31	12.994	0.0808047
183	14	31	17.211	0.0808179
184	14	31	21.432	0.0808105
185	14	31	25.644	0.0808115
186	14	31	29.858	0.0807969
187	14	31	34.073	0.0808036
188	14	31	38.291	0.080808
189	14	31	42.505	0.0808054
190	14	31	46.724	0.0807441
191	14	31	50.94	0.0807339
192	14	31	55.158	0.0807625
193	14	31	59.378	0.0807588
194	14	32	3.59	0.0807478
195	14	32	7.807	0.0807416
196	14	32	12.025	0.0807581
197	14	32	16.242	0.0807481
198	14	32	20.459	0.0807513
199	14	32	24.674	0.0807433
200	14	32	28.894	0.0807396
201	14	32	33.114	0.0807332
202	14	32	37.329	0.0807275
203	14	32	41.544	0.0807298
204	14	32	45.754	0.0807317
205	14	32	49.964	0.0807278
206	14	32	54.174	0.0807329
207	14	32	58.391	0.0807262
208	14	33	2.607	0.0807336
209	14	33	6.821	0.0807301
210	14	33	11.034	0.0807471
211	14	33	15.256	0.0807656
212	14	33	19.472	0.0807687
213	14	33	23.692	0.0807603
214	14	33	27.911	0.0807617
215	14	33	32.128	0.0807418
216	14	33	36.345	0.0807472
217	14	33	40.563	0.0807421
218	14	33	44.78	0.0807477
219	14	33	48.995	0.080743
220	14	33	53.212	0.0807363
221	14	33	57.434	0.0807482
222	14	34	1.656	0.0807477
223	14	34	5.877	0.080749
224	14	34	10.104	0.0807553
225	14	34	14.324	0.0807451
226	14	34	18.541	0.0807005
227	14	34	22.763	0.080691
228	14	34	26.974	0.0806888
229	14	34	31.189	0.0806788
230	14	34	35.407	0.0806978
231	14	34	39.627	0.0806959
232	14	34	43.845	0.0806982
233	14	34	48.063	0.0807029
234	14	34	52.281	0.0806847
235	14	34	56.498	0.0806922
236	14	35	0.718	0.0807015
237	14	35	4.934	0.0807963
238	14	35	9.155	0.080786
239	14	35	13.372	0.0807809
240	14	35	17.593	0.0807788
241	14	35	21.81	0.0807795
242	14	35	26.031	0.0807796
243	14	35	30.244	0.0807894
244	14	35	34.46	0.0808041
245	14	35	38.685	0.0808109
246	14	35	42.899	0.0808055
247	14	35	47.117	0.0808004
248	14	35	51.335	0.0807924
249	14	35	55.55	0.0808084
250	14	35	59.763	0.0807972
251	14	36	3.98	0.0808131
252	14	36	8.193	0.0808085
253	14	36	12.41	0.0808009
254	14	36	16.632	0.0807903
255	14	36	20.854	0.0807814
256	14	36	25.06	0.0807837
257	14	36	29.278	0.0808002
258	14	36	33.5	0.0807952
259	14	36	37.72	0.0808086
260	14	36	41.933	0.0808035
261	14	36	46.151	0.0808123
262	14	36	50.371	0.0807927
263	14	36	54.588	0.0807953
264	14	36	58.803	0.0807986
265	14	37	3.019	0.0807983
266	14	37	7.235	0.0807899
267	14	37	11.449	0.0807786
268	14	37	15.668	0.0807812
269	14	37	19.881	0.0807945
270	14	37	24.092	0.0807962
271	14	37	28.315	0.0808076
272	14	37	32.53	0.080817
273	14	37	36.743	0.0808109
274	14	37	40.963	0.0808198
275	14	37	45.179	0.0808108
276	14	37	49.397	0.0808173
277	14	37	53.615	0.0808043
278	14	37	57.836	0.0808135
279	14	38	2.053	0.0807961
280	14	38	6.276	0.0807999
281	14	38	10.489	0.0807942
282	14	38	14.71	0.0808065
283	14	38	18.921	0.0808129
284	14	38	23.137	0.0808146
285	14	38	27.357	0.0808095
286	14	38	31.579	0.0808068
287	14	38	35.793	0.0808172
288	14	38	40.014	0.0808177
289	14	38	44.234	0.0808117
290	14	38	48.449	0.0808152
291	14	38	52.667	0.0807986
292	14	38	56.887	0.0808109
293	14	39	1.102	0.0808317
294	14	39	5.322	0.0808336
295	14	39	9.54	0.0808503
296	14	39	13.756	0.0808444
297	14	39	17.978	0.0808372
298	14	39	22.198	0.0808382
299	14	39	26.421	0.0808326
300	14	39	30.639	0.0808246
301	14	39	34.85	0.0808102
302	14	39	39.069	0.0808213
303	14	39	43.287	0.0808155
304	14	39	47.501	0.0808126
305	14	39	51.721	0.0808025
306	14	39	55.937	0.080802
307	14	40	0.152	0.080804
308	14	40	4.368	0.0808083
309	14	40	8.582	0.0808212
310	14	40	12.795	0.0808228
311	14	40	17.002	0.0808238
312	14	40	21.219	0.0808155
313	14	40	25.438	0.0808196
314	14	40	29.652	0.0808239
315	14	40	33.871	0.0808298
316	14	40	38.086	0.0808194
317	14	40	42.299	0.0808178
318	14	40	46.518	0.0808129
319	14	40	50.734	0.0808176
320	14	40	54.948	0.0808242
321	14	40	59.166	0.080819
322	14	41	3.385	0.0808194
323	14	41	7.599	0.0808406
324	14	41	11.82	0.0808334
325	14	41	16.03	0.0808242
326	14	41	20.242	0.0808201
327	14	41	24.45	0.0808223
328	14	41	28.664	0.0808261
329	14	41	32.888	0.080842
330	14	41	37.112	0.0808289
331	14	41	41.328	0.0808198
332	14	41	45.545	0.0808181
333	14	41	49.762	0.0808091
334	14	41	53.979	0.0808045
335	14	41	58.2	0.0808075
336	14	42	2.415	0.0808152
337	14	42	6.634	0.0808194
338	14	42	10.852	0.0808226
339	14	42	15.071	0.0808103
340	14	42	19.293	0.0808034
341	14	42	23.51	0.080809
342	14	42	27.729	0.0808066
343	14	42	31.945	0.0808089
344	14	42	36.165	0.0808095
345	14	42	40.379	0.0808123
346	14	42	44.596	0.0808167
347	14	42	48.816	0.0807988
348	14	42	53.029	0.0807997
349	14	42	57.249	0.0808145
350	14	43	1.468	0.0808236
351	14	43	5.682	0.080827
352	14	43	9.895	0.0808099
353	14	43	14.117	0.0808151
354	14	43	18.33	0.0808259
355	14	43	22.549	0.0808317
356	14	43	26.765	0.080819
357	14	43	30.979	0.0808093
358	14	43	35.194	0.0808036
359	14	43	39.42	0.0808063
360	14	43	43.632	0.0808174
361	14	43	47.854	0.0808141
362	14	43	52.069	0.0808068
363	14	43	56.286	0.0808077
364	14	44	0.502	0.0808321
365	14	44	4.719	0.0808362
366	14	44	8.936	0.0808201
367	14	44	13.156	0.0808117
368	14	44	17.37	0.0808169
369	14	44	21.592	0.0808086
370	14	44	25.809	0.0808127
371	14	44	30.028	0.0807956
372	14	44	34.247	0.0808046
373	14	44	38.467	0.0807944
374	14	44	42.684	0.0808002
375	14	44	46.904	0.0807935
376	14	44	51.12	0.0808041
377	14	44	55.337	0.080803
378	14	44	59.551	0.0808166
379	14	45	3.768	0.0808427
380	14	45	7.986	0.0808121
381	14	45	12.203	0.0807841
382	14	45	16.416	0.0807852
383	14	45	20.635	0.0807896
384	14	45	24.849	0.0807675
385	14	45	29.064	0.0807736
386	14	45	33.278	0.080783
387	14	45	37.499	0.0807853
388	14	45	41.713	0.0807745
389	14	45	45.925	0.0807847
390	14	45	50.137	0.0807928
391	14	45	54.351	0.0807842
392	14	45	58.564	0.0807914
393	14	46	2.781	0.080786
394	14	46	6.999	0.0807906
395	14	46	11.217	0.0807913
396	14	46	15.431	0.0808082
397	14	46	19.649	0.0808032
398	14	46	23.862	0.0807962
399	14	46	28.079	0.0808022
400	14	46	32.291	0.0807923
401	14	46	36.504	0.0807865
402	14	46	40.718	0.0807807
403	14	46	44.936	0.0807738
404	14	46	49.156	0.0807945
405	14	46	53.377	0.0808044
406	14	46	57.594	0.080814
407	14	47	1.813	0.0808052
408	14	47	6.035	0.080807
409	14	47	10.255	0.0807977
410	14	47	14.478	0.0807986
411	14	47	18.696	0.0807813
412	14	47	22.921	0.0807718
413	14	47	27.141	0.0807737
414	14	47	31.361	0.0807762
415	14	47	35.576	0.0807731
416	14	47	39.797	0.0807773
417	14	47	44.015	0.0807617
418	14	47	48.236	0.0807786
419	14	47	52.452	0.0807916
420	14	47	56.669	0.0807879
421	14	48	0.888	0.0808001
422	14	48	5.107	0.0807937
423	14	48	9.327	0.0807827
424	14	48	13.546	0.080779
425	14	48	17.77	0.0807785
426	14	48	21.991	0.0807772
427	14	48	26.212	0.0807851
428	14	48	30.429	0.0808017
429	14	48	34.651	0.0807962
430	14	48	38.869	0.080787
431	14	48	43.086	0.0807804
432	14	48	47.304	0.0807757
433	14	48	51.518	0.0807765
434	14	48	55.738	0.0807827
435	14	48	59.96	0.0807852
436	14	49	4.175	0.0807868
437	14	49	8.39	0.0807857
438	14	49	12.61	0.0807716
439	14	49	16.827	0.0807571
440	14	49	21.05	0.0807618
441	14	49	25.265	0.0807498
442	14	49	29.486	0.0807514
443	14	49	33.705	0.0807524
444	14	49	37.92	0.0807554
445	14	49	42.137	0.0807626
446	14	49	46.356	0.0807762
447	14	49	50.572	0.0807758
448	14	49	54.792	0.0807564
449	14	49	59.008	0.0807747
450	14	50	3.224	0.0807656
451	14	50	7.445	0.0807684
452	14	50	11.66	0.0807668
453	14	50	15.877	0.080763
454	14	50	20.098	0.0807497
455	14	50	24.308	0.0807582
456	14	50	28.438	0.0807666
457	14	50	32.658	0.080783
458	14	50	36.873	0.080768
459	14	50	41.088	0.0807765
460	14	50	45.301	0.0807701
461	14	50	49.522	0.0807707
462	14	50	53.747	0.0807556
463	14	50	57.97	0.0807521
464	14	51	2.186	0.0807616
465	14	51	6.4	0.0807379
466	14	51	10.618	0.0807749
467	14	51	14.834	0.0807481
468	14	51	19.052	0.0807499
469	14	51	23.265	0.0807491
470	14	51	27.48	0.080753
471	14	51	31.695	0.0807521
472	14	51	35.911	0.0807481
473	14	51	40.13	0.0807534
474	14	51	44.347	0.080731
475	14	51	48.565	0.0807263
476	14	51	52.787	0.0807403
477	14	51	57.009	0.080747
478	14	52	1.227	0.0807717
479	14	52	5.444	0.0807724
480	14	52	9.664	0.0807905
481	14	52	13.879	0.0807958
482	14	52	18.096	0.0807894
483	14	52	22.317	0.0807877
484	14	52	26.539	0.0807911
485	14	52	30.761	0.0807947
486	14	52	34.984	0.0807874
487	14	52	39.204	0.080796
488	14	52	43.422	0.0807986
489	14	52	47.64	0.0807995
490	14	52	51.856	0.0807863
491	14	52	56.076	0.080792
492	14	53	0.296	0.0807807
493	14	53	4.51	0.0807675
494	14	53	8.729	0.0807605
495	14	53	12.945	0.0807771
496	14	53	17.164	0.0807879
497	14	53	21.378	0.0807895
498	14	53	25.596	0.0807838
499	14	53	29.812	0.0807733
500	14	53	34.03	0.0807779
501	14	53	38.247	0.0807649
502	14	53	42.462	0.0807741
503	14	53	46.681	0.0807753
504	14	53	50.892	0.0807773
505	14	53	55.109	0.0807776
506	14	53	59.331	0.0807706
507	14	54	3.546	0.0807782
508	14	54	7.764	0.0807835
509	14	54	11.986	0.0807888
510	14	54	16.206	0.080797
511	14	54	20.423	0.0807883
512	14	54	24.641	0.080806
513	14	54	28.859	0.080789
514	14	54	33.074	0.080775
515	14	54	37.295	0.0807558
516	14	54	41.512	0.0807711
517	14	54	45.727	0.0807631
518	14	54	49.944	0.0807711
519	14	54	54.167	0.0807826
520	14	54	58.379	0.0807921
521	14	55	2.591	0.0807745
522	14	55	6.809	0.0807681
523	14	55	11.022	0.0807545
524	14	55	15.245	0.0807538
525	14	55	19.458	0.0807639
526	14	55	23.677	0.0807542
527	14	55	27.895	0.0807542
528	14	55	32.114	0.0807585
529	14	55	36.33	0.0807516
530	14	55	40.551	0.0807499
531	14	55	44.769	0.0807623
532	14	55	48.985	0.0807479
533	14	55	53.214	0.0807695
534	14	55	57.432	0.0807828
535	14	56	1.649	0.0807676
536	14	56	5.876	0.0807677
537	14	56	10.091	0.0807692
538	14	56	14.306	0.080763
539	14	56	18.525	0.0807485
540	14	56	22.745	0.0807597
541	14	56	26.961	0.0807859
542	14	56	31.183	0.0807731
543	14	56	35.403	0.0807669
544	14	56	39.624	0.0807462
545	14	56	43.848	0.0807513
546	14	56	48.066	0.0807499
547	14	56	52.282	0.0807421
548	14	56	56.497	0.0807684
549	14	57	0.716	0.0807726
550	14	57	4.939	0.0807966
551	14	57	9.16	0.0807869
552	14	57	13.381	0.080791
553	14	57	17.603	0.0807953
554	14	57	21.816	0.0807908
555	14	57	26.036	0.0807914
556	14	57	30.259	0.0807838
557	14	57	34.476	0.0807815
558	14	57	38.697	0.0807784
559	14	57	42.913	0.0807882
560	14	57	47.13	0.0807739
561	14	57	51.35	0.0807685
562	14	57	55.564	0.0807562
563	14	57	59.778	0.0807612
564	14	58	3.993	0.080791
565	14	58	8.206	0.0808018
566	14	58	12.424	0.0807946
567	14	58	16.646	0.0807888
568	14	58	20.864	0.0807826
569	14	58	25.079	0.080781
570	14	58	29.295	0.0807926
571	14	58	33.507	0.0807946
572	14	58	37.725	0.0807953
573	14	58	41.947	0.0807996
574	14	58	46.166	0.0807893
575	14	58	50.385	0.0807842
576	14	58	54.604	0.0807713
577	14	58	58.823	0.0807804
578	14	59	3.046	0.0807818
579	14	59	7.264	0.0807932
580	14	59	11.486	0.0808111
581	14	59	15.703	0.0807946
582	14	59	19.925	0.0807919
583	14	59	24.144	0.0807907
584	14	59	28.358	0.0807913
585	14	59	32.574	0.0807961
586	14	59	36.787	0.0807853
587	14	59	41.006	0.0808033
588	14	59	45.226	0.0808073
589	14	59	49.448	0.0807948
590	14	59	53.669	0.0807904
591	14	59	57.888	0.0807809
592	15	0	2.104	0.0807959
593	15	0	6.33	0.0808047
594	15	0	10.55	0.0807898
595	15	0	14.764	0.0807787
596	15	0	18.981	0.0807773
597	15	0	23.202	0.0807693
598	15	0	27.418	0.0807608
599	15	0	31.638	0.0807555
600	15	0	35.863	0.0807605
601	15	0	40.085	0.0807593
602	15	0	44.302	0.0807582
603	15	0	48.51	0.0807658
604	15	0	52.727	0.0807628
605	15	0	56.941	0.0807562
606	15	1	1.155	0.0807609
607	15	1	5.368	0.0807636
608	15	1	9.588	0.0807589
609	15	1	13.804	0.0807673
610	15	1	18.023	0.0807838
611	15	1	22.238	0.0807722
612	15	1	26.456	0.080793
613	15	1	30.671	0.0807756
614	15	1	34.884	0.0807833
615	15	1	39.098	0.0807893
616	15	1	43.308	0.0807838
617	15	1	47.519	0.0807863
618	15	1	51.736	0.0807882
619	15	1	55.946	0.0807769
620	15	2	0.163	0.0807728
621	15	2	4.38	0.0807651
622	15	2	8.598	0.0807747
623	15	2	12.812	0.0807749
624	15	2	17.029	0.080784
625	15	2	21.245	0.080791
626	15	2	25.465	0.0807934
627	15	2	29.681	0.0807932
628	15	2	33.898	0.0807895
629	15	2	38.111	0.0807692
630	15	2	42.331	0.0807783
631	15	2	46.549	0.0807803
632	15	2	50.76	0.0807758
633	15	2	54.982	0.0807698
634	15	2	59.201	0.0807387
635	15	3	3.422	0.0807361
636	15	3	7.641	0.0807389
637	15	3	11.856	0.080738
638	15	3	16.067	0.080745
639	15	3	20.285	0.0807569
640	15	3	24.503	0.0807447
641	15	3	28.725	0.0807438
642	15	3	32.942	0.0807401
643	15	3	37.157	0.0807399
644	15	3	41.377	0.0807428
645	15	3	45.592	0.0807541
646	15	3	49.812	0.0807433
647	15	3	54.028	0.0807569
648	15	3	58.251	0.0807676
649	15	4	2.473	0.0807462
650	15	4	6.692	0.0807454
651	15	4	10.91	0.0807651
652	15	4	15.133	0.0807555
653	15	4	19.352	0.080745
654	15	4	23.572	0.0807569
655	15	4	27.788	0.0807668
656	15	4	32.004	0.0807585
657	15	4	36.224	0.0807584
658	15	4	40.437	0.0807567
659	15	4	44.654	0.0807712
660	15	4	48.875	0.0807779
661	15	4	53.094	0.0807718
662	15	4	57.309	0.0807741
663	15	5	1.524	0.0807588
664	15	5	5.74	0.0807685
665	15	5	9.957	0.080763
666	15	5	14.176	0.0807605
667	15	5	18.397	0.0807471
668	15	5	22.615	0.0807452
669	15	5	26.832	0.0807384
670	15	5	31.047	0.0807463
671	15	5	35.267	0.0807548
672	15	5	39.484	0.0807332
673	15	5	43.701	0.0807437
674	15	5	47.917	0.080741
675	15	5	52.136	0.0807323
676	15	5	56.355	0.0807309
677	15	6	0.572	0.0807335
678	15	6	4.795	0.0807317
679	15	6	9.013	0.0807229
680	15	6	13.227	0.0807277
681	15	6	17.442	0.0807174
682	15	6	21.665	0.0807313
683	15	6	25.877	0.0807353
684	15	6	30.092	0.0807337
685	15	6	34.303	0.080739
686	15	6	38.523	0.0807275
687	15	6	42.737	0.0807451
688	15	6	46.954	0.080734
689	15	6	51.173	0.0807395
690	15	6	55.391	0.0807368
691	15	6	59.607	0.0807328
692	15	7	3.823	0.0807413
693	15	7	8.044	0.08074
694	15	7	12.267	0.0807399
695	15	7	16.486	0.0807326
696	15	7	20.704	0.0807449
697	15	7	24.925	0.080765
698	15	7	29.145	0.0807614
699	15	7	33.365	0.0807661
700	15	7	37.582	0.0807568
701	15	7	41.798	0.0807572
702	15	7	45.929	0.0807696
703	15	7	50.145	0.0807582
704	15	7	54.358	0.0807596
705	15	7	58.573	0.0807645
706	15	8	2.793	0.0807574
707	15	8	7.011	0.0807559
708	15	8	11.229	0.0807414
709	15	8	15.444	0.0807494
710	15	8	19.665	0.0807405
711	15	8	23.884	0.0807447
712	15	8	28.101	0.0807483
713	15	8	32.322	0.0807607
714	15	8	36.542	0.080759
715	15	8	40.756	0.0807629
716	15	8	44.975	0.080773
717	15	8	49.195	0.0807772
718	15	8	53.413	0.080777
719	15	8	57.632	0.0807704
720	15	9	1.85	0.0807569
721	15	9	6.066	0.080769
722	15	9	10.288	0.0807558
723	15	9	14.507	0.0807569
724	15	9	18.726	0.0807596
725	15	9	22.945	0.0807457
726	15	9	27.168	0.080753
727	15	9	31.379	0.0807603
728	15	9	35.597	0.0807624
729	15	9	39.82	0.0807518
730	15	9	44.041	0.0807507
731	15	9	48.256	0.0807532
732	15	9	52.475	0.0807523
733	15	9	56.693	0.0807494
734	15	10	0.91	0.0807445
735	15	10	5.126	0.0807501
736	15	10	9.344	0.0807487
737	15	10	13.554	0.0807545
738	15	10	17.776	0.0807513
739	15	10	21.996	0.0807437
740	15	10	26.21	0.0807359
741	15	10	30.426	0.0807152
742	15	10	34.638	0.0807322
743	15	10	38.854	0.080727
744	15	10	43.076	0.0807414
745	15	10	47.286	0.0807387
746	15	10	51.505	0.0807432
747	15	10	55.72	0.0807572
748	15	10	59.942	0.0807529
749	15	11	4.159	0.0807423
750	15	11	8.381	0.0807513
751	15	11	12.598	0.080759
752	15	11	16.82	0.080778
753	15	11	21.039	0.0807687
754	15	11	25.252	0.0807588
755	15	11	29.471	0.0807554
756	15	11	33.689	0.0807429
757	15	11	37.908	0.0807679
758	15	11	42.128	0.0807759
759	15	11	46.35	0.0807734
760	15	11	50.568	0.0807656
761	15	11	54.786	0.0807546
762	15	11	59.002	0.0807488
763	15	12	3.222	0.0807534
764	15	12	7.441	0.0807571
765	15	12	11.664	0.0807521
766	15	12	15.882	0.0807614
767	15	12	20.095	0.0807631
768	15	12	24.315	0.0807691
769	15	12	28.534	0.0807592
770	15	12	32.75	0.0807578
771	15	12	36.97	0.080744
772	15	12	41.19	0.0807562
773	15	12	45.405	0.0807504
774	15	12	49.617	0.0807516
775	15	12	53.835	0.0807554
776	15	12	58.052	0.0807705
777	15	13	2.271	0.0807776
778	15	13	6.495	0.0807712
779	15	13	10.71	0.0807647
780	15	13	14.926	0.0807676
781	15	13	19.142	0.0807688
782	15	13	23.365	0.0807572
783	15	13	27.585	0.0807446
784	15	13	31.807	0.0807386
785	15	13	36.026	0.0807492
786	15	13	40.243	0.0807462
787	15	13	44.463	0.0807395
788	15	13	48.682	0.0807408
789	15	13	52.895	0.0807405
790	15	13	57.108	0.0807454
791	15	14	1.327	0.0807254
792	15	14	5.546	0.080729
793	15	14	9.761	0.0807451
794	15	14	13.979	0.0807552
795	15	14	18.199	0.0807547
796	15	14	22.413	0.0807408
797	15	14	26.629	0.0807376
798	15	14	30.844	0.0807402
799	15	14	35.058	0.0807399
800	15	14	39.28	0.0807413
801	15	14	43.497	0.0807446
802	15	14	47.714	0.0807462
803	15	14	51.932	0.0807281
804	15	14	56.143	0.0807512
805	15	15	0.36	0.0807653
806	15	15	4.582	0.0807706
807	15	15	8.801	0.0807503
808	15	15	13.021	0.0807621
809	15	15	17.238	0.0807551
810	15	15	21.456	0.0807482
811	15	15	25.675	0.0807618
812	15	15	29.901	0.0807723
813	15	15	34.122	0.0807656
814	15	15	38.34	0.080764
815	15	15	42.559	0.0807567
816	15	15	46.778	0.080769
817	15	15	50.999	0.0807628
0	15	20	20.524	0.0807843
1	15	20	24.743	0.0807898
2	15	20	28.964	0.0807749
3	15	20	33.186	0.0807717
4	15	20	37.41	0.0807703
5	15	20	41.623	0.0807732
6	15	20	45.84	0.0807715
7	15	20	50.057	0.0807746
8	15	20	54.272	0.0807678
9	15	20	58.496	0.0807754
10	15	21	2.715	0.0807879
11	15	21	6.932	0.0807863
12	15	21	11.158	0.0807766
13	15	21	15.379	0.0807719
14	15	21	19.597	0.080788
15	15	21	23.816	0.0807835
16	15	21	28.039	0.0807841
17	15	21	32.256	0.0807933
18	15	21	36.472	0.0807832
19	15	21	40.692	0.080767
20	15	21	44.91	0.080776
21	15	21	49.125	0.0807784
22	15	21	53.345	0.0807871
23	15	21	57.563	0.0807921
24	15	22	1.78	0.0807781
25	15	22	5.993	0.0807823
26	15	22	10.213	0.0807886
27	15	22	14.423	0.080795
28	15	22	18.643	0.0808031
29	15	22	22.86	0.080791
30	15	22	27.082	0.0807839
31	15	22	31.3	0.0807871
32	15	22	35.52	0.0807868
33	15	22	39.738	0.0807724
34	15	22	43.96	0.0807668
35	15	22	48.179	0.0807839
36	15	22	52.4	0.0807927
37	15	22	56.616	0.080787
38	15	23	0.836	0.0807773
39	15	23	5.057	0.0807804
40	15	23	9.276	0.0807785
41	15	23	13.493	0.0807803
42	15	23	17.711	0.0807812
43	15	23	21.929	0.0807801
44	15	23	26.15	0.0807776
45	15	23	30.367	0.0807901
46	15	23	34.581	0.080775
47	15	23	38.791	0.080782
48	15	23	43.005	0.0807691
49	15	23	47.222	0.0807752
50	15	23	51.437	0.0807712
51	15	23	55.652	0.0807707
52	15	23	59.866	0.0807797
53	15	24	4.081	0.0807802
54	15	24	8.299	0.0807729
55	15	24	12.509	0.0807783
56	15	24	16.73	0.0807798
57	15	24	20.945	0.0807883
58	15	24	25.161	0.0807952
59	15	24	29.379	0.0807833
60	15	24	33.592	0.0807925
61	15	24	37.81	0.0807943
62	15	24	42.028	0.0808003
63	15	24	46.242	0.0807891
64	15	24	50.458	0.0807928
65	15	24	54.67	0.0807735
66	15	24	58.885	0.0807815
67	15	25	3.11	0.0807806
68	15	25	7.324	0.0807732
69	15	25	11.538	0.0807659
70	15	25	15.761	0.0807762
71	15	25	19.975	0.0807846
72	15	25	24.196	0.0807774
73	15	25	28.415	0.0807834
74	15	25	32.636	0.0807848
75	15	25	36.861	0.0807925
76	15	25	41.08	0.0807915
77	15	25	45.299	0.0807986
78	15	25	49.512	0.0807967
79	15	25	53.731	0.0807945
80	15	25	57.949	0.0807996
81	15	26	2.165	0.0807938
82	15	26	6.379	0.0807968
83	15	26	10.6	0.0808059
84	15	26	14.818	0.0807908
85	15	26	19.035	0.0807894
86	15	26	23.257	0.0807961
87	15	26	27.474	0.0807928
88	15	26	31.699	0.0807825
89	15	26	35.918	0.0807738
90	15	26	40.137	0.0807799
91	15	26	44.357	0.0807768
92	15	26	48.574	0.0807768
93	15	26	52.79	0.0807856
94	15	26	57.009	0.0807907
95	15	27	1.223	0.0807843
96	15	27	5.439	0.0807846
97	15	27	9.662	0.0807699
98	15	27	13.881	0.0807706
99	15	27	18.103	0.0807678
