# Supplementary material for: Design of High-Precision Driving Control System for Charge Management
Source: Sensors (Basel). 2024 Apr 30;24(9):2883. doi: 10.3390/s24092883 (PMC11086223; doi:10.3390/s24092883)
Supplement: Supplementary file 1 [file sensors-24-02883-s001.zip › 1mA/90%/N 90% 1.234.xlsx]

## Sheet: 20231019033431_data
0	15	34	40.628	0.0917483
1	15	34	44.844	0.0917322
2	15	34	49.058	0.0915234
3	15	34	53.275	0.0917684
4	15	34	57.49	0.0917719
5	15	35	1.699	0.0917671
6	15	35	5.917	0.0917567
7	15	35	10.136	0.0917636
8	15	35	14.354	0.0917259
9	15	35	18.572	0.0917287
10	15	35	22.796	0.0917427
11	15	35	27.019	0.0917397
12	15	35	31.237	0.0917302
13	15	35	35.461	0.091742
14	15	35	39.678	0.0917609
15	15	35	43.892	0.0917682
16	15	35	48.109	0.0917568
17	15	35	52.328	0.0917539
18	15	35	56.544	0.0917937
19	15	36	0.761	0.0917758
20	15	36	4.975	0.0917578
21	15	36	9.193	0.0917513
22	15	36	13.414	0.0917407
23	15	36	17.626	0.0917339
24	15	36	21.845	0.0917378
25	15	36	26.059	0.0917453
26	15	36	30.278	0.0917618
27	15	36	34.491	0.0917376
28	15	36	38.706	0.0917272
29	15	36	42.919	0.0917114
30	15	36	47.129	0.0917112
31	15	36	51.348	0.091716
32	15	36	55.57	0.0917109
33	15	36	59.785	0.0917443
34	15	37	4.002	0.0917925
35	15	37	8.22	0.0917482
36	15	37	12.431	0.0917403
37	15	37	16.647	0.091736
38	15	37	20.863	0.0916989
39	15	37	25.077	0.0916932
40	15	37	29.29	0.091696
41	15	37	33.505	0.0917633
42	15	37	37.72	0.0919844
43	15	37	41.939	0.0919494
44	15	37	46.154	0.0919597
45	15	37	50.37	0.0919688
46	15	37	54.589	0.0919675
47	15	37	58.807	0.0919817
48	15	38	3.029	0.0920158
49	15	38	7.239	0.0920282
50	15	38	11.449	0.0920179
51	15	38	15.665	0.0919926
52	15	38	19.877	0.0919636
53	15	38	24.087	0.0919651
54	15	38	28.297	0.0919336
55	15	38	32.513	0.091935
56	15	38	36.727	0.0919138
57	15	38	40.947	0.0919176
58	15	38	45.16	0.0919147
59	15	38	49.375	0.0919434
60	15	38	53.591	0.0919169
61	15	38	57.812	0.0918985
62	15	39	2.024	0.0919098
63	15	39	6.239	0.0919136
64	15	39	10.461	0.0919043
65	15	39	14.676	0.09192
66	15	39	18.89	0.091895
67	15	39	23.113	0.0919022
68	15	39	27.332	0.0918907
69	15	39	31.548	0.0918783
70	15	39	35.768	0.0918661
71	15	39	39.989	0.0918698
72	15	39	44.205	0.0918714
73	15	39	48.426	0.091887
74	15	39	52.644	0.091898
75	15	39	56.861	0.0918971
76	15	40	1.08	0.0918805
77	15	40	5.3	0.0918551
78	15	40	9.521	0.0918467
79	15	40	13.739	0.0918638
80	15	40	17.952	0.0918649
81	15	40	22.167	0.0918756
82	15	40	26.377	0.0918881
83	15	40	30.589	0.0918727
84	15	40	34.813	0.0918655
85	15	40	39.031	0.0918715
86	15	40	43.249	0.0918748
87	15	40	47.471	0.0918593
88	15	40	51.686	0.0918582
89	15	40	55.904	0.0918748
90	15	41	0.122	0.0919013
91	15	41	4.34	0.0919167
92	15	41	8.557	0.0919204
93	15	41	12.777	0.091911
94	15	41	16.999	0.0918758
95	15	41	21.219	0.0918885
96	15	41	25.437	0.091891
97	15	41	29.654	0.0918735
98	15	41	33.869	0.0918608
99	15	41	38.092	0.0918596
100	15	41	42.313	0.0918718
101	15	41	46.535	0.091867
102	15	41	50.758	0.0918706
103	15	41	54.981	0.0918767
104	15	41	59.203	0.0918715
105	15	42	3.43	0.0918837
106	15	42	7.642	0.0918559
107	15	42	11.861	0.091856
108	15	42	16.079	0.0918469
109	15	42	20.299	0.0918382
110	15	42	24.517	0.0918504
111	15	42	28.734	0.0918309
112	15	42	32.955	0.0918335
113	15	42	37.178	0.0918074
114	15	42	41.395	0.0918188
115	15	42	45.61	0.0918253
116	15	42	49.831	0.091827
117	15	42	54.05	0.0918359
118	15	42	58.268	0.091845
119	15	43	2.48	0.0918255
120	15	43	6.696	0.0918184
121	15	43	10.912	0.0918177
122	15	43	15.132	0.0918331
123	15	43	19.347	0.0918317
124	15	43	23.571	0.09182
125	15	43	27.786	0.0918087
126	15	43	32.001	0.0918248
127	15	43	36.217	0.0918519
128	15	43	40.435	0.0918432
129	15	43	44.658	0.0918527
130	15	43	48.876	0.0918726
131	15	43	53.097	0.0918529
132	15	43	57.315	0.0918517
133	15	44	1.537	0.0918601
134	15	44	5.754	0.0918548
135	15	44	9.973	0.0918617
136	15	44	14.191	0.0918693
137	15	44	18.412	0.0918598
138	15	44	22.629	0.0918095
139	15	44	26.846	0.0918301
140	15	44	31.061	0.0918812
141	15	44	35.283	0.0918568
142	15	44	39.496	0.0918421
143	15	44	43.712	0.0918217
0	15	46	41.828	0.0917673
1	15	46	46.041	0.0917835
2	15	46	50.258	0.0917779
3	15	46	54.476	0.0917677
4	15	46	58.694	0.0917788
5	15	47	2.918	0.0917454
6	15	47	7.141	0.0917325
7	15	47	11.361	0.0917464
8	15	47	15.582	0.0917775
9	15	47	19.801	0.0917756
10	15	47	24.019	0.091764
11	15	47	28.235	0.0917596
12	15	47	32.445	0.0917973
13	15	47	36.657	0.0917758
14	15	47	40.873	0.09178
15	15	47	45.085	0.0917838
16	15	47	49.306	0.0917847
17	15	47	53.523	0.0918052
18	15	47	57.749	0.0918093
19	15	48	1.973	0.0918197
20	15	48	6.194	0.0917916
21	15	48	10.415	0.0918105
22	15	48	14.637	0.0918215
23	15	48	18.855	0.0918075
24	15	48	23.073	0.091795
25	15	48	27.297	0.0917757
26	15	48	31.516	0.0917795
27	15	48	35.733	0.0917998
28	15	48	39.952	0.0918005
29	15	48	44.172	0.0917955
30	15	48	48.385	0.0918097
31	15	48	52.598	0.0918171
32	15	48	56.807	0.0918434
33	15	49	1.02	0.0918572
34	15	49	5.228	0.0918508
35	15	49	9.443	0.0918013
36	15	49	13.666	0.0917756
37	15	49	17.883	0.0917819
38	15	49	22.1	0.091782
39	15	49	26.323	0.0917916
40	15	49	30.539	0.0917877
41	15	49	34.762	0.0917972
42	15	49	38.976	0.0917769
43	15	49	43.193	0.0917782
44	15	49	47.413	0.091784
45	15	49	51.633	0.0917923
46	15	49	55.854	0.09178
47	15	50	0.071	0.0917741
48	15	50	4.29	0.0917663
49	15	50	8.507	0.0917582
50	15	50	12.721	0.091752
51	15	50	16.936	0.0917781
52	15	50	21.151	0.0917681
53	15	50	25.367	0.0917825
54	15	50	29.592	0.091803
55	15	50	33.813	0.0917848
56	15	50	38.031	0.0917682
57	15	50	42.251	0.0917781
58	15	50	46.472	0.0917725
59	15	50	50.688	0.0918018
60	15	50	54.909	0.091809
61	15	50	59.126	0.0917913
62	15	51	3.345	0.0918002
63	15	51	7.564	0.0917895
64	15	51	11.787	0.0917717
65	15	51	16.005	0.0917593
66	15	51	20.227	0.0917623
67	15	51	24.45	0.0917698
68	15	51	28.668	0.091805
69	15	51	32.885	0.0918078
70	15	51	37.104	0.0918001
71	15	51	41.327	0.0917863
72	15	51	45.543	0.0917786
73	15	51	49.766	0.091777
74	15	51	53.984	0.0917851
75	15	51	58.204	0.0918039
76	15	52	2.427	0.0917943
77	15	52	6.65	0.0917949
78	15	52	10.866	0.0917979
79	15	52	15.09	0.0917903
80	15	52	19.307	0.0917846
81	15	52	23.524	0.0918034
82	15	52	27.747	0.0917756
83	15	52	31.967	0.0917716
84	15	52	36.187	0.0917674
85	15	52	40.402	0.0917905
86	15	52	44.623	0.0917845
87	15	52	48.84	0.0917757
88	15	52	53.06	0.0917668
89	15	52	57.276	0.0917968
90	15	53	1.494	0.0917324
91	15	53	5.713	0.0917422
92	15	53	9.933	0.0918294
93	15	53	14.155	0.0918262
94	15	53	18.373	0.091848
95	15	53	22.586	0.0918526
96	15	53	26.804	0.0918155
97	15	53	31.028	0.0918313
98	15	53	35.248	0.0918054
99	15	53	39.465	0.0917746
100	15	53	43.693	0.091791
101	15	53	47.908	0.0917987
102	15	53	52.131	0.0917642
103	15	53	56.352	0.0917595
104	15	54	0.57	0.0917668
105	15	54	4.785	0.0917604
106	15	54	9.006	0.09177
107	15	54	13.225	0.0917799
108	15	54	17.446	0.0917702
109	15	54	21.667	0.0917479
110	15	54	25.886	0.0917417
111	15	54	30.1	0.0917455
112	15	54	34.318	0.0917483
113	15	54	38.539	0.0917442
114	15	54	42.759	0.0917298
115	15	54	46.983	0.0917335
116	15	54	51.196	0.0917466
117	15	54	55.413	0.0917365
118	15	54	59.626	0.0917615
119	15	55	3.835	0.0916674
120	15	55	8.055	0.091649
121	15	55	12.265	0.0917947
122	15	55	16.48	0.0917863
123	15	55	20.705	0.0917866
124	15	55	24.927	0.0917808
125	15	55	29.146	0.0917331
126	15	55	33.365	0.0916617
127	15	55	37.588	0.0917072
128	15	55	41.806	0.0917353
129	15	55	46.027	0.091734
130	15	55	50.253	0.091762
131	15	55	54.475	0.0917798
132	15	55	58.694	0.0917881
133	15	56	2.915	0.0917892
134	15	56	7.133	0.0917873
135	15	56	11.348	0.0917929
136	15	56	15.555	0.0917787
137	15	56	19.765	0.0917749
138	15	56	23.98	0.0917701
139	15	56	28.193	0.091769
140	15	56	32.403	0.0917718
141	15	56	36.615	0.0917828
142	15	56	40.832	0.0917711
143	15	56	45.053	0.0917703
144	15	56	49.275	0.0917547
145	15	56	53.498	0.0917519
146	15	56	57.711	0.0917386
147	15	57	1.927	0.0917649
148	15	57	6.145	0.0917517
149	15	57	10.363	0.0917631
150	15	57	14.581	0.091755
151	15	57	18.8	0.0917584
152	15	57	23.015	0.0917527
153	15	57	27.23	0.0917491
154	15	57	31.449	0.0917577
155	15	57	35.665	0.0917715
156	15	57	39.884	0.0917439
157	15	57	44.105	0.0917522
158	15	57	48.322	0.0917591
159	15	57	52.54	0.0917739
160	15	57	56.765	0.0917593
161	15	58	0.983	0.0917512
162	15	58	5.206	0.0917634
163	15	58	9.424	0.0917575
164	15	58	13.647	0.0917494
165	15	58	17.871	0.0917635
166	15	58	22.092	0.0917639
167	15	58	26.312	0.0917562
168	15	58	30.528	0.0917576
169	15	58	34.749	0.0917666
170	15	58	38.963	0.0917611
171	15	58	43.183	0.0917749
172	15	58	47.408	0.0917691
173	15	58	51.624	0.0917588
174	15	58	55.842	0.0917547
175	15	59	0.066	0.0917433
176	15	59	4.284	0.0917426
177	15	59	8.497	0.091739
178	15	59	12.715	0.0917292
179	15	59	16.933	0.0917434
180	15	59	21.145	0.0917421
181	15	59	25.357	0.0917444
182	15	59	29.579	0.0917475
183	15	59	33.798	0.0917555
184	15	59	38.016	0.0917515
185	15	59	42.234	0.0917409
186	15	59	46.449	0.0917342
187	15	59	50.663	0.091742
188	15	59	54.877	0.0917497
189	15	59	59.094	0.0917586
190	16	0	3.302	0.0917597
191	16	0	7.512	0.0917526
192	16	0	11.732	0.0917526
193	16	0	15.955	0.0917418
194	16	0	20.172	0.0917629
195	16	0	24.4	0.091775
196	16	0	28.618	0.0917761
197	16	0	32.84	0.0917921
198	16	0	37.051	0.0917921
199	16	0	41.271	0.0917738
200	16	0	45.491	0.0917847
201	16	0	49.714	0.0917873
202	16	0	53.931	0.0918023
203	16	0	58.146	0.0917826
204	16	1	2.361	0.0917939
205	16	1	6.581	0.0917936
206	16	1	10.797	0.091779
207	16	1	15.011	0.091785
208	16	1	19.234	0.0917803
209	16	1	23.459	0.0917626
210	16	1	27.674	0.0917735
211	16	1	31.89	0.0917956
212	16	1	36.108	0.0918029
213	16	1	40.323	0.0917924
214	16	1	44.532	0.0917837
215	16	1	48.746	0.0917615
216	16	1	52.954	0.091737
217	16	1	57.164	0.0917285
218	16	2	1.376	0.0917301
219	16	2	5.589	0.0917329
220	16	2	9.802	0.0917407
221	16	2	14.014	0.0917323
222	16	2	18.234	0.0917412
223	16	2	22.454	0.0917199
224	16	2	26.674	0.0917135
225	16	2	30.899	0.0916973
226	16	2	35.114	0.0917127
227	16	2	39.324	0.0917124
228	16	2	43.541	0.0917271
229	16	2	47.758	0.0917407
230	16	2	51.97	0.09174
231	16	2	56.186	0.0917487
232	16	3	0.412	0.0917381
233	16	3	4.636	0.0917479
234	16	3	8.858	0.0917461
235	16	3	13.071	0.0917238
236	16	3	17.292	0.0917079
237	16	3	21.508	0.0917228
238	16	3	25.723	0.0917253
239	16	3	29.945	0.091718
240	16	3	34.169	0.0917602
241	16	3	38.383	0.0917444
242	16	3	42.604	0.0917272
243	16	3	46.822	0.09174
244	16	3	51.042	0.0917507
245	16	3	55.262	0.0917418
246	16	3	59.481	0.0917414
247	16	4	3.699	0.0917504
248	16	4	7.913	0.0917543
249	16	4	12.12	0.0917461
250	16	4	16.337	0.0917464
251	16	4	20.553	0.0917316
252	16	4	24.771	0.0917334
253	16	4	28.99	0.0917287
254	16	4	33.212	0.0917418
255	16	4	37.428	0.0917568
256	16	4	41.648	0.0917443
257	16	4	45.868	0.0917405
258	16	4	50.084	0.0917528
259	16	4	54.301	0.0917608
260	16	4	58.515	0.0917639
261	16	5	2.728	0.0917653
262	16	5	6.947	0.091768
263	16	5	11.166	0.0917605
264	16	5	15.374	0.0917573
265	16	5	19.583	0.0917684
266	16	5	23.793	0.0917633
267	16	5	28.011	0.0917714
268	16	5	32.226	0.0917593
269	16	5	36.449	0.0917548
270	16	5	40.669	0.0917547
271	16	5	44.883	0.0917474
272	16	5	49.105	0.0917517
273	16	5	53.329	0.091755
274	16	5	57.546	0.0917821
275	16	6	1.761	0.0917982
276	16	6	5.976	0.0917992
277	16	6	10.196	0.0917848
278	16	6	14.412	0.0917654
279	16	6	18.63	0.0917668
280	16	6	22.853	0.0917593
281	16	6	27.069	0.0917588
282	16	6	31.287	0.0917621
283	16	6	35.509	0.0917757
284	16	6	39.727	0.091792
285	16	6	43.945	0.0917919
286	16	6	48.158	0.0917751
287	16	6	52.376	0.0917746
288	16	6	56.594	0.0917682
289	16	7	0.81	0.0917723
290	16	7	5.03	0.0917728
291	16	7	9.25	0.0917652
292	16	7	13.467	0.0917699
293	16	7	17.685	0.0917659
294	16	7	21.904	0.091765
295	16	7	26.124	0.0917612
296	16	7	30.346	0.0917688
297	16	7	34.57	0.0917717
298	16	7	38.788	0.0917676
299	16	7	43.008	0.0917576
300	16	7	47.225	0.0917593
301	16	7	51.447	0.0917432
302	16	7	55.668	0.0917517
303	16	7	59.881	0.0917589
304	16	8	4.104	0.0917591
305	16	8	8.325	0.0917616
306	16	8	12.54	0.0917603
307	16	8	16.759	0.0917689
308	16	8	20.972	0.0917682
309	16	8	25.195	0.0917512
310	16	8	29.414	0.0917619
311	16	8	33.632	0.091765
312	16	8	37.85	0.0917663
313	16	8	42.068	0.0917682
314	16	8	46.289	0.09178
315	16	8	50.506	0.0917745
316	16	8	54.724	0.0917531
317	16	8	58.939	0.0917493
318	16	9	3.159	0.0917506
319	16	9	7.38	0.0917532
320	16	9	11.603	0.0917627
321	16	9	15.816	0.0917674
322	16	9	20.032	0.0917739
323	16	9	24.242	0.0917682
324	16	9	28.462	0.0917773
325	16	9	32.672	0.0917511
326	16	9	36.892	0.0917337
327	16	9	41.102	0.091744
328	16	9	45.321	0.0917559
329	16	9	49.53	0.0917471
330	16	9	53.748	0.0917503
331	16	9	57.969	0.0917543
332	16	10	2.187	0.0917546
333	16	10	6.403	0.0917672
334	16	10	10.622	0.0916969
335	16	10	14.839	0.0916526
336	16	10	19.061	0.0916697
337	16	10	23.276	0.0916809
338	16	10	27.492	0.0916556
339	16	10	31.708	0.0916298
340	16	10	35.926	0.0916244
341	16	10	40.146	0.091632
342	16	10	44.367	0.0916237
343	16	10	48.579	0.0916273
344	16	10	52.798	0.0916243
345	16	10	57.012	0.091632
346	16	11	1.225	0.0916358
347	16	11	5.444	0.0916355
348	16	11	9.66	0.0916228
349	16	11	13.882	0.0916237
350	16	11	18.104	0.0916164
351	16	11	22.312	0.0916127
352	16	11	26.526	0.0916254
353	16	11	30.744	0.0916178
354	16	11	34.963	0.0916255
355	16	11	39.177	0.0916251
356	16	11	43.391	0.091621
357	16	11	47.608	0.0916305
358	16	11	51.83	0.0916433
359	16	11	56.046	0.0916623
360	16	12	0.26	0.0916542
361	16	12	4.474	0.091653
362	16	12	8.697	0.0916446
363	16	12	12.923	0.0916365
364	16	12	17.144	0.09166
365	16	12	21.362	0.0916473
366	16	12	25.578	0.0916285
367	16	12	29.801	0.0916457
368	16	12	34.023	0.0916356
369	16	12	38.247	0.0916268
370	16	12	42.467	0.091624
371	16	12	46.684	0.0916333
372	16	12	50.915	0.0916317
373	16	12	55.138	0.0916253
374	16	12	59.358	0.091606
375	16	13	3.574	0.0916047
376	16	13	7.787	0.0915995
377	16	13	12.007	0.091604
378	16	13	16.23	0.0916069
379	16	13	20.452	0.0916123
380	16	13	24.669	0.091643
381	16	13	28.888	0.0916415
382	16	13	33.109	0.0916347
383	16	13	37.324	0.0916328
384	16	13	41.542	0.0916446
385	16	13	45.759	0.0916174
386	16	13	49.969	0.0915951
387	16	13	54.19	0.0916034
388	16	13	58.401	0.0916545
389	16	14	2.617	0.0916461
390	16	14	6.831	0.0916234
391	16	14	11.051	0.091631
392	16	14	15.271	0.0916563
393	16	14	19.499	0.0916432
394	16	14	23.716	0.091658
395	16	14	27.934	0.0916444
396	16	14	32.15	0.091649
397	16	14	36.373	0.0916601
398	16	14	40.594	0.0916609
399	16	14	44.816	0.0916445
400	16	14	49.032	0.0916388
401	16	14	53.255	0.0916261
402	16	14	57.474	0.0916094
403	16	15	1.692	0.0915981
404	16	15	5.907	0.091606
405	16	15	10.123	0.0915944
406	16	15	14.346	0.0916038
407	16	15	18.57	0.0916068
408	16	15	22.79	0.091598
409	16	15	27.011	0.0915986
410	16	15	31.223	0.0916116
411	16	15	35.438	0.0916212
412	16	15	39.656	0.0916122
413	16	15	43.874	0.0916192
414	16	15	48.093	0.0916049
415	16	15	52.311	0.0916058
416	16	15	56.527	0.0916031
417	16	16	0.747	0.0916191
418	16	16	4.961	0.0916126
419	16	16	9.169	0.0916066
420	16	16	13.381	0.0916168
421	16	16	17.591	0.0916174
422	16	16	21.809	0.0916054
423	16	16	26.019	0.0916056
424	16	16	30.23	0.0915872
425	16	16	34.441	0.091602
426	16	16	38.657	0.0916289
427	16	16	42.878	0.0916164
428	16	16	47.095	0.0916292
429	16	16	51.305	0.091598
430	16	16	55.521	0.0915778
431	16	16	59.738	0.091592
432	16	17	3.954	0.0916045
433	16	17	8.171	0.0915999
434	16	17	12.389	0.091579
435	16	17	16.605	0.0915928
436	16	17	20.819	0.0915988
437	16	17	25.038	0.0916067
438	16	17	29.258	0.0915968
439	16	17	33.478	0.0916166
440	16	17	37.697	0.0916196
441	16	17	41.918	0.0916202
442	16	17	46.137	0.0916159
443	16	17	50.355	0.0916159
444	16	17	54.573	0.0916206
445	16	17	58.788	0.0916264
446	16	18	3.011	0.0916129
447	16	18	7.23	0.0915964
448	16	18	11.445	0.0915858
449	16	18	15.668	0.0915805
450	16	18	19.886	0.0915913
451	16	18	24.105	0.0915996
452	16	18	28.321	0.0916003
453	16	18	32.538	0.0915897
454	16	18	36.75	0.0915856
455	16	18	40.964	0.0915984
456	16	18	45.186	0.0916019
457	16	18	49.404	0.0916032
458	16	18	53.624	0.091607
459	16	18	57.844	0.0916058
460	16	19	2.063	0.0915989
461	16	19	6.28	0.0915856
462	16	19	10.502	0.0915952
463	16	19	14.721	0.0916117
464	16	19	18.945	0.0915939
465	16	19	23.164	0.091598
466	16	19	27.38	0.091607
467	16	19	31.597	0.0915959
468	16	19	35.816	0.0915815
469	16	19	40.035	0.0915917
470	16	19	44.254	0.0915932
471	16	19	48.465	0.091593
472	16	19	52.685	0.0915917
473	16	19	56.901	0.0915867
474	16	20	1.117	0.0915789
475	16	20	5.337	0.0915798
476	16	20	9.555	0.091592
477	16	20	13.772	0.0915908
478	16	20	17.988	0.0915915
479	16	20	22.208	0.0915902
480	16	20	26.428	0.09158
481	16	20	30.648	0.0915829
482	16	20	34.858	0.0915283
483	16	20	39.072	0.0914906
484	16	20	43.283	0.09145
485	16	20	47.49	0.091516
486	16	20	51.705	0.0915135
487	16	20	55.92	0.0915364
488	16	21	0.14	0.0915516
489	16	21	4.353	0.0915568
490	16	21	8.572	0.0915774
491	16	21	12.791	0.0915694
492	16	21	17.011	0.0915781
493	16	21	21.23	0.0915836
494	16	21	25.446	0.0915818
495	16	21	29.66	0.0915859
496	16	21	33.881	0.0915813
497	16	21	38.098	0.0915889
498	16	21	42.319	0.0915807
499	16	21	46.543	0.0915894
500	16	21	50.751	0.0915836
501	16	21	54.969	0.0915796
502	16	21	59.182	0.0915741
503	16	22	3.396	0.0915754
504	16	22	7.614	0.0915786
505	16	22	11.837	0.09158
506	16	22	16.057	0.091569
507	16	22	20.279	0.0915627
508	16	22	24.5	0.0915683
509	16	22	28.717	0.0915749
510	16	22	32.929	0.0915714
511	16	22	37.141	0.0915727
512	16	22	41.359	0.0915776
513	16	22	45.577	0.0915729
514	16	22	49.79	0.0915889
515	16	22	53.997	0.0915912
516	16	22	58.207	0.0915924
517	16	23	2.424	0.0915815
518	16	23	6.639	0.0915938
519	16	23	10.859	0.091606
520	16	23	15.081	0.0916129
521	16	23	19.294	0.0916108
522	16	23	23.512	0.0916175
523	16	23	27.735	0.0916149
524	16	23	31.953	0.0916363
525	16	23	36.171	0.0916482
526	16	23	40.388	0.0916313
527	16	23	44.604	0.0916294
528	16	23	48.822	0.0916111
529	16	23	53.036	0.0916184
530	16	23	57.257	0.0916211
531	16	24	1.47	0.0916115
532	16	24	5.689	0.0916098
533	16	24	9.899	0.0916025
534	16	24	14.11	0.0916259
535	16	24	18.319	0.0916358
536	16	24	22.537	0.0916249
537	16	24	26.755	0.091593
538	16	24	30.967	0.0915981
539	16	24	35.179	0.0916056
540	16	24	39.397	0.09161
541	16	24	43.611	0.091618
542	16	24	47.831	0.0916131
543	16	24	52.049	0.0916127
544	16	24	56.266	0.0916081
545	16	25	0.481	0.0916115
546	16	25	4.693	0.0916119
547	16	25	8.905	0.0916092
548	16	25	13.127	0.0915995
549	16	25	17.339	0.0916003
550	16	25	21.561	0.0916048
551	16	25	25.784	0.0915833
552	16	25	30.006	0.0915905
553	16	25	34.225	0.0915957
554	16	25	38.441	0.0915789
555	16	25	42.663	0.0915867
556	16	25	46.885	0.0915669
557	16	25	51.109	0.09157
558	16	25	55.322	0.0915698
559	16	25	59.537	0.0915795
560	16	26	3.757	0.0915674
561	16	26	7.975	0.0915411
562	16	26	12.195	0.0915424
563	16	26	16.409	0.0915651
564	16	26	20.629	0.0915789
565	16	26	24.839	0.0915786
566	16	26	29.059	0.0915849
567	16	26	33.275	0.0915909
568	16	26	37.497	0.0915803
569	16	26	41.714	0.0915833
570	16	26	45.933	0.0915898
571	16	26	50.153	0.0915841
572	16	26	54.373	0.0915696
573	16	26	58.59	0.0915686
574	16	27	2.811	0.091575
575	16	27	7.028	0.0915714
576	16	27	11.248	0.0915757
577	16	27	15.465	0.0915653
578	16	27	19.688	0.0915772
579	16	27	23.9	0.091576
580	16	27	28.118	0.0915539
581	16	27	32.332	0.0915612
582	16	27	36.548	0.0915628
583	16	27	40.767	0.0915477
584	16	27	44.992	0.0915464
585	16	27	49.213	0.0915471
586	16	27	53.426	0.0915434
587	16	27	57.644	0.0915237
588	16	28	1.858	0.0915608
589	16	28	6.071	0.0915599
590	16	28	10.288	0.0915483
591	16	28	14.501	0.0915534
592	16	28	18.718	0.0915527
593	16	28	22.935	0.0915488
594	16	28	27.151	0.0915617
595	16	28	31.365	0.0915814
596	16	28	35.583	0.0915746
597	16	28	39.803	0.0915557
598	16	28	44.018	0.0915555
599	16	28	48.239	0.0915241
600	16	28	52.461	0.0915341
601	16	28	56.677	0.091533
602	16	29	0.895	0.0915303
603	16	29	5.112	0.0915356
604	16	29	9.33	0.0915387
605	16	29	13.464	0.0915579
606	16	29	17.685	0.0915362
607	16	29	21.899	0.0915141
608	16	29	26.116	0.0915323
609	16	29	30.334	0.0915472
610	16	29	34.547	0.0915131
611	16	29	38.762	0.0915099
612	16	29	42.983	0.0915153
613	16	29	47.197	0.0915193
614	16	29	51.407	0.0915354
615	16	29	55.62	0.0915512
616	16	29	59.827	0.0915574
617	16	30	4.035	0.0915485
618	16	30	8.252	0.0915471
619	16	30	12.465	0.0915295
620	16	30	16.682	0.0915241
621	16	30	20.896	0.0915217
622	16	30	25.118	0.0915228
623	16	30	29.335	0.0915376
624	16	30	33.562	0.0915462
625	16	30	37.777	0.0915398
626	16	30	42.002	0.0915322
627	16	30	46.215	0.0915232
628	16	30	50.431	0.0915298
629	16	30	54.653	0.0915079
630	16	30	58.867	0.0914872
631	16	31	3.09	0.0914944
632	16	31	7.311	0.0915014
633	16	31	11.536	0.091495
634	16	31	15.754	0.0914877
635	16	31	19.972	0.0914758
636	16	31	24.19	0.0914812
637	16	31	28.409	0.0914801
638	16	31	32.629	0.0914812
639	16	31	36.847	0.0915036
640	16	31	41.067	0.0915578
641	16	31	45.287	0.0915486
642	16	31	49.501	0.0915509
643	16	31	53.726	0.0915404
644	16	31	57.949	0.0915392
645	16	32	2.17	0.0915519
646	16	32	6.389	0.0915539
647	16	32	10.607	0.0915631
648	16	32	14.829	0.0915815
649	16	32	19.047	0.0915903
650	16	32	23.272	0.0915414
651	16	32	27.493	0.0915375
652	16	32	31.713	0.0915242
653	16	32	35.937	0.0915351
654	16	32	40.158	0.0915313
655	16	32	44.375	0.0915366
656	16	32	48.592	0.0915331
657	16	32	52.811	0.0915418
658	16	32	57.029	0.0915556
659	16	33	1.245	0.0915531
660	16	33	5.461	0.0915501
661	16	33	9.679	0.0915622
662	16	33	13.899	0.0915562
663	16	33	18.116	0.0915447
664	16	33	22.329	0.091556
665	16	33	26.546	0.0915592
666	16	33	30.755	0.0915623
667	16	33	34.971	0.0915665
668	16	33	39.19	0.0915517
669	16	33	43.409	0.0915725
670	16	33	47.617	0.0915602
671	16	33	51.836	0.091541
672	16	33	56.056	0.0915377
673	16	34	0.269	0.0915265
674	16	34	4.486	0.0915141
675	16	34	8.704	0.0915093
676	16	34	12.925	0.0915304
677	16	34	17.15	0.0915461
678	16	34	21.366	0.0915467
679	16	34	25.573	0.0915197
680	16	34	29.795	0.0915164
681	16	34	34.011	0.0915141
682	16	34	38.231	0.0915004
683	16	34	42.453	0.0915056
684	16	34	46.676	0.0915079
685	16	34	50.888	0.0915104
686	16	34	55.102	0.0914985
687	16	34	59.314	0.091483
688	16	35	3.529	0.0914905
689	16	35	7.751	0.0914818
690	16	35	11.979	0.0914916
691	16	35	16.198	0.0914882
692	16	35	20.416	0.0914923
693	16	35	24.637	0.0914978
694	16	35	28.858	0.091483
695	16	35	33.074	0.091471
696	16	35	37.292	0.0914687
697	16	35	41.511	0.0914625
698	16	35	45.723	0.0914832
699	16	35	49.945	0.0914814
700	16	35	54.161	0.0914891
701	16	35	58.382	0.0914934
702	16	36	2.597	0.0914774
703	16	36	6.816	0.0914894
704	16	36	11.032	0.0915097
705	16	36	15.248	0.091496
706	16	36	19.469	0.0914807
707	16	36	23.691	0.0914591
708	16	36	27.91	0.0914489
709	16	36	32.13	0.0914537
710	16	36	36.344	0.0914685
711	16	36	40.563	0.0915036
712	16	36	44.783	0.091499
713	16	36	49.002	0.091456
