# Supplementary material for: Design of High-Precision Driving Control System for Charge Management
Source: Sensors (Basel). 2024 Apr 30;24(9):2883. doi: 10.3390/s24092883 (PMC11086223; doi:10.3390/s24092883)
Supplement: Supplementary file 1 [file sensors-24-02883-s001.zip › 1mA/98%/N 98% 1.354.xlsx]

## Sheet: 20231019044546_data
0	16	45	55.621	0.0959377
1	16	45	59.844	0.0959249
2	16	46	4.06	0.0959059
3	16	46	8.274	0.0959526
4	16	46	12.492	0.0959562
5	16	46	16.704	0.0959351
6	16	46	20.922	0.0959347
7	16	46	25.139	0.0959237
8	16	46	29.352	0.0959038
9	16	46	33.569	0.0958907
10	16	46	37.788	0.0958743
11	16	46	42.01	0.0958624
12	16	46	46.225	0.0958576
13	16	46	50.434	0.095835
14	16	46	54.656	0.0958291
15	16	46	58.878	0.0958427
16	16	47	3.096	0.0958386
17	16	47	7.31	0.095846
18	16	47	11.532	0.0958536
19	16	47	15.747	0.095853
20	16	47	19.96	0.0958559
21	16	47	24.18	0.0958573
22	16	47	28.396	0.0958527
23	16	47	32.613	0.0958355
24	16	47	36.827	0.0958098
25	16	47	41.043	0.0958057
26	16	47	45.262	0.0958671
27	16	47	49.479	0.0958971
28	16	47	53.701	0.0958697
29	16	47	57.916	0.0958739
30	16	48	2.128	0.0958652
31	16	48	6.341	0.0958741
32	16	48	10.551	0.0958597
33	16	48	14.761	0.0958755
34	16	48	18.977	0.0958763
35	16	48	23.189	0.0959005
36	16	48	27.401	0.0958664
37	16	48	31.613	0.0958643
38	16	48	35.829	0.0958537
39	16	48	40.043	0.0958867
40	16	48	44.266	0.0958688
41	16	48	48.488	0.0958894
42	16	48	52.706	0.0958755
43	16	48	56.92	0.0958833
44	16	49	1.134	0.095914
45	16	49	5.356	0.0958733
46	16	49	9.568	0.0958526
47	16	49	13.791	0.0958572
48	16	49	18.006	0.095895
49	16	49	22.223	0.0958851
50	16	49	26.445	0.0958849
51	16	49	30.665	0.0958647
52	16	49	34.88	0.0958741
53	16	49	39.099	0.0958733
54	16	49	43.319	0.0958653
55	16	49	47.532	0.095861
56	16	49	51.751	0.0958614
57	16	49	55.969	0.0958477
58	16	50	0.183	0.0958967
59	16	50	4.411	0.095879
60	16	50	8.631	0.095886
61	16	50	12.843	0.0958735
62	16	50	17.058	0.0958856
63	16	50	21.278	0.095869
64	16	50	25.496	0.0958726
65	16	50	29.722	0.0958519
66	16	50	33.938	0.0958725
67	16	50	38.158	0.0958881
68	16	50	42.379	0.0958859
69	16	50	46.59	0.09587
70	16	50	50.81	0.0958506
71	16	50	55.028	0.0958617
72	16	50	59.245	0.0958488
73	16	51	3.459	0.09585
74	16	51	7.681	0.0958635
75	16	51	11.901	0.0958617
76	16	51	16.122	0.09586
77	16	51	20.339	0.0958683
78	16	51	24.55	0.0958761
79	16	51	28.766	0.0958949
80	16	51	32.982	0.0958927
81	16	51	37.204	0.0959064
82	16	51	41.419	0.0958817
83	16	51	45.645	0.0958899
84	16	51	49.863	0.0958784
85	16	51	54.08	0.0958712
86	16	51	58.294	0.0958522
87	16	52	2.512	0.0958625
88	16	52	6.725	0.0958779
89	16	52	10.944	0.0958725
90	16	52	15.167	0.0958639
91	16	52	19.387	0.0958543
92	16	52	23.605	0.0958718
93	16	52	27.825	0.095892
94	16	52	32.045	0.0958931
95	16	52	36.26	0.0959034
96	16	52	40.481	0.095859
97	16	52	44.701	0.095853
98	16	52	48.92	0.0958569
99	16	52	53.138	0.0958502
100	16	52	57.359	0.0958723
101	16	53	1.582	0.0958603
102	16	53	5.801	0.0958604
103	16	53	10.019	0.0958965
104	16	53	14.236	0.0958717
105	16	53	18.45	0.095888
106	16	53	22.665	0.0958939
107	16	53	26.882	0.0958962
108	16	53	31.097	0.0958973
109	16	53	35.311	0.0958798
110	16	53	39.531	0.0958697
111	16	53	43.748	0.0958784
112	16	53	47.964	0.0958901
113	16	53	52.18	0.0958498
114	16	53	56.396	0.0958755
115	16	54	0.612	0.0958726
116	16	54	4.832	0.0958724
117	16	54	9.047	0.0959001
118	16	54	13.265	0.0958814
119	16	54	17.482	0.095859
120	16	54	21.703	0.095859
121	16	54	25.926	0.0958731
122	16	54	30.145	0.0958983
123	16	54	34.363	0.0958964
124	16	54	38.584	0.095902
125	16	54	42.799	0.0958726
126	16	54	47.013	0.0958935
127	16	54	51.234	0.0958949
128	16	54	55.455	0.0959099
129	16	54	59.671	0.0959061
130	16	55	3.889	0.095895
131	16	55	8.106	0.0958963
132	16	55	12.336	0.0959262
133	16	55	16.559	0.0959153
134	16	55	20.777	0.0959016
135	16	55	24.992	0.095879
136	16	55	29.213	0.0958638
137	16	55	33.43	0.0958529
138	16	55	37.646	0.0958826
139	16	55	41.868	0.0958866
140	16	55	46.085	0.0958962
141	16	55	50.3	0.0958736
142	16	55	54.524	0.0958644
143	16	55	58.74	0.0958543
144	16	56	2.96	0.0958701
145	16	56	7.182	0.0958876
146	16	56	11.402	0.0958813
147	16	56	15.622	0.0958845
148	16	56	19.838	0.0958767
149	16	56	24.054	0.0958809
150	16	56	28.272	0.0958915
151	16	56	32.498	0.0958714
152	16	56	36.717	0.09585
153	16	56	40.931	0.0958324
154	16	56	45.15	0.095842
155	16	56	49.37	0.0958352
156	16	56	53.587	0.0958441
157	16	56	57.81	0.0958614
158	16	57	2.027	0.0958452
159	16	57	6.244	0.0958707
160	16	57	10.467	0.0958545
161	16	57	14.687	0.0958691
162	16	57	18.91	0.0958535
163	16	57	23.129	0.0958846
164	16	57	27.343	0.0958718
165	16	57	31.556	0.0958538
166	16	57	35.774	0.0958468
167	16	57	39.993	0.0958689
168	16	57	44.213	0.0958803
169	16	57	48.432	0.0958639
170	16	57	52.647	0.0958776
171	16	57	56.863	0.0958456
172	16	58	1.078	0.09584
173	16	58	5.299	0.095796
174	16	58	9.516	0.0957893
175	16	58	13.736	0.0958101
176	16	58	17.958	0.0958006
177	16	58	22.173	0.095815
178	16	58	26.386	0.0958067
179	16	58	30.604	0.0958168
180	16	58	34.824	0.0958329
181	16	58	39.042	0.0958172
182	16	58	43.26	0.0958318
183	16	58	47.474	0.0958224
184	16	58	51.695	0.0958115
185	16	58	55.914	0.095798
186	16	59	0.134	0.0958202
187	16	59	4.352	0.0958161
188	16	59	8.57	0.0958143
189	16	59	12.786	0.095816
190	16	59	16.998	0.0958364
191	16	59	21.219	0.0958378
192	16	59	25.436	0.0958368
193	16	59	29.657	0.0958533
194	16	59	33.879	0.0958612
195	16	59	38.094	0.0958622
196	16	59	42.312	0.0958342
197	16	59	46.534	0.0958067
198	16	59	50.757	0.095758
199	16	59	54.975	0.0957513
200	16	59	59.195	0.0957493
201	17	0	3.412	0.0958051
202	17	0	7.633	0.0957784
203	17	0	11.848	0.0957685
204	17	0	16.068	0.0957553
205	17	0	20.283	0.0957502
206	17	0	24.504	0.0957529
207	17	0	28.722	0.0957579
208	17	0	32.935	0.0957779
209	17	0	37.151	0.0957633
210	17	0	41.367	0.0957776
211	17	0	45.584	0.095776
212	17	0	49.802	0.0957619
213	17	0	54.022	0.0957786
214	17	0	58.242	0.0957279
0	17	4	27.176	0.095618
1	17	4	31.396	0.0956057
2	17	4	35.62	0.0956262
3	17	4	39.837	0.0956394
4	17	4	44.06	0.095607
5	17	4	48.283	0.0956062
6	17	4	52.503	0.0956418
7	17	4	56.722	0.0956368
8	17	5	0.945	0.0956306
9	17	5	5.169	0.0956318
10	17	5	9.386	0.095633
11	17	5	13.602	0.0956417
12	17	5	17.821	0.0956433
13	17	5	22.039	0.0956357
14	17	5	26.258	0.0956282
15	17	5	30.48	0.0956461
16	17	5	34.702	0.0956573
17	17	5	38.923	0.0956533
18	17	5	43.145	0.0956665
19	17	5	47.365	0.0956272
20	17	5	51.585	0.0956331
21	17	5	55.806	0.0955953
22	17	6	0.029	0.0956037
23	17	6	4.242	0.0956
24	17	6	8.454	0.0956113
25	17	6	12.669	0.0956137
26	17	6	16.879	0.0956296
27	17	6	21.097	0.0956335
28	17	6	25.319	0.0956265
29	17	6	29.542	0.0956692
30	17	6	33.763	0.0956537
31	17	6	37.977	0.0956386
32	17	6	42.193	0.095645
33	17	6	46.404	0.0956522
34	17	6	50.617	0.0956555
35	17	6	54.833	0.0956567
36	17	6	59.051	0.0956665
37	17	7	3.269	0.0956527
38	17	7	7.485	0.0956629
39	17	7	11.706	0.0956517
40	17	7	15.932	0.0956578
41	17	7	20.156	0.0956484
42	17	7	24.371	0.0956531
43	17	7	28.587	0.0956185
44	17	7	32.802	0.0956128
45	17	7	37.019	0.0956102
46	17	7	41.235	0.0956104
47	17	7	45.455	0.0956174
48	17	7	49.671	0.0956422
49	17	7	53.879	0.0956514
50	17	7	58.093	0.0956375
51	17	8	2.31	0.0956343
52	17	8	6.525	0.0956548
53	17	8	10.747	0.0956358
54	17	8	14.965	0.0956676
55	17	8	19.182	0.0956451
56	17	8	23.397	0.095664
57	17	8	27.61	0.0956662
58	17	8	31.823	0.0956601
59	17	8	36.039	0.0956545
60	17	8	40.258	0.0956303
61	17	8	44.476	0.0956061
62	17	8	48.694	0.0956199
63	17	8	52.916	0.0955924
64	17	8	57.136	0.0955991
65	17	9	1.355	0.0955889
66	17	9	5.57	0.0955734
67	17	9	9.79	0.0955881
68	17	9	14.01	0.0956104
69	17	9	18.224	0.0956144
70	17	9	22.44	0.0956245
71	17	9	26.661	0.0956217
72	17	9	30.879	0.0956216
73	17	9	35.098	0.0956318
74	17	9	39.321	0.0956434
75	17	9	43.541	0.0956264
76	17	9	47.759	0.0956318
77	17	9	51.978	0.0956343
78	17	9	56.198	0.0956468
79	17	10	0.414	0.0956469
80	17	10	4.632	0.0956727
81	17	10	8.852	0.0956653
82	17	10	13.071	0.0956668
83	17	10	17.291	0.0956699
84	17	10	21.511	0.0956602
85	17	10	25.728	0.0956455
86	17	10	29.95	0.0956311
87	17	10	34.17	0.0956444
88	17	10	38.386	0.0956338
89	17	10	42.601	0.0956325
90	17	10	46.814	0.0956507
91	17	10	51.033	0.095662
92	17	10	55.253	0.095648
93	17	10	59.465	0.0956519
94	17	11	3.687	0.0956534
95	17	11	7.906	0.0956257
96	17	11	12.125	0.0956409
97	17	11	16.341	0.0956548
98	17	11	20.56	0.0956815
99	17	11	24.773	0.0956696
100	17	11	28.992	0.0956509
101	17	11	33.215	0.0956281
102	17	11	37.437	0.0956125
103	17	11	41.657	0.0956435
104	17	11	45.873	0.0956249
105	17	11	50.092	0.0956356
106	17	11	54.307	0.0956501
107	17	11	58.529	0.0956604
108	17	12	2.746	0.0956278
109	17	12	6.959	0.0956392
110	17	12	11.179	0.0956562
111	17	12	15.397	0.0956595
112	17	12	19.614	0.095644
113	17	12	23.835	0.0956364
114	17	12	28.048	0.0956208
115	17	12	32.267	0.0956333
116	17	12	36.486	0.0956254
117	17	12	40.701	0.0956673
118	17	12	44.922	0.0956856
119	17	12	49.143	0.0956929
120	17	12	53.367	0.0956973
121	17	12	57.582	0.0956723
122	17	13	1.806	0.0956686
123	17	13	6.021	0.0956487
124	17	13	10.238	0.095664
125	17	13	14.457	0.0956599
126	17	13	18.677	0.0956684
127	17	13	22.898	0.095654
128	17	13	27.119	0.0956519
129	17	13	31.34	0.0956717
130	17	13	35.552	0.0956568
131	17	13	39.773	0.0956659
132	17	13	43.989	0.0956513
133	17	13	48.211	0.0956815
134	17	13	52.434	0.0956766
135	17	13	56.653	0.095686
136	17	14	0.867	0.0956872
137	17	14	5.083	0.0956892
138	17	14	9.302	0.0956868
139	17	14	13.521	0.0956473
140	17	14	17.738	0.0956582
141	17	14	21.952	0.0956858
142	17	14	26.168	0.0956522
143	17	14	30.387	0.0956673
144	17	14	34.608	0.09567
145	17	14	38.827	0.0956949
146	17	14	43.04	0.0957061
147	17	14	47.255	0.0956701
148	17	14	51.478	0.0956514
149	17	14	55.698	0.0956677
150	17	14	59.92	0.0956541
151	17	15	4.138	0.0956725
152	17	15	8.356	0.0956672
153	17	15	12.573	0.0956653
154	17	15	16.704	0.0956506
155	17	15	20.92	0.0956651
156	17	15	25.141	0.0956752
157	17	15	29.353	0.0956987
158	17	15	33.573	0.0956981
159	17	15	37.791	0.0957457
160	17	15	42.011	0.0957478
161	17	15	46.228	0.095764
162	17	15	50.444	0.0957805
163	17	15	54.664	0.095761
164	17	15	58.884	0.0957517
165	17	16	3.102	0.0957571
166	17	16	7.317	0.0957479
167	17	16	11.537	0.0957367
168	17	16	15.753	0.0957024
169	17	16	19.969	0.0956731
170	17	16	24.185	0.0956269
171	17	16	28.406	0.0956365
172	17	16	32.625	0.0956312
173	17	16	36.842	0.095653
174	17	16	41.059	0.0956345
175	17	16	45.274	0.0956534
176	17	16	49.493	0.0956662
177	17	16	53.714	0.0956528
178	17	16	57.932	0.0956417
179	17	17	2.152	0.0956386
180	17	17	6.371	0.0956408
181	17	17	10.588	0.0956633
182	17	17	14.806	0.0956723
183	17	17	19.021	0.0956774
184	17	17	23.237	0.0956803
185	17	17	27.453	0.0956695
186	17	17	31.673	0.0956503
187	17	17	35.891	0.0956506
188	17	17	40.111	0.0956562
189	17	17	44.327	0.0956656
190	17	17	48.545	0.0956806
191	17	17	52.768	0.0956722
192	17	17	56.989	0.095674
193	17	18	1.209	0.0957051
194	17	18	5.429	0.0957392
195	17	18	9.646	0.0957208
196	17	18	13.866	0.0956812
197	17	18	18.083	0.0957069
198	17	18	22.298	0.0956914
199	17	18	26.517	0.0956676
200	17	18	30.734	0.0956489
201	17	18	34.945	0.0956867
202	17	18	39.156	0.0956767
203	17	18	43.372	0.0957104
204	17	18	47.592	0.0957101
205	17	18	51.807	0.0957246
206	17	18	56.03	0.095717
207	17	19	0.25	0.0956929
208	17	19	4.468	0.0957037
209	17	19	8.692	0.0956887
210	17	19	12.908	0.0956984
211	17	19	17.129	0.0956979
212	17	19	21.35	0.0956649
213	17	19	25.572	0.0956742
214	17	19	29.791	0.0956859
215	17	19	34.01	0.095659
216	17	19	38.233	0.0956456
217	17	19	42.449	0.0956219
218	17	19	46.669	0.0956369
219	17	19	50.886	0.0956391
220	17	19	55.107	0.0956371
221	17	19	59.32	0.0956499
222	17	20	3.546	0.09564
223	17	20	7.768	0.0956651
224	17	20	11.988	0.0956618
225	17	20	16.211	0.0956585
226	17	20	20.43	0.0956617
227	17	20	24.651	0.0956722
228	17	20	28.866	0.0956684
229	17	20	33.086	0.0956611
230	17	20	37.305	0.0956876
231	17	20	41.521	0.0956732
232	17	20	45.74	0.0956856
233	17	20	49.96	0.0956649
234	17	20	54.174	0.0956787
235	17	20	58.399	0.0956801
236	17	21	2.62	0.0956851
237	17	21	6.839	0.0956822
238	17	21	11.059	0.0956615
239	17	21	15.276	0.0956665
240	17	21	19.491	0.0956794
241	17	21	23.71	0.0957231
242	17	21	27.935	0.0957177
243	17	21	32.154	0.0957166
244	17	21	36.371	0.0957207
245	17	21	40.587	0.0957555
246	17	21	44.808	0.0957475
247	17	21	49.023	0.0957056
248	17	21	53.242	0.0957184
249	17	21	57.457	0.0957137
250	17	22	1.671	0.0957012
251	17	22	5.89	0.0957154
252	17	22	10.103	0.0957229
253	17	22	14.318	0.0957109
254	17	22	18.529	0.0957044
255	17	22	22.743	0.0957039
256	17	22	26.96	0.0956848
257	17	22	31.175	0.0956799
258	17	22	35.391	0.0956906
259	17	22	39.609	0.0956767
260	17	22	43.826	0.0956936
261	17	22	48.049	0.0957036
262	17	22	52.269	0.0956957
263	17	22	56.488	0.0957065
264	17	23	0.703	0.0956956
265	17	23	4.922	0.0957051
266	17	23	9.14	0.0956934
267	17	23	13.359	0.0957076
268	17	23	17.572	0.0957199
269	17	23	21.796	0.0956942
270	17	23	26.011	0.0956758
271	17	23	30.225	0.0956833
272	17	23	34.446	0.0956954
273	17	23	38.669	0.0957137
274	17	23	42.892	0.095743
275	17	23	47.111	0.0957268
276	17	23	51.323	0.0957173
277	17	23	55.538	0.0957563
278	17	23	59.752	0.0957565
279	17	24	3.968	0.0957586
280	17	24	8.179	0.0957557
281	17	24	12.395	0.0957832
282	17	24	16.613	0.0957593
283	17	24	20.835	0.095733
284	17	24	25.051	0.095715
285	17	24	29.269	0.0957314
286	17	24	33.488	0.0957462
287	17	24	37.711	0.0957571
288	17	24	41.924	0.0957565
289	17	24	46.14	0.0957477
290	17	24	50.357	0.0957667
291	17	24	54.574	0.0957687
292	17	24	58.797	0.0957678
293	17	25	3.015	0.0957785
294	17	25	7.237	0.0957923
295	17	25	11.455	0.0957953
296	17	25	15.672	0.0957777
297	17	25	19.885	0.0957865
298	17	25	24.105	0.0957605
299	17	25	28.327	0.0957479
300	17	25	32.548	0.0957714
301	17	25	36.772	0.0957492
302	17	25	40.982	0.0957564
303	17	25	45.2	0.0957617
304	17	25	49.424	0.095748
305	17	25	53.64	0.0957555
306	17	25	57.858	0.0957707
307	17	26	2.077	0.0957545
308	17	26	6.294	0.0957647
309	17	26	10.512	0.0957756
310	17	26	14.731	0.0958268
311	17	26	18.949	0.0958188
312	17	26	23.168	0.0958141
313	17	26	27.382	0.0958178
314	17	26	31.597	0.0957781
315	17	26	35.815	0.0957622
316	17	26	40.036	0.0957603
317	17	26	44.254	0.0957617
318	17	26	48.473	0.0957614
319	17	26	52.691	0.095763
320	17	26	56.908	0.0957638
321	17	27	1.124	0.0957745
322	17	27	5.341	0.0957366
323	17	27	9.557	0.0957166
324	17	27	13.772	0.0957218
325	17	27	17.992	0.0957249
326	17	27	22.216	0.0957145
327	17	27	26.434	0.0957394
328	17	27	30.651	0.0957443
329	17	27	34.869	0.0957764
330	17	27	39.092	0.0957774
331	17	27	43.309	0.0957643
332	17	27	47.524	0.0957836
333	17	27	51.739	0.0957794
334	17	27	55.957	0.0957969
335	17	28	0.173	0.0957844
336	17	28	4.392	0.0957568
337	17	28	8.609	0.0957338
338	17	28	12.83	0.0957456
339	17	28	17.046	0.0957585
340	17	28	21.267	0.0957563
341	17	28	25.487	0.0957362
342	17	28	29.704	0.0957375
343	17	28	33.924	0.095732
344	17	28	38.141	0.0957111
345	17	28	42.362	0.0957178
346	17	28	46.579	0.0957028
347	17	28	50.794	0.0957138
348	17	28	55.008	0.0957083
349	17	28	59.22	0.0957147
350	17	29	3.434	0.0957376
351	17	29	7.645	0.0957506
352	17	29	11.859	0.0957499
353	17	29	16.08	0.0957735
354	17	29	20.295	0.0957559
355	17	29	24.512	0.0957339
356	17	29	28.724	0.0957331
357	17	29	32.937	0.0957358
358	17	29	37.151	0.095725
359	17	29	41.366	0.0957327
360	17	29	45.59	0.095736
361	17	29	49.808	0.0957511
362	17	29	54.023	0.095751
363	17	29	58.237	0.0957608
364	17	30	2.451	0.0957279
0	17	34	11.722	0.0957735
1	17	34	15.916	0.095749
2	17	34	20.132	0.0957571
3	17	34	24.342	0.0957521
4	17	34	28.56	0.0957518
5	17	34	32.776	0.0957611
6	17	34	36.992	0.0957619
7	17	34	41.206	0.0957565
8	17	34	45.423	0.0957364
9	17	34	49.639	0.0957446
10	17	34	53.858	0.0957316
11	17	34	58.084	0.0957219
12	17	35	2.299	0.0957268
13	17	35	6.524	0.0957417
14	17	35	10.745	0.0957301
15	17	35	14.966	0.0957273
16	17	35	19.185	0.0957202
17	17	35	23.406	0.0956937
18	17	35	27.632	0.0956904
19	17	35	31.851	0.095669
20	17	35	36.076	0.0956897
21	17	35	40.297	0.0957141
22	17	35	44.52	0.0957314
23	17	35	48.741	0.0957349
24	17	35	52.961	0.0957398
25	17	35	57.179	0.0957279
0	17	37	4.983	0.095747
1	17	37	9.201	0.0957573
2	17	37	13.422	0.0957653
3	17	37	17.642	0.0957676
4	17	37	21.862	0.0957854
5	17	37	26.081	0.0957929
6	17	37	30.299	0.0957721
7	17	37	34.516	0.0957479
8	17	37	38.732	0.0957432
9	17	37	42.953	0.0957533
10	17	37	47.172	0.09576
11	17	37	51.394	0.0957493
12	17	37	55.621	0.0957442
13	17	37	59.841	0.0957193
14	17	38	4.057	0.0957243
15	17	38	8.28	0.0957577
16	17	38	12.488	0.0957552
17	17	38	16.707	0.0957674
18	17	38	20.925	0.0957746
19	17	38	25.143	0.0957745
20	17	38	29.358	0.0957781
21	17	38	33.574	0.0958004
22	17	38	37.788	0.0957887
23	17	38	42.011	0.0957965
24	17	38	46.235	0.0957907
25	17	38	50.454	0.0957751
26	17	38	54.668	0.0957723
27	17	38	58.888	0.0957541
28	17	39	3.108	0.0957562
29	17	39	7.331	0.0957412
30	17	39	11.541	0.0957505
31	17	39	15.756	0.0957655
32	17	39	19.978	0.0957536
33	17	39	24.198	0.095749
34	17	39	28.411	0.0957246
35	17	39	32.624	0.0957711
36	17	39	36.834	0.0957536
37	17	39	41.056	0.0957544
38	17	39	45.279	0.0957386
39	17	39	49.496	0.0957115
40	17	39	53.712	0.0957174
41	17	39	57.928	0.0957183
42	17	40	2.142	0.0957235
43	17	40	6.358	0.0957656
44	17	40	10.577	0.0957573
45	17	40	14.8	0.0957441
46	17	40	19.017	0.0957087
47	17	40	23.232	0.0957266
48	17	40	27.451	0.0957194
49	17	40	31.668	0.0957336
50	17	40	35.891	0.0957222
51	17	40	40.111	0.0957191
52	17	40	44.331	0.0957041
53	17	40	48.541	0.0957209
54	17	40	52.761	0.0957319
55	17	40	56.979	0.0957412
56	17	41	1.199	0.0957143
57	17	41	5.421	0.0957111
58	17	41	9.641	0.0957357
59	17	41	13.849	0.0957305
60	17	41	18.062	0.0957425
61	17	41	22.269	0.0957243
62	17	41	26.479	0.0957156
63	17	41	30.693	0.0957188
64	17	41	34.909	0.0957224
65	17	41	39.126	0.0957167
66	17	41	43.35	0.0957149
67	17	41	47.567	0.0956706
68	17	41	51.781	0.0956985
69	17	41	55.996	0.0957196
70	17	42	0.215	0.0957277
71	17	42	4.428	0.0957117
72	17	42	8.643	0.0957167
73	17	42	12.865	0.0957217
74	17	42	17.078	0.0956994
75	17	42	21.3	0.095703
76	17	42	25.516	0.0956946
77	17	42	29.735	0.0957114
78	17	42	33.956	0.0957104
79	17	42	38.175	0.0954991
80	17	42	42.388	0.0951643
81	17	42	46.604	0.0953944
82	17	42	50.821	0.0956662
83	17	42	55.044	0.0956834
84	17	42	59.261	0.0957073
85	17	43	3.482	0.0954974
86	17	43	7.698	0.0953463
87	17	43	11.919	0.0953444
88	17	43	16.138	0.0953238
89	17	43	20.357	0.0953114
90	17	43	24.577	0.0953291
91	17	43	28.798	0.0953351
92	17	43	33.016	0.0952962
93	17	43	37.225	0.0952389
94	17	43	41.44	0.0952389
95	17	43	45.661	0.0952314
96	17	43	49.878	0.0952521
97	17	43	54.095	0.0952521
98	17	43	58.311	0.0952433
99	17	44	2.527	0.0952354
100	17	44	6.743	0.0952396
0	17	45	16.694	0.0953431
1	17	45	20.912	0.0953228
2	17	45	25.127	0.0953175
3	17	45	29.346	0.0952939
4	17	45	33.566	0.095316
5	17	45	37.784	0.095318
6	17	45	42.01	0.0953126
7	17	45	46.233	0.0953128
8	17	45	50.455	0.0953064
9	17	45	54.684	0.0953155
10	17	45	58.903	0.0953068
11	17	46	3.126	0.0952987
12	17	46	7.347	0.0953013
13	17	46	11.573	0.095283
14	17	46	15.795	0.0952931
15	17	46	20.01	0.0952993
16	17	46	24.229	0.0952989
17	17	46	28.44	0.0953173
18	17	46	32.66	0.0953208
19	17	46	36.877	0.0953034
20	17	46	41.09	0.0953026
21	17	46	45.302	0.0953139
22	17	46	49.51	0.0953096
23	17	46	53.718	0.0953138
24	17	46	57.93	0.0953108
25	17	47	2.15	0.0953034
26	17	47	6.361	0.0953176
27	17	47	10.58	0.0953144
28	17	47	14.793	0.0954768
29	17	47	19.01	0.0957021
30	17	47	23.223	0.095731
31	17	47	27.444	0.0957377
32	17	47	31.664	0.0957385
33	17	47	35.883	0.0957279
0	17	48	23.702	0.0956869
1	17	48	27.919	0.0956744
2	17	48	32.138	0.0956768
3	17	48	36.356	0.0956919
4	17	48	40.577	0.0957112
5	17	48	44.797	0.0957029
6	17	48	49.018	0.0957018
7	17	48	53.234	0.0956984
8	17	48	57.457	0.0957083
9	17	49	1.669	0.0957078
10	17	49	5.889	0.0957345
11	17	49	10.106	0.0957318
12	17	49	14.321	0.0957238
13	17	49	18.545	0.0957245
14	17	49	22.761	0.0957254
15	17	49	26.982	0.0957183
16	17	49	31.202	0.0957324
17	17	49	35.422	0.0957367
18	17	49	39.64	0.0957448
19	17	49	43.856	0.0957198
20	17	49	48.073	0.0957436
21	17	49	52.295	0.0957563
22	17	49	56.513	0.0957668
23	17	50	0.729	0.0957515
24	17	50	4.949	0.0957643
25	17	50	9.159	0.0957616
26	17	50	13.38	0.0957582
27	17	50	17.592	0.0957714
28	17	50	21.806	0.0957765
29	17	50	26.027	0.0957882
30	17	50	30.246	0.0958039
31	17	50	34.464	0.0957709
32	17	50	38.685	0.0957735
33	17	50	42.901	0.0957762
34	17	50	47.119	0.095778
35	17	50	51.336	0.0957727
36	17	50	55.558	0.0957746
37	17	50	59.78	0.0957758
38	17	51	3.996	0.0957613
39	17	51	8.206	0.0957615
40	17	51	12.42	0.0957628
41	17	51	16.637	0.0957693
42	17	51	20.853	0.0957703
43	17	51	25.073	0.0957495
44	17	51	29.291	0.0957742
45	17	51	33.516	0.0957707
46	17	51	37.741	0.0957736
47	17	51	41.957	0.0957478
48	17	51	46.172	0.095736
49	17	51	50.393	0.0957512
50	17	51	54.611	0.0957506
51	17	51	58.829	0.0957459
52	17	52	3.049	0.0957467
53	17	52	7.272	0.0957526
54	17	52	11.494	0.0957595
55	17	52	15.713	0.0957322
56	17	52	19.933	0.0957164
57	17	52	24.15	0.0957269
58	17	52	28.365	0.0957218
59	17	52	32.588	0.0957255
60	17	52	36.81	0.0957445
61	17	52	41.024	0.0957506
62	17	52	45.238	0.0957547
63	17	52	49.458	0.0957461
64	17	52	53.67	0.0957407
65	17	52	57.888	0.0957171
66	17	53	2.108	0.0957266
67	17	53	6.329	0.0957047
68	17	53	10.552	0.0957279
0	17	55	13.438	0.0957196
1	17	55	17.66	0.0957279
0	17	56	55.361	0.0957641
1	17	56	59.577	0.0957441
2	17	57	3.794	0.0957507
3	17	57	8.016	0.0957716
4	17	57	12.239	0.0957961
5	17	57	16.461	0.0957469
6	17	57	20.676	0.0957524
7	17	57	24.897	0.0957643
8	17	57	29.117	0.095765
9	17	57	33.337	0.095751
10	17	57	37.557	0.0957361
11	17	57	41.779	0.0957531
12	17	57	46	0.095762
13	17	57	50.22	0.0957764
14	17	57	54.44	0.0957769
15	17	57	58.651	0.0957549
16	17	58	2.868	0.0957421
17	17	58	7.084	0.0957487
18	17	58	11.305	0.0957724
19	17	58	15.516	0.0957714
20	17	58	19.731	0.0957546
21	17	58	23.952	0.0957688
22	17	58	28.175	0.0957508
23	17	58	32.394	0.0957554
24	17	58	36.608	0.0957648
25	17	58	40.831	0.0957768
26	17	58	45.05	0.0957757
27	17	58	49.266	0.0957812
28	17	58	53.482	0.0957637
29	17	58	57.694	0.0957639
30	17	59	1.914	0.0957583
31	17	59	6.136	0.0957587
32	17	59	10.355	0.0957526
33	17	59	14.569	0.0957529
34	17	59	18.787	0.095762
35	17	59	23.011	0.0957644
36	17	59	27.239	0.0957755
37	17	59	31.456	0.0957685
38	17	59	35.672	0.0957443
39	17	59	39.891	0.0957488
40	17	59	44.109	0.0957279
0	18	5	4.017	0.0955857
1	18	5	8.233	0.0955956
2	18	5	12.448	0.0955802
3	18	5	16.666	0.0955795
4	18	5	20.888	0.0955798
5	18	5	25.102	0.0955422
6	18	5	29.319	0.0955543
7	18	5	33.542	0.0955552
8	18	5	37.765	0.0955592
9	18	5	41.984	0.095563
10	18	5	46.201	0.0955345
11	18	5	50.419	0.0955547
12	18	5	54.639	0.0955469
13	18	5	58.859	0.095538
14	18	6	3.079	0.0955404
15	18	6	7.3	0.0955709
16	18	6	11.524	0.0955739
17	18	6	15.741	0.095584
18	18	6	19.966	0.0955736
19	18	6	24.185	0.0955892
20	18	6	28.407	0.0955713
21	18	6	32.63	0.0955543
22	18	6	36.846	0.0955527
23	18	6	41.064	0.0955554
24	18	6	45.281	0.0955571
25	18	6	49.5	0.0955424
26	18	6	53.721	0.0955228
27	18	6	57.945	0.0955394
28	18	7	2.163	0.0955239
29	18	7	6.385	0.0955002
30	18	7	10.606	0.0954912
31	18	7	14.83	0.0954865
32	18	7	19.055	0.0955006
33	18	7	23.274	0.0954989
34	18	7	27.503	0.0954897
35	18	7	31.731	0.0954886
36	18	7	35.949	0.0954903
37	18	7	40.176	0.0954802
38	18	7	44.398	0.0954917
39	18	7	48.621	0.0954981
40	18	7	52.84	0.0954842
41	18	7	57.057	0.0954834
42	18	8	1.272	0.0954693
43	18	8	5.494	0.0954955
44	18	8	9.708	0.0954945
45	18	8	13.933	0.0954889
46	18	8	18.156	0.0955158
47	18	8	22.382	0.0955227
48	18	8	26.603	0.0954972
49	18	8	30.824	0.0955206
50	18	8	35.047	0.0955005
51	18	8	39.269	0.0954944
52	18	8	43.483	0.0955102
53	18	8	47.707	0.0955172
54	18	8	51.928	0.0955205
55	18	8	56.154	0.0955346
56	18	9	0.379	0.0955337
57	18	9	4.6	0.0955382
58	18	9	8.814	0.0954912
59	18	9	13.035	0.0955188
60	18	9	17.254	0.095577
61	18	9	21.473	0.0956137
62	18	9	25.688	0.0956097
63	18	9	29.908	0.0956366
64	18	9	34.133	0.0956231
65	18	9	38.357	0.0956103
66	18	9	42.578	0.0956075
67	18	9	46.809	0.0956148
68	18	9	51.029	0.0956194
69	18	9	55.244	0.0956376
70	18	9	59.465	0.0956406
71	18	10	3.691	0.0956291
72	18	10	7.91	0.0956386
73	18	10	12.125	0.0956292
74	18	10	16.342	0.0956281
75	18	10	20.559	0.0956089
76	18	10	24.776	0.0955951
77	18	10	28.991	0.0956215
78	18	10	33.213	0.0956348
79	18	10	37.428	0.0956169
80	18	10	41.649	0.0955862
81	18	10	45.866	0.0955927
82	18	10	50.086	0.0955764
83	18	10	54.309	0.0955977
84	18	10	58.534	0.0955923
85	18	11	2.76	0.0955938
86	18	11	6.982	0.0955649
87	18	11	11.198	0.0955869
88	18	11	15.417	0.0955848
89	18	11	19.641	0.0955825
90	18	11	23.863	0.0955714
91	18	11	28.083	0.09559
92	18	11	32.304	0.0955816
93	18	11	36.521	0.095591
94	18	11	40.744	0.0955949
95	18	11	44.977	0.0956025
96	18	11	49.199	0.0956149
97	18	11	53.412	0.0956002
98	18	11	57.634	0.095588
99	18	12	1.856	0.0955975
100	18	12	6.072	0.0956122
101	18	12	10.293	0.0956101
102	18	12	14.507	0.0956021
103	18	12	18.724	0.0955885
104	18	12	22.946	0.0956107
105	18	12	27.161	0.0955991
106	18	12	31.38	0.0956037
107	18	12	35.602	0.0956184
108	18	12	39.825	0.0956019
109	18	12	44.051	0.0956032
110	18	12	48.271	0.0956175
111	18	12	52.493	0.0956302
112	18	12	56.716	0.0956043
113	18	13	0.935	0.0956098
114	18	13	5.152	0.0956077
115	18	13	9.371	0.0956007
116	18	13	13.593	0.0956128
117	18	13	17.814	0.0956237
118	18	13	22.035	0.0956177
119	18	13	26.263	0.0956152
120	18	13	30.483	0.0955853
121	18	13	34.707	0.0955894
122	18	13	38.929	0.0956016
123	18	13	43.157	0.095589
124	18	13	47.374	0.0955855
125	18	13	51.598	0.0955618
126	18	13	55.817	0.0955779
127	18	14	0.04	0.0955775
128	18	14	4.264	0.0955804
129	18	14	8.485	0.09559
130	18	14	12.704	0.0955836
131	18	14	16.925	0.0955935
132	18	14	21.147	0.0955839
133	18	14	25.373	0.0955764
134	18	14	29.592	0.0955725
135	18	14	33.819	0.0955766
136	18	14	38.044	0.0955645
137	18	14	42.263	0.0955758
138	18	14	46.479	0.0955741
139	18	14	50.703	0.095599
140	18	14	54.926	0.0955853
141	18	14	59.143	0.0955778
142	18	15	3.361	0.0955886
143	18	15	7.579	0.0955929
144	18	15	11.804	0.0956014
145	18	15	16.023	0.0955942
146	18	15	20.24	0.0955965
147	18	15	24.463	0.0955825
148	18	15	28.684	0.095573
149	18	15	32.903	0.0955636
150	18	15	37.122	0.0955623
151	18	15	41.337	0.095568
152	18	15	45.558	0.0955699
153	18	15	49.778	0.0955702
154	18	15	54.004	0.0955721
155	18	15	58.224	0.0955333
156	18	16	2.443	0.0955325
157	18	16	6.664	0.0955467
