# Supplementary material for: Design of High-Precision Driving Control System for Charge Management
Source: Sensors (Basel). 2024 Apr 30;24(9):2883. doi: 10.3390/s24092883 (PMC11086223; doi:10.3390/s24092883)
Supplement: Supplementary file 1 [file sensors-24-02883-s001.zip › 1mA/LOAD REGULATION/1% full load.xlsx]

## Sheet: 20231024084451_data
0	8	45	0.357	0.00969659	0.00969401
1	8	45	4.576	0.00969891
2	8	45	8.795	0.00969727
3	8	45	13.017	0.00969761
4	8	45	17.243	0.00969754
5	8	45	21.47	0.00969821
6	8	45	25.686	0.00969836
7	8	45	29.908	0.00969794
8	8	45	34.13	0.00969804
9	8	45	38.346	0.00969902
10	8	45	42.565	0.00969938
11	8	45	46.786	0.00969943
12	8	45	51.003	0.0096996
13	8	45	55.231	0.00970086
14	8	45	59.456	0.0097004
15	8	46	3.677	0.00970096
16	8	46	7.9	0.00969951
17	8	46	12.125	0.00969886
18	8	46	16.344	0.0096988
19	8	46	20.566	0.0096981
20	8	46	24.789	0.00969931
21	8	46	29.012	0.00969848
22	8	46	33.235	0.00969741
23	8	46	37.455	0.00969689
24	8	46	41.674	0.00969849
25	8	46	45.895	0.00969791
26	8	46	50.116	0.00969665
27	8	46	54.339	0.00969882
28	8	46	58.555	0.00970031
29	8	47	2.772	0.00969882
30	8	47	6.996	0.00969617
31	8	47	11.214	0.00969697
32	8	47	15.436	0.0096973
33	8	47	19.657	0.00969645
34	8	47	23.88	0.00969754
35	8	47	28.102	0.00969728
36	8	47	32.323	0.00969681
37	8	47	36.547	0.00969626
38	8	47	40.772	0.00969565
39	8	47	44.994	0.00969708
40	8	47	49.217	0.00969699
41	8	47	53.435	0.00969638
42	8	47	57.656	0.00969631
43	8	48	1.879	0.00969803
44	8	48	6.099	0.00969694
45	8	48	10.323	0.00969772
46	8	48	14.547	0.00969865
47	8	48	18.772	0.0096977
48	8	48	22.989	0.00969754
49	8	48	27.211	0.00969744
50	8	48	31.431	0.00969579
51	8	48	35.646	0.0096955
52	8	48	39.862	0.00969556
53	8	48	44.079	0.00969564
54	8	48	48.298	0.00969636
55	8	48	52.514	0.00969533
56	8	48	56.734	0.00969564
57	8	49	0.947	0.00969624
58	8	49	5.167	0.00969621
59	8	49	9.389	0.00969565
60	8	49	13.61	0.00969569
61	8	49	17.829	0.00969422
62	8	49	22.051	0.00969479
63	8	49	26.269	0.00969428
64	8	49	30.492	0.00969446
65	8	49	34.715	0.00969491
66	8	49	38.928	0.00969343
67	8	49	43.145	0.0096931
68	8	49	47.364	0.00969367
69	8	49	51.583	0.00969361
70	8	49	55.8	0.00969443
71	8	50	0.018	0.00969464
72	8	50	4.233	0.00969526
73	8	50	8.449	0.00969485
74	8	50	12.662	0.00969538
75	8	50	16.879	0.00969393
76	8	50	21.099	0.00969424
77	8	50	25.317	0.00969385
78	8	50	29.537	0.00969308
79	8	50	33.755	0.00969116
80	8	50	37.968	0.00969289
81	8	50	42.186	0.00969278
82	8	50	46.406	0.00969187
83	8	50	50.621	0.00969122
84	8	50	54.839	0.00969169
85	8	50	59.055	0.00969043
86	8	51	3.268	0.00969161
87	8	51	7.489	0.00969148
88	8	51	11.711	0.00969215
89	8	51	15.931	0.00968952
90	8	51	20.144	0.00968903
91	8	51	24.354	0.00968909
92	8	51	28.561	0.00968875
93	8	51	32.776	0.00969001
94	8	51	36.995	0.00969134
95	8	51	41.212	0.00969193
96	8	51	45.433	0.00969246
97	8	51	49.648	0.00969167
98	8	51	53.871	0.0096916
99	8	51	58.081	0.00969108
100	8	52	2.291	0.00968825
101	8	52	6.505	0.00968887
102	8	52	10.723	0.00968771
103	8	52	14.936	0.00968738
104	8	52	19.155	0.00968564
105	8	52	23.377	0.0096876
106	8	52	27.602	0.00968822
107	8	52	31.828	0.00968867
108	8	52	36.053	0.00968844
109	8	52	40.277	0.00968653
110	8	52	44.5	0.00968783
111	8	52	48.72	0.00968615
112	8	52	52.947	0.0096865
113	8	52	57.165	0.00968913
114	8	53	1.384	0.00968875
115	8	53	5.606	0.00968986
116	8	53	9.823	0.00969166
117	8	53	14.047	0.00969056
118	8	53	18.266	0.00969011
119	8	53	22.494	0.00969124
120	8	53	26.711	0.00968987
121	8	53	30.937	0.00968961
122	8	53	35.163	0.00969007
123	8	53	39.384	0.00968898
124	8	53	43.609	0.0096902
125	8	53	47.832	0.00969169
126	8	53	52.057	0.00969159
127	8	53	56.278	0.009693
128	8	54	0.499	0.00969281
129	8	54	4.719	0.00969204
130	8	54	8.933	0.0096918
131	8	54	13.152	0.00969223
132	8	54	17.373	0.00969166
133	8	54	21.602	0.00969149
134	8	54	25.823	0.00969087
135	8	54	30.041	0.0096914
136	8	54	34.263	0.00969182
137	8	54	38.489	0.00969008
