# Supplementary material for: Design of High-Precision Driving Control System for Charge Management
Source: Sensors (Basel). 2024 Apr 30;24(9):2883. doi: 10.3390/s24092883 (PMC11086223; doi:10.3390/s24092883)
Supplement: Supplementary file 1 [file sensors-24-02883-s001.zip › 1mA/LOAD REGULATION/1% no load.xlsx]

## Sheet: 20231024085529_data
0	8	55	38.37	0.00987927	0.00987951
1	8	55	42.587	0.00987761
2	8	55	46.804	0.00987876
3	8	55	51.022	0.00987967
4	8	55	55.241	0.00987917
5	8	55	59.462	0.00988036
6	8	56	3.682	0.00987902
7	8	56	7.909	0.00988017
8	8	56	12.133	0.00988112
9	8	56	16.352	0.00987879
10	8	56	20.571	0.0098811
11	8	56	24.792	0.00988083
12	8	56	29.015	0.00988135
13	8	56	33.239	0.00988227
14	8	56	37.46	0.00988137
15	8	56	41.681	0.00987931
16	8	56	45.897	0.00987899
17	8	56	50.12	0.0098789
18	8	56	54.343	0.00987916
19	8	56	58.56	0.00988002
20	8	57	2.772	0.00987972
21	8	57	6.987	0.00988071
22	8	57	11.21	0.00987996
23	8	57	15.427	0.00988311
24	8	57	19.645	0.00988215
25	8	57	23.867	0.00988022
26	8	57	28.083	0.00988013
27	8	57	32.303	0.00988056
28	8	57	36.524	0.00988027
29	8	57	40.739	0.00988053
30	8	57	44.954	0.00987904
31	8	57	49.173	0.00988047
32	8	57	53.392	0.00988055
33	8	57	57.613	0.00987776
34	8	58	1.833	0.00987839
35	8	58	6.052	0.00987821
36	8	58	10.275	0.00987696
37	8	58	14.497	0.00987873
38	8	58	18.712	0.0098771
39	8	58	22.928	0.00987996
40	8	58	27.151	0.00988084
41	8	58	31.371	0.00988115
42	8	58	35.593	0.00988008
43	8	58	39.814	0.00988189
44	8	58	44.029	0.0098801
45	8	58	48.246	0.0098794
46	8	58	52.464	0.00988148
47	8	58	56.688	0.00988041
48	8	59	0.907	0.00987918
49	8	59	5.129	0.00987929
50	8	59	9.347	0.00987975
51	8	59	13.57	0.00988038
52	8	59	17.79	0.00987988
53	8	59	22.008	0.00988102
54	8	59	26.228	0.00988087
55	8	59	30.443	0.0098822
56	8	59	34.665	0.0098815
57	8	59	38.886	0.00987858
58	8	59	43.106	0.00987982
59	8	59	47.322	0.00987929
60	8	59	51.544	0.00987759
61	8	59	55.762	0.00987896
62	8	59	59.98	0.00987834
63	9	0	4.202	0.00987963
64	9	0	8.424	0.00987754
65	9	0	12.638	0.00987964
66	9	0	16.859	0.00987756
67	9	0	21.076	0.00987929
68	9	0	25.295	0.00987909
69	9	0	29.515	0.00987998
70	9	0	33.736	0.00987729
71	9	0	37.954	0.00988014
72	9	0	42.172	0.00987957
73	9	0	46.388	0.00987906
74	9	0	50.606	0.00987689
75	9	0	54.822	0.00987803
76	9	0	59.038	0.0098785
77	9	1	3.258	0.00987663
78	9	1	7.478	0.00987743
79	9	1	11.693	0.00987711
80	9	1	15.916	0.00987884
81	9	1	20.133	0.00988024
82	9	1	24.35	0.00988035
83	9	1	28.571	0.00988018
84	9	1	32.786	0.00987726
85	9	1	37.002	0.00987918
86	9	1	41.22	0.00987981
87	9	1	45.437	0.0098803
88	9	1	49.654	0.00987913
89	9	1	53.875	0.00988036
90	9	1	58.09	0.00987956
91	9	2	2.301	0.00987939
92	9	2	6.521	0.00988074
93	9	2	10.741	0.0098803
94	9	2	14.956	0.0098796
95	9	2	19.169	0.00987949
96	9	2	23.387	0.0098777
97	9	2	27.605	0.00987918
98	9	2	31.827	0.00987746
99	9	2	36.043	0.00987851
100	9	2	40.262	0.00987873
101	9	2	44.482	0.00987839
102	9	2	48.7	0.00987754
