# Supplementary material for: Design of High-Precision Driving Control System for Charge Management
Source: Sensors (Basel). 2024 Apr 30;24(9):2883. doi: 10.3390/s24092883 (PMC11086223; doi:10.3390/s24092883)
Supplement: Supplementary file 1 [file sensors-24-02883-s001.zip › 1mA/LOAD REGULATION/10% full load.xlsx]

## Sheet: 20231024093803_data
0	9	37	0.208	0.0301575	0.0301474
1	9	37	4.431	0.0301568
2	9	37	8.651	0.030153
3	9	37	12.869	0.0301523
4	9	37	17.093	0.0301511
5	9	37	21.313	0.0301517
6	9	37	25.533	0.0301522
7	9	37	29.753	0.0301519
8	9	37	33.977	0.0301555
9	9	37	38.205	0.0301553
10	9	37	42.425	0.0301533
11	9	37	46.651	0.0301552
12	9	37	50.876	0.0301576
0	9	38	11.72	0.0301516
1	9	38	15.936	0.030152
2	9	38	20.157	0.0301508
3	9	38	24.379	0.0301486
4	9	38	28.608	0.0301534
5	9	38	32.833	0.0301537
6	9	38	37.054	0.0301509
7	9	38	41.274	0.0301539
8	9	38	45.498	0.0301549
9	9	38	49.727	0.0301517
10	9	38	53.957	0.0301534
11	9	38	58.179	0.0301542
12	9	39	2.401	0.0301501
13	9	39	6.62	0.030147
14	9	39	10.792	0.0301446
15	9	39	15.011	0.0301418
16	9	39	19.232	0.0301451
17	9	39	23.449	0.0301477
18	9	39	27.67	0.0301467
19	9	39	31.892	0.0301539
20	9	39	36.118	0.0301474
21	9	39	40.337	0.0301526
22	9	39	44.563	0.0301472
23	9	39	48.784	0.0301446
24	9	39	53.006	0.0301492
25	9	39	57.232	0.0301525
26	9	40	1.455	0.0301531
27	9	40	5.684	0.030141
28	9	40	9.906	0.0301384
29	9	40	14.13	0.0301337
30	9	40	18.351	0.0301361
31	9	40	22.568	0.0301376
32	9	40	26.788	0.0301398
33	9	40	31.008	0.0301413
34	9	40	35.229	0.0301439
35	9	40	39.453	0.0301423
36	9	40	43.676	0.0301414
37	9	40	47.896	0.0301453
38	9	40	52.116	0.0301454
39	9	40	56.332	0.0301454
40	9	41	0.549	0.0301415
41	9	41	4.776	0.0301439
42	9	41	8.996	0.0301433
43	9	41	13.215	0.0301445
44	9	41	17.433	0.0301483
45	9	41	21.664	0.0301445
46	9	41	25.884	0.0301451
47	9	41	30.105	0.0301431
48	9	41	34.32	0.0301479
49	9	41	38.544	0.0301501
50	9	41	42.762	0.0301448
51	9	41	46.976	0.0301411
52	9	41	51.2	0.0301465
53	9	41	55.425	0.0301436
54	9	41	59.646	0.0301417
55	9	42	3.866	0.0301404
56	9	42	8.085	0.0301389
57	9	42	12.305	0.0301515
58	9	42	16.524	0.0301525
59	9	42	20.742	0.0301575
60	9	42	24.964	0.0301571
61	9	42	29.183	0.0301544
62	9	42	33.406	0.030155
63	9	42	37.632	0.0301543
64	9	42	41.858	0.0301529
65	9	42	46.079	0.0301431
66	9	42	50.304	0.0301484
67	9	42	54.531	0.0301466
68	9	42	58.754	0.0301496
69	9	43	2.976	0.0301471
70	9	43	7.198	0.0301458
71	9	43	11.413	0.0301526
72	9	43	15.637	0.0301448
73	9	43	19.857	0.0301425
74	9	43	24.074	0.030146
75	9	43	28.293	0.0301482
76	9	43	32.52	0.030146
77	9	43	36.739	0.0301444
78	9	43	40.961	0.0301444
79	9	43	45.181	0.0301424
80	9	43	49.402	0.0301458
81	9	43	53.621	0.0301401
82	9	43	57.841	0.0301408
83	9	44	2.063	0.0301374
84	9	44	6.283	0.0301399
85	9	44	10.503	0.0301414
86	9	44	14.722	0.0301422
87	9	44	18.94	0.0301428
88	9	44	23.167	0.0301416
