# Supplementary material for: Design of High-Precision Driving Control System for Charge Management
Source: Sensors (Basel). 2024 Apr 30;24(9):2883. doi: 10.3390/s24092883 (PMC11086223; doi:10.3390/s24092883)
Supplement: Supplementary file 1 [file sensors-24-02883-s001.zip › 1mA/LOAD REGULATION/10%no load.xlsx]

## Sheet: 20231024094457_data
0	9	45	6.231	0.0302233	0.0302226
1	9	45	10.455	0.0302278
2	9	45	14.675	0.0302261
3	9	45	18.892	0.0302255
4	9	45	23.106	0.0302285
5	9	45	27.325	0.0302303
6	9	45	31.545	0.0302274
7	9	45	35.771	0.0302296
8	9	45	39.998	0.0302235
9	9	45	44.211	0.0302239
10	9	45	48.433	0.0302262
11	9	45	52.656	0.0302255
12	9	45	56.876	0.030226
13	9	46	1.1	0.0302263
14	9	46	5.321	0.0302247
15	9	46	9.537	0.0302277
16	9	46	13.757	0.0302254
17	9	46	17.978	0.0302285
18	9	46	22.197	0.0302299
19	9	46	26.415	0.030226
20	9	46	30.632	0.0302254
21	9	46	34.85	0.0302272
22	9	46	39.069	0.030227
23	9	46	43.288	0.0302315
24	9	46	47.509	0.0302258
25	9	46	51.733	0.0302216
26	9	46	55.95	0.0302164
27	9	47	0.167	0.0302209
28	9	47	4.382	0.0302247
29	9	47	8.596	0.0302195
30	9	47	12.813	0.0302207
31	9	47	17.039	0.0302249
32	9	47	21.262	0.0302249
33	9	47	25.481	0.030228
34	9	47	29.697	0.0302263
35	9	47	33.92	0.0302261
36	9	47	38.139	0.0302261
37	9	47	42.356	0.0302215
38	9	47	46.567	0.0302204
39	9	47	50.787	0.0302164
40	9	47	55.004	0.0302192
41	9	47	59.228	0.0302267
42	9	48	3.443	0.0302279
43	9	48	7.662	0.0302272
44	9	48	11.882	0.0302262
45	9	48	16.105	0.0302269
46	9	48	20.328	0.0302264
47	9	48	24.544	0.0302298
48	9	48	28.762	0.0302261
49	9	48	32.979	0.0302211
50	9	48	37.202	0.0302181
51	9	48	41.426	0.0302233
52	9	48	45.645	0.0302246
53	9	48	49.867	0.0302214
54	9	48	54.086	0.0302178
55	9	48	58.31	0.0302189
56	9	49	2.525	0.0302171
57	9	49	6.741	0.0302159
58	9	49	10.963	0.030218
59	9	49	15.185	0.0302211
60	9	49	19.409	0.0302233
61	9	49	23.635	0.0302217
62	9	49	27.853	0.0302208
63	9	49	32.071	0.0302232
64	9	49	36.297	0.0302244
65	9	49	40.514	0.0302228
66	9	49	44.732	0.0302201
67	9	49	48.946	0.0302185
68	9	49	53.172	0.0302185
69	9	49	57.392	0.0302179
70	9	50	1.614	0.0302186
71	9	50	5.833	0.0302181
72	9	50	10.048	0.0302197
73	9	50	14.263	0.0302179
74	9	50	18.482	0.030219
75	9	50	22.698	0.0302163
76	9	50	26.919	0.0302187
77	9	50	31.14	0.0302155
78	9	50	35.359	0.0302152
79	9	50	39.574	0.0302179
80	9	50	43.785	0.0302218
81	9	50	48.004	0.0302172
82	9	50	52.227	0.0302175
83	9	50	56.446	0.0302215
84	9	51	0.667	0.030225
85	9	51	4.884	0.030228
86	9	51	9.102	0.0302309
87	9	51	13.32	0.030228
88	9	51	17.542	0.0302209
89	9	51	21.767	0.0302207
90	9	51	25.99	0.0302183
91	9	51	30.212	0.03022
92	9	51	34.432	0.0302172
93	9	51	38.656	0.0302171
94	9	51	42.876	0.0302162
95	9	51	47.099	0.0302229
96	9	51	51.325	0.0302169
97	9	51	55.543	0.0302192
98	9	51	59.769	0.0302194
99	9	52	3.99	0.0302216
100	9	52	8.218	0.0302209
101	9	52	12.441	0.0302213
102	9	52	16.661	0.0302186
