# Supplementary material for: Design of High-Precision Driving Control System for Charge Management
Source: Sensors (Basel). 2024 Apr 30;24(9):2883. doi: 10.3390/s24092883 (PMC11086223; doi:10.3390/s24092883)
Supplement: Supplementary file 1 [file sensors-24-02883-s001.zip › 1mA/LOAD REGULATION/20%full load.xlsx]

## Sheet: 20231024101525_data
0	10	15	34.705	0.0428881	0.0428657
1	10	15	38.923	0.0428857
2	10	15	43.141	0.0428813
3	10	15	47.363	0.0428792
4	10	15	51.582	0.0428767
5	10	15	55.806	0.0428771
6	10	16	0.022	0.0428765
7	10	16	4.245	0.0428737
8	10	16	8.464	0.0428739
9	10	16	12.681	0.0428726
10	10	16	16.903	0.0428777
11	10	16	21.121	0.0428766
12	10	16	25.345	0.0428755
13	10	16	29.575	0.0428757
14	10	16	33.8	0.0428671
15	10	16	38.019	0.0428687
16	10	16	42.243	0.04287
17	10	16	46.465	0.0428644
18	10	16	50.685	0.0428703
19	10	16	54.904	0.0428705
20	10	16	59.129	0.0428644
21	10	17	3.344	0.04287
22	10	17	7.563	0.0428688
23	10	17	11.786	0.0428639
24	10	17	16.003	0.0428661
25	10	17	20.226	0.0428676
26	10	17	24.451	0.0428713
27	10	17	28.677	0.0428653
28	10	17	32.897	0.0428665
29	10	17	37.115	0.0428594
30	10	17	41.334	0.0428559
31	10	17	45.566	0.0428606
32	10	17	49.788	0.0428597
33	10	17	54.008	0.0428629
34	10	17	58.232	0.0428656
35	10	18	2.453	0.042862
36	10	18	6.673	0.0428554
37	10	18	10.898	0.0428551
38	10	18	15.131	0.0428626
39	10	18	19.354	0.0428615
40	10	18	23.571	0.042866
41	10	18	27.796	0.0428611
42	10	18	32.018	0.0428622
43	10	18	36.242	0.0428645
44	10	18	40.465	0.0428634
45	10	18	44.685	0.042863
46	10	18	48.906	0.0428606
47	10	18	53.118	0.0428624
48	10	18	57.339	0.0428624
49	10	19	1.555	0.0428563
50	10	19	5.779	0.0428545
51	10	19	10.001	0.0428537
52	10	19	14.222	0.0428614
53	10	19	18.441	0.0428617
54	10	19	22.66	0.0428598
55	10	19	26.881	0.042862
56	10	19	31.104	0.0428621
57	10	19	35.324	0.0428695
58	10	19	39.542	0.0428654
59	10	19	43.76	0.0428608
60	10	19	47.984	0.0428647
61	10	19	52.207	0.0428657
62	10	19	56.425	0.0428665
63	10	20	0.653	0.0428616
64	10	20	4.869	0.0428609
65	10	20	9.093	0.0428635
66	10	20	13.31	0.042865
67	10	20	17.531	0.0428613
68	10	20	21.754	0.0428689
69	10	20	25.978	0.0428684
70	10	20	30.191	0.0428609
71	10	20	34.409	0.0428581
72	10	20	38.64	0.0428609
73	10	20	42.862	0.0428628
74	10	20	47.081	0.0428669
75	10	20	51.299	0.0428661
76	10	20	55.516	0.0428653
77	10	20	59.736	0.0428657
78	10	21	3.956	0.0428618
79	10	21	8.176	0.0428535
80	10	21	12.395	0.0428654
81	10	21	16.613	0.0428733
82	10	21	20.83	0.0428653
83	10	21	25.054	0.0428609
84	10	21	29.274	0.0428705
85	10	21	33.496	0.0428661
86	10	21	37.718	0.0428618
87	10	21	41.939	0.0428649
88	10	21	46.164	0.0428652
89	10	21	50.382	0.042866
90	10	21	54.6	0.0428679
91	10	21	58.823	0.0428694
92	10	22	3.047	0.0428751
93	10	22	7.266	0.0428713
94	10	22	11.484	0.0428701
95	10	22	15.707	0.042868
96	10	22	19.929	0.0428639
97	10	22	24.152	0.0428598
98	10	22	28.373	0.042862
99	10	22	32.598	0.0428603
100	10	22	36.813	0.0428549
101	10	22	41.03	0.0428582
102	10	22	45.256	0.0428567
