# Supplementary material for: Design of High-Precision Driving Control System for Charge Management
Source: Sensors (Basel). 2024 Apr 30;24(9):2883. doi: 10.3390/s24092883 (PMC11086223; doi:10.3390/s24092883)
Supplement: Supplementary file 1 [file sensors-24-02883-s001.zip › 1mA/LOAD REGULATION/20%no load.xlsx]

## Sheet: 20231024102315_data
0	10	23	23.786	0.0429303	0.0429382
1	10	23	28.004	0.0429273
2	10	23	32.223	0.0429281
3	10	23	36.452	0.0429322
4	10	23	40.673	0.0429303
5	10	23	44.895	0.0429329
6	10	23	49.12	0.0429358
7	10	23	53.337	0.0429347
8	10	23	57.555	0.042928
9	10	24	1.774	0.0429321
10	10	24	5.991	0.0429334
11	10	24	10.208	0.0429295
12	10	24	14.422	0.042927
13	10	24	18.64	0.0429359
14	10	24	22.862	0.042936
15	10	24	27.082	0.0429361
16	10	24	31.302	0.042934
17	10	24	35.525	0.0429357
18	10	24	39.744	0.0429412
19	10	24	43.961	0.0429381
20	10	24	48.189	0.0429352
21	10	24	52.409	0.0429319
22	10	24	56.631	0.0429307
23	10	25	0.845	0.0429244
24	10	25	5.06	0.0429297
25	10	25	9.28	0.0429299
26	10	25	13.501	0.0429303
27	10	25	17.724	0.0429368
28	10	25	21.94	0.0429346
29	10	25	26.16	0.0429341
30	10	25	30.383	0.0429296
31	10	25	34.603	0.0429273
32	10	25	38.82	0.0429333
33	10	25	43.041	0.0429343
34	10	25	47.26	0.0429324
35	10	25	51.481	0.0429311
36	10	25	55.705	0.0429413
37	10	25	59.926	0.0429482
38	10	26	4.147	0.0429449
39	10	26	8.364	0.0429505
40	10	26	12.588	0.0429475
41	10	26	16.81	0.0429389
42	10	26	21.035	0.042936
43	10	26	25.26	0.042922
44	10	26	29.479	0.0429344
45	10	26	33.704	0.0429346
46	10	26	37.926	0.0429341
47	10	26	42.144	0.0429401
48	10	26	46.363	0.0429393
49	10	26	50.585	0.0429422
50	10	26	54.806	0.0429381
51	10	26	59.029	0.0429429
52	10	27	3.25	0.0429451
53	10	27	7.474	0.0429374
54	10	27	11.695	0.0429332
55	10	27	15.918	0.042941
56	10	27	20.139	0.0429344
57	10	27	24.361	0.042934
58	10	27	28.579	0.0429352
59	10	27	32.795	0.0429377
60	10	27	37.013	0.0429395
61	10	27	41.226	0.0429356
62	10	27	45.443	0.0429326
63	10	27	49.66	0.0429322
64	10	27	53.885	0.0429301
65	10	27	58.104	0.0429307
66	10	28	2.321	0.0429313
67	10	28	6.539	0.0429434
68	10	28	10.756	0.0429282
69	10	28	14.973	0.0429289
70	10	28	19.197	0.0429295
71	10	28	23.413	0.0429344
72	10	28	27.632	0.0429375
73	10	28	31.858	0.042933
74	10	28	36.083	0.0429374
75	10	28	40.298	0.0429497
76	10	28	44.513	0.0429509
77	10	28	48.726	0.0429515
78	10	28	52.94	0.0429528
79	10	28	57.164	0.0429513
80	10	29	1.384	0.0429475
81	10	29	5.608	0.0429477
82	10	29	9.83	0.0429453
83	10	29	14.051	0.0429453
84	10	29	18.269	0.0429402
85	10	29	22.49	0.0429414
86	10	29	26.712	0.0429425
87	10	29	30.936	0.0429418
88	10	29	35.159	0.0429481
89	10	29	39.376	0.0429445
90	10	29	43.597	0.0429481
91	10	29	47.815	0.042953
92	10	29	52.037	0.0429452
93	10	29	56.257	0.042944
94	10	30	0.479	0.0429517
95	10	30	4.704	0.0429498
96	10	30	8.927	0.0429492
97	10	30	13.148	0.0429456
98	10	30	17.363	0.0429494
99	10	30	21.582	0.0429495
100	10	30	25.801	0.0429494
101	10	30	30.024	0.0429475
102	10	30	34.251	0.0429489
