# Supplementary material for: Design of High-Precision Driving Control System for Charge Management
Source: Sensors (Basel). 2024 Apr 30;24(9):2883. doi: 10.3390/s24092883 (PMC11086223; doi:10.3390/s24092883)
Supplement: Supplementary file 1 [file sensors-24-02883-s001.zip › 1mA/LOAD REGULATION/30%full load.xlsx]

## Sheet: 20231024023930_data
0	14	39	38.8	0.0525497	0.0525205
1	14	39	43.012	0.0525402
2	14	39	47.227	0.0525477
3	14	39	51.448	0.0525536
4	14	39	55.665	0.0525529
5	14	39	59.887	0.0525549
6	14	40	4.105	0.0525526
7	14	40	8.325	0.0525508
8	14	40	12.542	0.052542
9	14	40	16.763	0.0525427
10	14	40	20.982	0.0525407
11	14	40	25.202	0.0525465
12	14	40	29.423	0.0525398
13	14	40	33.64	0.0525401
14	14	40	37.863	0.0525372
15	14	40	42.077	0.0525436
16	14	40	46.297	0.0525464
17	14	40	50.517	0.0525475
18	14	40	54.738	0.0525479
19	14	40	58.961	0.0525425
20	14	41	3.184	0.0525421
21	14	41	7.4	0.0525458
22	14	41	11.619	0.0525505
23	14	41	15.833	0.0525443
24	14	41	20.053	0.0525413
25	14	41	24.268	0.052539
26	14	41	28.487	0.0525394
27	14	41	32.707	0.0525431
28	14	41	36.93	0.0525473
29	14	41	41.153	0.0525495
30	14	41	45.37	0.0525463
31	14	41	49.65	0.0525446
32	14	41	53.872	0.0525474
33	14	41	58.085	0.052547
34	14	42	2.307	0.0525525
35	14	42	6.522	0.0525448
36	14	42	10.743	0.052541
37	14	42	14.964	0.0525424
38	14	42	19.182	0.0525488
39	14	42	23.402	0.0525456
40	14	42	27.622	0.0525434
41	14	42	31.844	0.0525434
42	14	42	36.06	0.0525491
43	14	42	40.28	0.0525325
44	14	42	44.502	0.0525204
45	14	42	48.722	0.0525156
46	14	42	52.94	0.0525078
47	14	42	57.156	0.0525115
48	14	43	1.379	0.0525208
49	14	43	5.599	0.0525181
50	14	43	9.819	0.0525109
51	14	43	14.039	0.0525086
52	14	43	18.258	0.0525109
53	14	43	22.479	0.0525123
54	14	43	26.693	0.0524993
55	14	43	30.916	0.0524981
56	14	43	35.133	0.0525084
57	14	43	39.356	0.0525086
58	14	43	43.573	0.052504
59	14	43	47.794	0.0525073
60	14	43	52.015	0.0525084
61	14	43	56.234	0.05251
62	14	44	0.451	0.0525121
63	14	44	4.674	0.052501
64	14	44	8.892	0.0525024
65	14	44	13.114	0.0524976
66	14	44	17.33	0.0524933
67	14	44	21.562	0.0525026
0	14	45	37.72	0.0524835
1	14	45	41.941	0.0524791
2	14	45	46.163	0.0524946
3	14	45	50.381	0.0524915
4	14	45	54.6	0.0524966
5	14	45	58.821	0.0524946
6	14	46	3.044	0.0524792
7	14	46	7.265	0.052488
8	14	46	11.476	0.0525
9	14	46	15.695	0.0525039
10	14	46	19.917	0.0525106
11	14	46	24.138	0.0525037
12	14	46	28.356	0.0525071
13	14	46	32.571	0.0525092
14	14	46	36.793	0.0525122
15	14	46	41.009	0.052506
16	14	46	45.222	0.0525077
17	14	46	49.449	0.0525099
18	14	46	53.668	0.0525105
19	14	46	57.882	0.0525098
20	14	47	2.103	0.0525125
21	14	47	6.327	0.0525016
22	14	47	10.548	0.0524988
23	14	47	14.771	0.0524997
24	14	47	18.991	0.0525104
25	14	47	23.212	0.0525112
26	14	47	27.433	0.0525045
27	14	47	31.652	0.0524966
28	14	47	35.874	0.0524989
29	14	47	40.095	0.0524975
30	14	47	44.31	0.0524945
31	14	47	48.53	0.052496
32	14	47	52.752	0.0524921
33	14	47	56.966	0.0524918
34	14	48	1.186	0.0524943
35	14	48	5.403	0.0524824
36	14	48	9.63	0.0524891
