# Supplementary material for: Design of High-Precision Driving Control System for Charge Management
Source: Sensors (Basel). 2024 Apr 30;24(9):2883. doi: 10.3390/s24092883 (PMC11086223; doi:10.3390/s24092883)
Supplement: Supplementary file 1 [file sensors-24-02883-s001.zip › 1mA/LOAD REGULATION/30%no load .xlsx]

## Sheet: 20231024025134_data
0	14	51	42.967	0.0525596	0.0525534
1	14	51	47.182	0.0525673
2	14	51	51.408	0.052555
3	14	51	55.627	0.0525565
4	14	51	59.848	0.0525661
5	14	52	4.061	0.0525636
6	14	52	8.28	0.0525723
7	14	52	12.497	0.0525724
8	14	52	16.714	0.0525603
9	14	52	20.932	0.0525487
10	14	52	25.147	0.0525586
11	14	52	29.361	0.0525612
12	14	52	33.58	0.0525541
13	14	52	37.792	0.0525604
14	14	52	42.01	0.0525608
15	14	52	46.233	0.0525574
16	14	52	50.454	0.0525582
17	14	52	54.674	0.0525624
18	14	52	58.891	0.052558
19	14	53	3.109	0.0525463
20	14	53	7.321	0.0525555
21	14	53	11.535	0.052552
22	14	53	15.752	0.0525437
23	14	53	19.971	0.0525435
24	14	53	24.191	0.0525407
25	14	53	28.407	0.0525415
26	14	53	32.632	0.052533
27	14	53	36.853	0.0525397
28	14	53	41.071	0.0525397
29	14	53	45.291	0.0525429
30	14	53	49.508	0.0525444
31	14	53	53.725	0.0525476
32	14	53	57.941	0.0525583
33	14	54	2.161	0.0525551
34	14	54	6.378	0.0525646
35	14	54	10.598	0.0525734
36	14	54	14.816	0.0525714
37	14	54	19.036	0.0525647
38	14	54	23.257	0.0525554
39	14	54	27.481	0.0525686
40	14	54	31.698	0.0525712
41	14	54	35.913	0.0525633
42	14	54	40.134	0.0525508
43	14	54	44.356	0.0525491
44	14	54	48.574	0.0525462
45	14	54	52.793	0.0525457
46	14	54	57.01	0.0525473
47	14	55	1.224	0.052549
48	14	55	5.446	0.052564
49	14	55	9.671	0.052558
50	14	55	13.889	0.0525657
51	14	55	18.111	0.0525637
52	14	55	22.331	0.0525633
53	14	55	26.555	0.0525498
54	14	55	30.782	0.0525552
55	14	55	35.003	0.0525473
56	14	55	39.224	0.0525449
57	14	55	43.446	0.0525573
58	14	55	47.674	0.0525534
59	14	55	51.893	0.0525624
60	14	55	56.119	0.0525517
61	14	56	0.342	0.0525524
62	14	56	4.559	0.0525544
63	14	56	8.773	0.0525515
64	14	56	12.993	0.0525565
65	14	56	17.214	0.0525508
66	14	56	21.435	0.0525518
67	14	56	25.659	0.0525536
68	14	56	29.881	0.0525575
69	14	56	34.105	0.0525575
70	14	56	38.325	0.0525527
71	14	56	42.548	0.0525547
72	14	56	46.771	0.0525499
73	14	56	50.997	0.0525604
74	14	56	55.218	0.0525605
75	14	56	59.441	0.0525659
76	14	57	3.669	0.0525566
77	14	57	7.891	0.0525491
78	14	57	12.114	0.0525527
79	14	57	16.329	0.0525484
80	14	57	20.55	0.052549
81	14	57	24.772	0.0525546
82	14	57	28.989	0.0525505
83	14	57	33.207	0.0525477
84	14	57	37.43	0.0525459
85	14	57	41.651	0.0525366
86	14	57	45.869	0.0525385
87	14	57	50.086	0.0525398
88	14	57	54.304	0.0525459
89	14	57	58.528	0.0525475
90	14	58	2.755	0.0525467
91	14	58	6.973	0.0525484
92	14	58	11.195	0.0525485
93	14	58	15.414	0.0525471
94	14	58	19.636	0.052542
95	14	58	23.856	0.052545
96	14	58	28.081	0.0525481
97	14	58	32.3	0.0525472
98	14	58	36.519	0.0525496
99	14	58	40.733	0.0525548
100	14	58	44.953	0.0525483
101	14	58	49.171	0.052549
102	14	58	53.392	0.0525423
