# Supplementary material for: Design of High-Precision Driving Control System for Charge Management
Source: Sensors (Basel). 2024 Apr 30;24(9):2883. doi: 10.3390/s24092883 (PMC11086223; doi:10.3390/s24092883)
Supplement: Supplementary file 1 [file sensors-24-02883-s001.zip › 1mA/LOAD REGULATION/40%full load.xlsx]

## Sheet: 20231024031713_data
0	15	17	21.757	0.0607422	0.0606867
1	15	17	25.98	0.0607395
2	15	17	30.201	0.0607353
3	15	17	34.421	0.060728
4	15	17	38.643	0.0606982
5	15	17	42.864	0.0606888
6	15	17	47.081	0.0606808
7	15	17	51.298	0.0606844
8	15	17	55.518	0.0606778
9	15	17	59.74	0.0606903
10	15	18	3.959	0.0606947
11	15	18	8.178	0.0606914
12	15	18	12.393	0.0606938
13	15	18	16.612	0.0606922
14	15	18	20.83	0.0606842
15	15	18	25.051	0.0606862
16	15	18	29.264	0.0606973
17	15	18	33.487	0.0606896
18	15	18	37.705	0.0606961
19	15	18	41.925	0.0606944
20	15	18	46.143	0.0606871
21	15	18	50.357	0.0606863
22	15	18	54.572	0.0606877
23	15	18	58.788	0.0606848
24	15	19	3.006	0.0606938
25	15	19	7.229	0.060698
26	15	19	11.449	0.0606801
27	15	19	15.67	0.0606852
28	15	19	19.885	0.0606907
29	15	19	24.106	0.0606796
30	15	19	28.324	0.0606857
31	15	19	32.536	0.060686
32	15	19	36.753	0.0606832
33	15	19	40.978	0.0606794
34	15	19	45.199	0.0606856
35	15	19	49.416	0.060681
36	15	19	53.637	0.0606794
37	15	19	57.867	0.0606819
38	15	20	2.085	0.0606825
39	15	20	6.31	0.0606822
40	15	20	10.531	0.0606845
41	15	20	14.75	0.0606821
42	15	20	18.977	0.0606765
43	15	20	23.193	0.0606783
44	15	20	27.421	0.060683
45	15	20	31.64	0.0606881
46	15	20	35.855	0.0606955
47	15	20	40.072	0.060685
48	15	20	44.294	0.0606872
49	15	20	48.511	0.0606844
50	15	20	52.735	0.0606801
51	15	20	56.953	0.0606799
52	15	21	1.173	0.0606818
53	15	21	5.39	0.0606801
54	15	21	9.607	0.0606795
55	15	21	13.827	0.0606749
56	15	21	18.049	0.060676
57	15	21	22.268	0.0606764
58	15	21	26.489	0.0606703
59	15	21	30.71	0.0606748
60	15	21	34.927	0.0606714
61	15	21	39.149	0.0606844
62	15	21	43.365	0.0606838
63	15	21	47.582	0.0606747
64	15	21	51.801	0.0606735
65	15	21	56.018	0.0606719
66	15	22	0.234	0.0606775
67	15	22	4.45	0.0606882
68	15	22	8.674	0.0606924
69	15	22	12.893	0.0606853
70	15	22	17.118	0.0606746
71	15	22	21.337	0.060673
72	15	22	25.562	0.0606814
73	15	22	29.78	0.060696
74	15	22	34.002	0.0606874
75	15	22	38.219	0.0606919
76	15	22	42.446	0.0606997
77	15	22	46.663	0.0606961
78	15	22	50.882	0.0606907
79	15	22	55.103	0.0606863
80	15	22	59.323	0.0606899
81	15	23	3.537	0.0607004
82	15	23	7.756	0.060696
83	15	23	11.974	0.0606957
84	15	23	16.192	0.0606934
85	15	23	20.414	0.0606876
86	15	23	24.632	0.0606928
87	15	23	28.854	0.0607007
88	15	23	33.067	0.0607001
89	15	23	37.291	0.06069
90	15	23	41.512	0.0606893
91	15	23	45.729	0.0606924
92	15	23	49.944	0.0606863
93	15	23	54.164	0.0606886
94	15	23	58.383	0.0606743
95	15	24	2.603	0.0606691
96	15	24	6.821	0.0606746
97	15	24	11.046	0.0606701
98	15	24	15.263	0.0606694
99	15	24	19.489	0.0606866
100	15	24	23.711	0.0606748
101	15	24	27.93	0.0606675
102	15	24	32.151	0.0606758
103	15	24	36.37	0.0606668
