# Supplementary material for: Design of High-Precision Driving Control System for Charge Management
Source: Sensors (Basel). 2024 Apr 30;24(9):2883. doi: 10.3390/s24092883 (PMC11086223; doi:10.3390/s24092883)
Supplement: Supplementary file 1 [file sensors-24-02883-s001.zip › 1mA/LOAD REGULATION/40%no load.xlsx]

## Sheet: 20231024032514_data
0	15	25	22.804	0.0607248	0.0607376
1	15	25	27.019	0.0607095
2	15	25	31.236	0.060724
3	15	25	35.459	0.0607436
4	15	25	39.679	0.0607475
5	15	25	43.901	0.0607518
6	15	25	48.119	0.0607517
7	15	25	52.335	0.0607594
8	15	25	56.56	0.0607512
9	15	26	0.781	0.0607524
10	15	26	5.009	0.0607624
11	15	26	9.231	0.06076
12	15	26	13.451	0.060759
13	15	26	17.668	0.060763
14	15	26	21.886	0.060761
15	15	26	26.103	0.0607563
16	15	26	30.322	0.0607559
17	15	26	34.54	0.06076
18	15	26	38.756	0.0607706
19	15	26	42.974	0.060764
20	15	26	47.196	0.06075
21	15	26	51.415	0.0607438
22	15	26	55.636	0.0607404
23	15	26	59.858	0.0607483
24	15	27	4.075	0.0607562
25	15	27	8.292	0.0607537
26	15	27	12.512	0.0607565
27	15	27	16.727	0.0607524
28	15	27	20.944	0.0607493
29	15	27	25.169	0.0607454
30	15	27	29.392	0.0607438
31	15	27	33.613	0.0607436
32	15	27	37.835	0.0607506
33	15	27	42.054	0.0607363
34	15	27	46.273	0.0607315
35	15	27	50.494	0.0607377
36	15	27	54.713	0.0607373
37	15	27	58.932	0.0607513
38	15	28	3.154	0.0607562
39	15	28	7.368	0.0607603
40	15	28	11.591	0.0607571
41	15	28	15.809	0.0607577
42	15	28	20.023	0.0607524
43	15	28	24.24	0.0607535
44	15	28	28.461	0.0607563
45	15	28	32.685	0.0607507
46	15	28	36.901	0.0607463
47	15	28	41.126	0.060745
48	15	28	45.348	0.060749
49	15	28	49.562	0.0607408
50	15	28	53.782	0.0607356
51	15	28	58.006	0.0607225
52	15	29	2.225	0.06074
53	15	29	6.445	0.0607261
54	15	29	10.663	0.0607326
55	15	29	14.883	0.0607441
56	15	29	19.108	0.0607436
57	15	29	23.328	0.060737
58	15	29	27.542	0.0607355
59	15	29	31.761	0.0607358
60	15	29	35.978	0.0607241
61	15	29	40.202	0.060707
62	15	29	44.425	0.060699
63	15	29	48.645	0.0606975
64	15	29	52.87	0.0607033
65	15	29	57.096	0.0607304
66	15	30	1.318	0.0607233
67	15	30	5.536	0.0607246
68	15	30	9.756	0.0607179
69	15	30	13.977	0.0607142
70	15	30	18.206	0.0607227
71	15	30	22.434	0.0607202
72	15	30	26.661	0.0607208
73	15	30	30.88	0.0607175
74	15	30	35.1	0.0607204
75	15	30	39.324	0.0607194
76	15	30	43.546	0.0607137
77	15	30	47.768	0.0607199
78	15	30	51.987	0.0607156
79	15	30	56.204	0.060719
80	15	31	0.426	0.0607241
81	15	31	4.649	0.0607308
82	15	31	8.869	0.0607274
83	15	31	13.089	0.0607317
84	15	31	17.309	0.0607224
85	15	31	21.527	0.0607259
86	15	31	25.738	0.0607344
87	15	31	29.957	0.0607382
88	15	31	34.178	0.0607277
89	15	31	38.408	0.0607284
90	15	31	42.629	0.0607281
91	15	31	46.848	0.0607218
92	15	31	51.071	0.0607233
93	15	31	55.29	0.06073
94	15	31	59.511	0.0607317
95	15	32	3.728	0.06073
96	15	32	7.953	0.0607306
97	15	32	12.175	0.0607396
98	15	32	16.404	0.0607412
99	15	32	20.625	0.0607368
100	15	32	24.843	0.0607412
101	15	32	29.07	0.0607347
102	15	32	33.289	0.060726
