# Supplementary material for: Design of High-Precision Driving Control System for Charge Management
Source: Sensors (Basel). 2024 Apr 30;24(9):2883. doi: 10.3390/s24092883 (PMC11086223; doi:10.3390/s24092883)
Supplement: Supplementary file 1 [file sensors-24-02883-s001.zip › 1mA/LOAD REGULATION/50% full load.xlsx]

## Sheet: 20231024035003_data
0	15	50	12.223	0.0680282	0.0680223
1	15	50	16.443	0.0680295
2	15	50	20.66	0.0680295
3	15	50	24.877	0.0680136
4	15	50	29.091	0.0680321
5	15	50	33.312	0.0680168
6	15	50	37.53	0.0680338
7	15	50	41.744	0.0680171
8	15	50	45.966	0.0680163
9	15	50	50.188	0.0680395
10	15	50	54.403	0.0680336
11	15	50	58.624	0.0680396
12	15	51	2.841	0.068035
13	15	51	7.062	0.0680438
14	15	51	11.274	0.0680341
15	15	51	15.491	0.0680317
16	15	51	19.703	0.0680404
17	15	51	23.921	0.0680617
18	15	51	28.142	0.0680613
19	15	51	32.366	0.0680533
20	15	51	36.585	0.068045
21	15	51	40.801	0.068045
22	15	51	45.018	0.0680414
23	15	51	49.244	0.0680645
24	15	51	53.463	0.0680509
25	15	51	57.687	0.0680622
26	15	52	1.91	0.0680583
27	15	52	6.132	0.0680674
28	15	52	10.349	0.0680398
29	15	52	14.568	0.0680261
30	15	52	18.788	0.068025
31	15	52	23.004	0.0680446
32	15	52	27.221	0.0680368
33	15	52	31.438	0.0680134
34	15	52	35.569	0.0680244
35	15	52	39.786	0.0680291
36	15	52	44.008	0.0680303
37	15	52	48.226	0.0680311
38	15	52	52.441	0.0680316
39	15	52	56.658	0.068019
40	15	53	0.88	0.0680366
41	15	53	5.094	0.0680247
42	15	53	9.312	0.0680204
43	15	53	13.53	0.0680165
44	15	53	17.744	0.0680184
45	15	53	21.97	0.0680196
46	15	53	26.194	0.0680239
47	15	53	30.414	0.0680095
48	15	53	34.636	0.0680137
49	15	53	38.851	0.0680196
50	15	53	43.071	0.0680188
51	15	53	47.293	0.0680301
52	15	53	51.513	0.0680075
53	15	53	55.728	0.0680256
54	15	53	59.948	0.0680279
55	15	54	4.164	0.0680417
56	15	54	8.38	0.0680423
57	15	54	12.604	0.0680368
58	15	54	16.825	0.0680515
59	15	54	21.039	0.0680502
60	15	54	25.258	0.0680388
61	15	54	29.479	0.0680358
62	15	54	33.701	0.0680504
63	15	54	37.917	0.0680355
64	15	54	42.14	0.0680246
65	15	54	46.363	0.0680272
66	15	54	50.587	0.0680011
67	15	54	54.804	0.0680065
68	15	54	59.018	0.0680237
69	15	55	3.232	0.0680131
70	15	55	7.457	0.0680178
71	15	55	11.677	0.0680048
72	15	55	15.891	0.0679904
73	15	55	20.107	0.0679756
74	15	55	24.327	0.0680175
75	15	55	28.546	0.068019
76	15	55	32.764	0.0680001
77	15	55	36.975	0.0680097
78	15	55	41.197	0.0680076
79	15	55	45.41	0.0679969
80	15	55	49.634	0.0680139
81	15	55	53.853	0.068025
82	15	55	58.071	0.0680039
83	15	56	2.295	0.0680039
84	15	56	6.512	0.068007
85	15	56	10.733	0.0680027
86	15	56	14.95	0.0680097
87	15	56	19.172	0.0680006
88	15	56	23.388	0.0680062
89	15	56	27.609	0.0680101
90	15	56	31.828	0.0680009
91	15	56	36.044	0.0680002
92	15	56	40.269	0.068008
93	15	56	44.494	0.0679917
94	15	56	48.716	0.0680011
95	15	56	52.938	0.067986
96	15	56	57.162	0.0679901
97	15	57	1.382	0.0679856
98	15	57	5.604	0.0679978
99	15	57	9.833	0.0679952
100	15	57	14.055	0.0680011
101	15	57	18.274	0.0679802
102	15	57	22.496	0.0679696
