# Supplementary material for: Design of High-Precision Driving Control System for Charge Management
Source: Sensors (Basel). 2024 Apr 30;24(9):2883. doi: 10.3390/s24092883 (PMC11086223; doi:10.3390/s24092883)
Supplement: Supplementary file 1 [file sensors-24-02883-s001.zip › 1mA/LOAD REGULATION/50%no load.xlsx]

## Sheet: 20231024035801_data
0	15	58	10.159	0.0680459	0.0680591
1	15	58	14.38	0.0680456
2	15	58	18.602	0.0680454
3	15	58	22.818	0.0680583
4	15	58	27.042	0.0680676
5	15	58	31.261	0.0680824
6	15	58	35.482	0.0680704
7	15	58	39.705	0.0680762
8	15	58	43.923	0.0680637
9	15	58	48.14	0.068068
10	15	58	52.356	0.06807
11	15	58	56.576	0.0680771
12	15	59	0.79	0.0680569
13	15	59	5.008	0.0680651
14	15	59	9.222	0.0680807
15	15	59	13.436	0.068057
16	15	59	17.649	0.0680528
17	15	59	21.867	0.0680463
18	15	59	26.083	0.068039
19	15	59	30.296	0.0680533
20	15	59	34.514	0.0680455
21	15	59	38.737	0.0680479
22	15	59	42.963	0.0680633
23	15	59	47.18	0.0680518
24	15	59	51.399	0.0680574
25	15	59	55.622	0.0680474
26	15	59	59.843	0.0680619
27	16	0	4.068	0.0680716
28	16	0	8.289	0.0680779
29	16	0	12.507	0.0680753
30	16	0	16.731	0.0680753
31	16	0	20.955	0.0680596
32	16	0	25.172	0.0680769
33	16	0	29.396	0.0680841
34	16	0	33.617	0.0680684
35	16	0	37.843	0.0680714
36	16	0	42.062	0.0680624
37	16	0	46.284	0.0680573
38	16	0	50.506	0.0680548
39	16	0	54.726	0.0680574
40	16	0	58.944	0.0680428
41	16	1	3.165	0.0680678
42	16	1	7.384	0.0680676
43	16	1	11.608	0.068053
44	16	1	15.831	0.0680568
45	16	1	20.053	0.0680698
46	16	1	24.279	0.0680613
47	16	1	28.494	0.068072
48	16	1	32.708	0.0680725
49	16	1	36.925	0.0680703
50	16	1	41.144	0.0680771
51	16	1	45.358	0.0680637
52	16	1	49.576	0.0680567
53	16	1	53.791	0.0680636
54	16	1	58.011	0.0680537
55	16	2	2.227	0.0680552
56	16	2	6.454	0.0680532
57	16	2	10.681	0.068052
58	16	2	14.907	0.0680742
59	16	2	19.129	0.0680746
60	16	2	23.351	0.0680723
61	16	2	27.573	0.0680547
62	16	2	31.795	0.068063
63	16	2	36.01	0.0680632
64	16	2	40.228	0.0680629
65	16	2	44.442	0.0680514
66	16	2	48.658	0.0680437
67	16	2	52.88	0.0680465
68	16	2	57.097	0.0680367
69	16	3	1.325	0.0680399
70	16	3	5.546	0.0680359
71	16	3	9.771	0.0680316
72	16	3	13.989	0.068041
73	16	3	18.209	0.0680457
74	16	3	22.429	0.0680461
75	16	3	26.652	0.0680528
76	16	3	30.874	0.0680405
77	16	3	35.089	0.0680417
78	16	3	39.309	0.0680525
79	16	3	43.535	0.0680434
80	16	3	47.755	0.0680449
81	16	3	51.972	0.0680439
82	16	3	56.186	0.0680388
83	16	4	0.409	0.0680368
84	16	4	4.637	0.0680478
85	16	4	8.86	0.0680546
86	16	4	13.078	0.0680443
87	16	4	17.304	0.0680501
88	16	4	21.522	0.0680505
89	16	4	25.739	0.0680588
90	16	4	29.958	0.0680502
91	16	4	34.176	0.0680496
92	16	4	38.397	0.068056
93	16	4	42.612	0.0680645
94	16	4	46.827	0.0680671
95	16	4	51.049	0.0680545
96	16	4	55.268	0.0680411
97	16	4	59.488	0.0680518
98	16	5	3.712	0.068061
99	16	5	7.933	0.0680599
100	16	5	12.156	0.0680647
101	16	5	16.372	0.0680848
102	16	5	20.594	0.0680828
103	16	5	24.815	0.0680812
104	16	5	29.037	0.0680946
105	16	5	33.25	0.0680883
106	16	5	37.474	0.0680781
107	16	5	41.69	0.0680672
