# Supplementary material for: Design of High-Precision Driving Control System for Charge Management
Source: Sensors (Basel). 2024 Apr 30;24(9):2883. doi: 10.3390/s24092883 (PMC11086223; doi:10.3390/s24092883)
Supplement: Supplementary file 1 [file sensors-24-02883-s001.zip › 1mA/LOAD REGULATION/70% full load.xlsx]

## Sheet: 20231024042300_data
0	16	23	9.333	0.0807494	0.0807194
1	16	23	13.554	0.0807505
2	16	23	17.769	0.0807489
3	16	23	21.991	0.0807566
4	16	23	26.213	0.0807357
5	16	23	30.427	0.0807363
6	16	23	34.645	0.080729
7	16	23	38.865	0.0807496
8	16	23	43.086	0.0807368
9	16	23	47.313	0.0807276
10	16	23	51.532	0.0807262
11	16	23	55.747	0.0807377
12	16	23	59.967	0.0807376
13	16	24	4.192	0.0807304
14	16	24	8.411	0.0807066
15	16	24	12.628	0.0807019
16	16	24	16.844	0.0806977
17	16	24	21.064	0.0806998
18	16	24	25.286	0.0806927
19	16	24	29.502	0.0806959
20	16	24	33.718	0.0806729
21	16	24	37.935	0.0807002
22	16	24	42.157	0.0806867
23	16	24	46.378	0.0806971
24	16	24	50.599	0.0806986
25	16	24	54.824	0.0807131
26	16	24	59.045	0.080705
27	16	25	3.262	0.0807016
28	16	25	7.484	0.0807127
29	16	25	11.708	0.0807264
30	16	25	15.933	0.0807188
31	16	25	20.154	0.0807327
32	16	25	24.376	0.0807224
33	16	25	28.596	0.0807136
34	16	25	32.815	0.0807085
35	16	25	37.035	0.08073
36	16	25	41.264	0.0807371
37	16	25	45.475	0.0807337
38	16	25	49.697	0.080727
39	16	25	53.916	0.0807187
40	16	25	58.136	0.0807242
41	16	26	2.357	0.0807271
42	16	26	6.58	0.0807184
43	16	26	10.795	0.0807102
44	16	26	15.015	0.0807209
45	16	26	19.236	0.0807192
46	16	26	23.451	0.0807185
47	16	26	27.674	0.0807256
48	16	26	31.886	0.0807261
49	16	26	36.106	0.0807097
50	16	26	40.321	0.0807244
51	16	26	44.539	0.0807018
52	16	26	48.757	0.0807075
53	16	26	52.976	0.0807091
54	16	26	57.199	0.0807018
55	16	27	1.418	0.0806939
56	16	27	5.632	0.0806924
57	16	27	9.85	0.0806983
58	16	27	14.067	0.0806871
59	16	27	18.282	0.0806992
60	16	27	22.503	0.0806983
61	16	27	26.722	0.080726
62	16	27	30.938	0.0807376
63	16	27	35.165	0.0807082
64	16	27	39.381	0.080749
65	16	27	43.601	0.0807202
66	16	27	47.827	0.0807317
67	16	27	52.044	0.0807143
68	16	27	56.265	0.0807164
69	16	28	0.483	0.0807158
70	16	28	4.706	0.0807151
71	16	28	8.927	0.0807141
72	16	28	13.149	0.0807219
73	16	28	17.365	0.0807083
74	16	28	21.585	0.0807207
75	16	28	25.807	0.0807327
76	16	28	30.033	0.0807372
77	16	28	34.255	0.08074
78	16	28	38.477	0.0807323
79	16	28	42.7	0.0807084
80	16	28	46.92	0.0807115
81	16	28	51.141	0.0807094
82	16	28	55.362	0.080704
83	16	28	59.582	0.0807097
84	16	29	3.803	0.0807121
85	16	29	8.025	0.080718
86	16	29	12.248	0.0807152
87	16	29	16.466	0.0807311
88	16	29	20.691	0.0807308
89	16	29	24.912	0.080728
90	16	29	29.131	0.0807265
91	16	29	33.35	0.0807314
92	16	29	37.572	0.0807325
93	16	29	41.791	0.0807264
94	16	29	46.011	0.0807255
95	16	29	50.234	0.0807322
96	16	29	54.455	0.0807427
97	16	29	58.677	0.080725
98	16	30	2.902	0.080714
99	16	30	7.124	0.0807008
100	16	30	11.348	0.0807298
101	16	30	15.561	0.0807454
102	16	30	19.781	0.0807297
