# Supplementary material for: Design of High-Precision Driving Control System for Charge Management
Source: Sensors (Basel). 2024 Apr 30;24(9):2883. doi: 10.3390/s24092883 (PMC11086223; doi:10.3390/s24092883)
Supplement: Supplementary file 1 [file sensors-24-02883-s001.zip › 1mA/LOAD REGULATION/70%no load.xlsx]

## Sheet: 20231024043051_data
0	16	31	0.095	0.0807565	0.0807427
1	16	31	4.316	0.08076
2	16	31	8.533	0.0807781
3	16	31	12.753	0.0807808
4	16	31	16.972	0.0807717
5	16	31	21.189	0.0807544
6	16	31	25.412	0.0807734
7	16	31	29.628	0.0807762
8	16	31	33.844	0.0807777
9	16	31	38.058	0.0807881
10	16	31	42.281	0.0807905
11	16	31	46.503	0.0807791
12	16	31	50.721	0.0807868
13	16	31	54.938	0.0807873
14	16	31	59.155	0.0807847
15	16	32	3.377	0.0807822
16	16	32	7.596	0.0807843
17	16	32	11.817	0.0807703
18	16	32	16.034	0.0807584
19	16	32	20.259	0.08075
20	16	32	24.476	0.0807569
21	16	32	28.693	0.080746
22	16	32	32.915	0.0807306
23	16	32	37.133	0.0807309
24	16	32	41.355	0.0807254
25	16	32	45.575	0.0807294
26	16	32	49.794	0.0807151
27	16	32	54.014	0.0807278
28	16	32	58.233	0.0807322
29	16	33	2.45	0.080723
30	16	33	6.669	0.08074
31	16	33	10.886	0.0807812
32	16	33	15.106	0.0807901
33	16	33	19.326	0.0807921
34	16	33	23.545	0.0807711
35	16	33	27.765	0.0807701
36	16	33	31.984	0.0807657
37	16	33	36.205	0.0807781
38	16	33	40.426	0.0807791
39	16	33	44.646	0.0807735
40	16	33	48.865	0.0807635
41	16	33	53.084	0.0807612
42	16	33	57.302	0.0807703
43	16	34	1.524	0.080734
44	16	34	5.741	0.0807545
45	16	34	9.958	0.080752
46	16	34	14.179	0.0807479
47	16	34	18.4	0.0807403
48	16	34	22.621	0.0807527
49	16	34	26.841	0.0807381
50	16	34	31.061	0.0807609
51	16	34	35.283	0.0807539
52	16	34	39.503	0.0807639
53	16	34	43.726	0.0807575
54	16	34	47.954	0.0807544
55	16	34	52.171	0.0807472
56	16	34	56.391	0.0807723
57	16	35	0.615	0.08077
58	16	35	4.829	0.0807305
59	16	35	9.051	0.0807294
60	16	35	13.271	0.0807178
61	16	35	17.488	0.0807255
62	16	35	21.706	0.080724
63	16	35	25.931	0.080736
64	16	35	30.153	0.0807154
65	16	35	34.377	0.0807217
66	16	35	38.598	0.08071
67	16	35	42.827	0.0807172
68	16	35	47.039	0.080723
69	16	35	51.263	0.080705
70	16	35	55.489	0.0806948
71	16	35	59.717	0.0806972
72	16	36	3.938	0.0807108
73	16	36	8.157	0.0806994
74	16	36	12.38	0.0807115
75	16	36	16.601	0.0807192
76	16	36	20.827	0.0807317
77	16	36	25.044	0.0807278
78	16	36	29.27	0.0807307
79	16	36	33.498	0.0807005
80	16	36	37.717	0.0806954
81	16	36	41.936	0.0807078
82	16	36	46.164	0.080728
83	16	36	50.386	0.0807216
84	16	36	54.612	0.0807121
85	16	36	58.829	0.0807212
86	16	37	3.053	0.0807139
87	16	37	7.274	0.0806976
88	16	37	11.495	0.0807165
89	16	37	15.718	0.0807092
90	16	37	19.942	0.0807141
91	16	37	24.165	0.0807195
92	16	37	28.384	0.0807237
93	16	37	32.605	0.0807192
94	16	37	36.821	0.0807472
95	16	37	41.047	0.0807322
96	16	37	45.272	0.0807322
97	16	37	49.499	0.0807124
98	16	37	53.72	0.0807131
99	16	37	57.938	0.080724
100	16	38	2.158	0.0807399
101	16	38	6.375	0.0807377
102	16	38	10.598	0.0807337
