# Supplementary material for: Design of High-Precision Driving Control System for Charge Management
Source: Sensors (Basel). 2024 Apr 30;24(9):2883. doi: 10.3390/s24092883 (PMC11086223; doi:10.3390/s24092883)
Supplement: Supplementary file 1 [file sensors-24-02883-s001.zip › 1mA/LOAD REGULATION/90%full load.xlsx]

## Sheet: 20231024045825_data
0	16	58	34.616	0.0916061	0.0915958
1	16	58	38.827	0.0916131
2	16	58	43.04	0.0916062
3	16	58	47.264	0.0915978
4	16	58	51.48	0.0916034
5	16	58	55.698	0.0916228
6	16	58	59.916	0.0916233
7	16	59	4.145	0.0916187
8	16	59	8.365	0.091621
9	16	59	12.58	0.0916223
10	16	59	16.803	0.0916225
11	16	59	21.024	0.0916166
12	16	59	25.249	0.0916249
13	16	59	29.466	0.0916296
14	16	59	33.689	0.0916277
15	16	59	37.908	0.0916271
16	16	59	42.125	0.0916093
17	16	59	46.35	0.0916141
18	16	59	50.574	0.0916134
19	16	59	54.789	0.0916043
20	16	59	59.014	0.0915914
21	17	0	3.234	0.091598
22	17	0	7.454	0.0915899
23	17	0	11.678	0.0916
24	17	0	15.897	0.0916127
25	17	0	20.122	0.0916307
26	17	0	24.345	0.0916333
27	17	0	28.565	0.091631
28	17	0	32.785	0.0916171
29	17	0	37.005	0.0916195
30	17	0	41.224	0.0916147
31	17	0	45.449	0.0915999
32	17	0	49.674	0.0916165
33	17	0	53.901	0.0916213
34	17	0	58.123	0.0916123
35	17	1	2.342	0.0916192
36	17	1	6.56	0.0916148
37	17	1	10.785	0.0915918
38	17	1	15.005	0.0915805
39	17	1	19.224	0.0915687
40	17	1	23.448	0.0915845
41	17	1	27.668	0.0915922
42	17	1	31.894	0.0915895
43	17	1	36.11	0.0915712
44	17	1	40.331	0.0915867
45	17	1	44.554	0.0916005
46	17	1	48.773	0.0915898
47	17	1	52.993	0.0915843
48	17	1	57.212	0.0915925
49	17	2	1.429	0.0915932
50	17	2	5.65	0.0915906
51	17	2	9.874	0.0915907
52	17	2	14.095	0.0915948
53	17	2	18.314	0.0915884
54	17	2	22.538	0.0915894
55	17	2	26.753	0.0915872
56	17	2	30.978	0.0915911
57	17	2	35.195	0.0915866
58	17	2	39.423	0.0915921
59	17	2	43.647	0.0916045
60	17	2	47.867	0.0916001
61	17	2	52.086	0.0915889
62	17	2	56.303	0.0915698
63	17	3	0.53	0.091566
64	17	3	4.75	0.0915785
65	17	3	8.968	0.0915984
66	17	3	13.191	0.0915932
67	17	3	17.409	0.0916065
68	17	3	21.627	0.0915814
69	17	3	25.852	0.0915838
70	17	3	29.984	0.0915815
71	17	3	34.205	0.0915762
72	17	3	38.43	0.0915932
73	17	3	42.651	0.0915995
74	17	3	46.873	0.0916048
75	17	3	51.098	0.0915992
76	17	3	55.319	0.0916085
77	17	3	59.543	0.091591
78	17	4	3.764	0.0915824
79	17	4	7.985	0.0915778
80	17	4	12.207	0.0915862
81	17	4	16.428	0.0915746
82	17	4	20.65	0.0915892
83	17	4	24.874	0.091571
84	17	4	29.102	0.0915784
85	17	4	33.327	0.0915557
86	17	4	37.551	0.0915821
87	17	4	41.774	0.0915831
88	17	4	45.991	0.0915657
89	17	4	50.212	0.0915921
90	17	4	54.433	0.0915954
91	17	4	58.65	0.0915897
92	17	5	2.876	0.0915838
93	17	5	7.102	0.0915683
94	17	5	11.327	0.0915809
95	17	5	15.549	0.0915871
96	17	5	19.772	0.091576
97	17	5	23.992	0.0915672
98	17	5	28.21	0.0915629
99	17	5	32.436	0.091575
100	17	5	36.651	0.0915743
101	17	5	40.875	0.0915776
102	17	5	45.097	0.0915815
