# Supplementary material for: Design of High-Precision Driving Control System for Charge Management
Source: Sensors (Basel). 2024 Apr 30;24(9):2883. doi: 10.3390/s24092883 (PMC11086223; doi:10.3390/s24092883)
Supplement: Supplementary file 1 [file sensors-24-02883-s001.zip › 1mA/LOAD REGULATION/90%no load.xlsx]

## Sheet: 20231024050624_data
0	17	6	33.194	0.0915675	0.0915593
1	17	6	37.41	0.0915584
2	17	6	41.628	0.0915541
3	17	6	45.844	0.0915595
4	17	6	50.058	0.0915661
5	17	6	54.275	0.0915649
6	17	6	58.493	0.0915622
7	17	7	2.715	0.0915699
8	17	7	6.93	0.0915522
9	17	7	11.158	0.0915472
10	17	7	15.38	0.0915399
11	17	7	19.598	0.0915476
12	17	7	23.819	0.0915504
13	17	7	28.045	0.0915627
14	17	7	32.265	0.0915639
15	17	7	36.48	0.091557
16	17	7	40.702	0.0915608
17	17	7	44.928	0.0915667
18	17	7	49.149	0.0915861
19	17	7	53.37	0.0915644
20	17	7	57.589	0.0915686
21	17	8	1.812	0.0915572
22	17	8	6.031	0.0915495
23	17	8	10.256	0.0915556
24	17	8	14.475	0.0915548
25	17	8	18.698	0.0915582
26	17	8	22.92	0.0915647
27	17	8	27.139	0.0915803
28	17	8	31.355	0.0915603
29	17	8	35.574	0.091561
30	17	8	39.795	0.091566
31	17	8	44.019	0.091568
32	17	8	48.233	0.0915681
33	17	8	52.406	0.0915703
34	17	8	56.63	0.0915464
35	17	9	0.847	0.091525
36	17	9	5.066	0.0915384
37	17	9	9.197	0.0915443
38	17	9	13.411	0.0915373
39	17	9	17.63	0.0915471
40	17	9	21.852	0.091542
41	17	9	26.071	0.0915517
42	17	9	30.287	0.0915371
43	17	9	34.51	0.0915377
44	17	9	38.73	0.0915511
45	17	9	42.957	0.0915484
46	17	9	47.18	0.0915295
47	17	9	51.398	0.0915306
48	17	9	55.618	0.0915404
49	17	9	59.841	0.0915482
50	17	10	4.067	0.0915482
51	17	10	8.292	0.0915468
52	17	10	12.505	0.091565
53	17	10	16.72	0.0915485
54	17	10	20.938	0.0915553
55	17	10	25.16	0.0915663
56	17	10	29.385	0.0915497
57	17	10	33.609	0.0915283
58	17	10	37.831	0.0915241
59	17	10	42.05	0.0915234
60	17	10	46.267	0.0915373
61	17	10	50.486	0.0915462
62	17	10	54.709	0.0915621
63	17	10	58.925	0.0915708
64	17	11	3.145	0.0915982
65	17	11	7.364	0.0915837
66	17	11	11.581	0.0915663
67	17	11	15.8	0.0915731
68	17	11	20.026	0.0915854
69	17	11	24.25	0.0915932
70	17	11	28.475	0.0915774
71	17	11	32.689	0.0915676
72	17	11	36.912	0.0915658
73	17	11	41.132	0.0915542
74	17	11	45.355	0.0915928
75	17	11	49.574	0.0915578
76	17	11	53.795	0.0915547
77	17	11	58.014	0.0915453
78	17	12	2.238	0.0915403
79	17	12	6.455	0.0915647
80	17	12	10.674	0.0915544
81	17	12	14.897	0.0915513
82	17	12	19.118	0.091563
83	17	12	23.339	0.0915645
84	17	12	27.561	0.0915477
85	17	12	31.782	0.0915633
86	17	12	36.002	0.0915612
87	17	12	40.222	0.0915672
88	17	12	44.44	0.0915574
89	17	12	48.663	0.0915667
90	17	12	52.884	0.0915746
91	17	12	57.106	0.0915679
92	17	13	1.33	0.0915837
93	17	13	5.549	0.091572
94	17	13	9.77	0.091565
95	17	13	13.989	0.0915813
96	17	13	18.207	0.0915969
97	17	13	22.43	0.0915884
98	17	13	26.654	0.0915832
99	17	13	30.878	0.0915715
100	17	13	35.095	0.091565
101	17	13	39.314	0.091567
102	17	13	43.538	0.0915636
103	17	13	47.759	0.091573
104	17	13	51.985	0.0915577
105	17	13	56.207	0.0915686
106	17	14	0.43	0.0915597
107	17	14	4.648	0.0915487
108	17	14	8.864	0.0915566
109	17	14	13.078	0.0915556
110	17	14	17.296	0.0915523
111	17	14	21.52	0.0915591
