# Supplementary material for: Design of High-Precision Driving Control System for Charge Management
Source: Sensors (Basel). 2024 Apr 30;24(9):2883. doi: 10.3390/s24092883 (PMC11086223; doi:10.3390/s24092883)
Supplement: Supplementary file 1 [file sensors-24-02883-s001.zip › 1mA/LOAD REGULATION/98%full load.xlsx]

## Sheet: 20231024053640_data
0	17	36	49.363	0.0957463	0.0956668
1	17	36	53.582	0.0957523
2	17	36	57.803	0.0957617
3	17	37	2.024	0.0956764
4	17	37	6.241	0.0956619
5	17	37	10.462	0.0956525
6	17	37	14.678	0.0956563
7	17	37	18.894	0.0956201
8	17	37	23.115	0.0956011
9	17	37	27.337	0.0956398
10	17	37	31.553	0.0956627
11	17	37	35.776	0.0956256
12	17	37	39.996	0.0956136
13	17	37	44.223	0.0955932
14	17	37	48.442	0.0955588
15	17	37	52.659	0.0955946
16	17	37	56.877	0.0956014
17	17	38	1.102	0.0955891
18	17	38	5.321	0.0955952
19	17	38	9.537	0.0955964
20	17	38	13.755	0.0955704
21	17	38	17.977	0.09558
22	17	38	22.19	0.0955496
23	17	38	26.41	0.0955375
24	17	38	30.629	0.0955588
25	17	38	34.856	0.0955598
26	17	38	39.074	0.0955658
27	17	38	43.296	0.0955677
28	17	38	47.52	0.0955473
29	17	38	51.742	0.0955546
30	17	38	55.966	0.095554
31	17	39	0.189	0.0955661
32	17	39	4.413	0.0955585
33	17	39	8.637	0.0955585
34	17	39	12.859	0.0956037
35	17	39	17.086	0.0957064
36	17	39	21.307	0.0957091
37	17	39	25.533	0.0957179
38	17	39	29.755	0.0957009
39	17	39	33.981	0.0956973
40	17	39	38.2	0.0957302
41	17	39	42.422	0.0957001
42	17	39	46.646	0.0956897
43	17	39	50.871	0.0956964
44	17	39	55.092	0.0957014
45	17	39	59.312	0.0956793
46	17	40	3.535	0.0957111
47	17	40	7.76	0.0957051
48	17	40	11.984	0.0957034
49	17	40	16.204	0.0956839
50	17	40	20.426	0.0956816
51	17	40	24.643	0.0956814
52	17	40	28.863	0.0956544
53	17	40	33.082	0.0956665
54	17	40	37.297	0.0956749
55	17	40	41.517	0.0956743
56	17	40	45.736	0.0956895
57	17	40	49.956	0.0957
58	17	40	54.177	0.0956889
59	17	40	58.396	0.0956966
60	17	41	2.616	0.0956857
61	17	41	6.838	0.0956882
62	17	41	11.061	0.095692
63	17	41	15.278	0.0957026
64	17	41	19.495	0.0956961
65	17	41	23.717	0.0956954
66	17	41	27.934	0.095668
67	17	41	32.148	0.0956525
68	17	41	36.368	0.0956524
69	17	41	40.591	0.0956623
70	17	41	44.814	0.095667
71	17	41	49.036	0.0956516
72	17	41	53.258	0.0956418
73	17	41	57.488	0.0956526
74	17	42	1.71	0.0956528
75	17	42	5.93	0.0956648
76	17	42	10.15	0.0956924
77	17	42	14.371	0.0956838
78	17	42	18.6	0.0957065
79	17	42	22.821	0.0956956
80	17	42	27.05	0.0956795
81	17	42	31.273	0.0956854
82	17	42	35.495	0.0957147
83	17	42	39.719	0.0956999
84	17	42	43.941	0.0956868
85	17	42	48.163	0.0957139
86	17	42	52.388	0.0957087
87	17	42	56.602	0.0957203
88	17	43	0.831	0.0957509
89	17	43	5.059	0.0957229
90	17	43	9.279	0.0957253
91	17	43	13.497	0.0957368
92	17	43	17.726	0.0957391
93	17	43	21.945	0.0957464
94	17	43	26.169	0.0957432
95	17	43	30.393	0.0957508
96	17	43	34.622	0.0957538
97	17	43	38.84	0.095752
98	17	43	43.061	0.0957358
99	17	43	47.289	0.0957014
100	17	43	51.507	0.0956985
101	17	43	55.725	0.0957145
102	17	43	59.946	0.0957189
