# Supplementary material for: Design of High-Precision Driving Control System for Charge Management
Source: Sensors (Basel). 2024 Apr 30;24(9):2883. doi: 10.3390/s24092883 (PMC11086223; doi:10.3390/s24092883)
Supplement: Supplementary file 1 [file sensors-24-02883-s001.zip › 1mA/LOAD REGULATION/98%no load.xlsx]

## Sheet: 20231024054441_data
0	17	44	50.445	0.0957526	0.0957946
1	17	44	54.662	0.095774
2	17	44	58.887	0.0957763
3	17	45	3.104	0.09578
4	17	45	7.322	0.0957648
5	17	45	11.54	0.0957652
6	17	45	15.757	0.095808
7	17	45	19.972	0.0958226
8	17	45	24.19	0.0958334
9	17	45	28.414	0.0958257
10	17	45	32.63	0.0958209
11	17	45	36.852	0.0958198
12	17	45	41.072	0.095826
13	17	45	45.292	0.0958098
14	17	45	49.505	0.0957959
15	17	45	53.724	0.0957831
16	17	45	57.942	0.0957858
17	17	46	2.163	0.0957618
18	17	46	6.387	0.0957529
19	17	46	10.605	0.0957645
20	17	46	14.826	0.0957551
21	17	46	19.044	0.0957637
22	17	46	23.265	0.0957647
23	17	46	27.488	0.0957847
24	17	46	31.706	0.0957912
25	17	46	35.929	0.095805
26	17	46	40.146	0.095784
27	17	46	44.366	0.0957634
28	17	46	48.585	0.0957526
29	17	46	52.805	0.0957887
30	17	46	57.018	0.095782
31	17	47	1.236	0.0957654
32	17	47	5.456	0.0957774
33	17	47	9.673	0.0957756
34	17	47	13.897	0.0957983
35	17	47	18.123	0.095782
36	17	47	22.344	0.0957868
37	17	47	26.567	0.0958219
38	17	47	30.783	0.0958321
39	17	47	35.001	0.0958398
40	17	47	39.227	0.0958459
41	17	47	43.45	0.0958653
42	17	47	47.673	0.0958838
43	17	47	51.897	0.0958776
44	17	47	56.125	0.0958806
45	17	48	0.35	0.09589
46	17	48	4.573	0.0958566
47	17	48	8.795	0.0958498
48	17	48	13.008	0.0958461
49	17	48	17.232	0.0958231
50	17	48	21.452	0.0958086
51	17	48	25.674	0.0958136
52	17	48	29.889	0.0958213
53	17	48	34.106	0.095784
54	17	48	38.321	0.0958062
55	17	48	42.542	0.095792
56	17	48	46.76	0.0957993
57	17	48	50.975	0.0957877
58	17	48	55.193	0.0958192
59	17	48	59.419	0.0958133
60	17	49	3.644	0.0957849
61	17	49	7.87	0.0957956
62	17	49	12.096	0.0957929
63	17	49	16.315	0.0957968
64	17	49	20.544	0.095817
65	17	49	24.769	0.0958047
66	17	49	28.988	0.0957572
67	17	49	33.211	0.0957712
68	17	49	37.425	0.0957747
69	17	49	41.652	0.095778
70	17	49	45.872	0.0957943
71	17	49	50.093	0.0957739
72	17	49	54.314	0.0957718
73	17	49	58.538	0.095746
74	17	50	2.756	0.0957841
75	17	50	6.974	0.0957746
76	17	50	11.192	0.0958041
77	17	50	15.412	0.095788
78	17	50	19.632	0.0957943
79	17	50	23.852	0.0957833
80	17	50	28.076	0.0957888
81	17	50	32.296	0.0957812
82	17	50	36.516	0.0957418
83	17	50	40.736	0.0957417
84	17	50	44.963	0.0957694
85	17	50	49.184	0.0957614
86	17	50	53.399	0.0957845
87	17	50	57.622	0.0957563
88	17	51	1.842	0.0957852
89	17	51	6.065	0.095784
90	17	51	10.285	0.0957874
91	17	51	14.502	0.0958124
92	17	51	18.722	0.0957789
93	17	51	22.946	0.09577
94	17	51	27.165	0.0957664
95	17	51	31.383	0.095769
96	17	51	35.608	0.0957816
97	17	51	39.828	0.0957839
98	17	51	44.047	0.0957876
99	17	51	48.267	0.0957977
100	17	51	52.483	0.0958085
101	17	51	56.706	0.0958123
102	17	52	0.938	0.0958041
